# Supplementary material for: Crystal structure of 4-[4-(eth­oxy­carbon­yl)piperazin-1-yl]benzoic acid
Source: Acta Crystallogr E Crystallogr Commun. 2016 Aug 9;72(Pt 9):1267–9. doi: 10.1107/S2056989016012482 (PMC5120704; doi:10.1107/S2056989016012482)
Supplement: Supplementary file 1 [file e-72-01267-sup1.cif]

##############################################################################
#                                                                            #
# This CIF contains the data in a paper accepted for publication in          #
# Acta Crystallographica Section E. It conforms to the requirements of       #
# Notes for Authors for Acta Crystallographica Section E, and has been       #
# peer reviewed under the auspices of the IUCr Commission on Journals.       #
#                                                                            #
# Full details of the Crystallographic Information File format               #
# are given in the paper "The Crystallographic Information File (CIF):       #
# a New Standard Archive File for Crystallography" by S. R. Hall, F. H.      #
# Allen and I. D. Brown [Acta Cryst. (1991), A47, 655-685].                  #
#                                                                            #
# The current version of the core CIF dictionary is obtainable from          #
# ftp://ftp.iucr.org/pub/cif_core.dic.                                       #
#                                                                            #
# Software is freely available for graphical display of the structure(s)     #
# in this CIF. For information consult the CIF software page                 #
# http://www.iucr.org/resources/cif/software.                                #
#                                                                            #
# This file may be used for bona fide research purposes within the           #
# scientific community so long as proper attribution is given to the journal # 
# article from which it was obtained.                                        #
#                                                                            #
##############################################################################
data_I
_database_code_depnum_ccdc_archive 'CCDC 1497342'
_audit_creation_method     'SHELXL-2014/7'
_journal_date_recd_electronic     2016-06-21
_journal_date_accepted     2016-08-02
_journal_name_full     'Acta Crystallographica, Section E'
_journal_year     2016
_journal_volume     72
_journal_issue      9
_journal_page_first     1267
_journal_page_last     1269
_journal_paper_category     GO
_journal_paper_doi     10.1107/S2056989016012482
_journal_coeditor_code     LH5818
_publ_contact_author_name     'Dr. Irina A. Golenya'
_publ_contact_author_address
;
Department of Chemistry
Taras Shevchenko National University of Kyiv
64 Vladimirska Str.,
Kiev 01601
Ukraine
;
_publ_contact_author_email
;
igolenya@ua.fm
;
_publ_contact_author_fax
;+380 44 2393393
;
_publ_contact_author_phone
;+380 44 2393393
;
_publ_section_title
;
Crystal structure of 4-[4-(ethoxycarbonyl)piperazin-1-yl]benzoic acid
;
loop_
    _publ_author_name
    _publ_author_address
    'Md. Serajul Haque Faizi'
;
 Department of Chemistry,
 Indian Institute of Technology Kanpur,
 Kanpur
 UP 208 016
 India
;
    'Musheer Ahmad'
;
 Department of Applied Chemistry,
 Aligarh Muslim University,
 Aligarh 202 002,
 India
;
    'Irina A. Golenya '
;
 Department of Chemistry
Taras Shevchenko National University of Kyiv
64 Vladimirska Str.,
Kiev 01601
Ukraine
;
_publ_section_synopsis
;
4-[4-(Ethoxycarbonyl)piperazin-1-yl]benzoic acid (EPBA) is the product of a
reaction between ethyl 1-piperazinecarboxylate and 4-fluorobenzoic acid. The
conformation of the two independent molecules (<i>A</i> and <i>B</i>) in the
asymmetric unit is similar. The piperazine ring adopts a chair conformation in
both molecules. The dihedral angles formed by the four approximately planar C
atoms of the piperazine ring and the benzene ring is 30.8(5)\% in molecule
<i>A</i> and 30.6(5)% in molecule <i>B</i>.
;
_chemical_name_systematic
;
4-[4-(Ethoxycarbonyl)piperazin-1-yl]benzoic acid
;
_chemical_name_common     ?
_chemical_formula_moiety     'C14 H18 N2 O4'
_chemical_formula_sum     'C14 H18 N2 O4'
_chemical_formula_iupac     'C14 H18 N2 O4'
_chemical_formula_weight     278.30
_chemical_melting_point     ?
_shelx_space_group_comment
;
The symmetry employed for this shelxl refinement is uniquely defined
by the following loop, which should always be used as a source of
symmetry information in preference to the above space-group names.
They are only intended as comments.
;
_space_group_crystal_system     orthorhombic
_space_group_name_H-M_alt     'P n a 21'
_space_group_name_Hall     'P 2c -2n'
loop_
    _space_group_symop_operation_xyz
    'x, y, z'
    '-x, -y, z+1/2'
    '-x+1/2, y+1/2, z+1/2'
    'x+1/2, -y+1/2, z'
_cell_length_a     18.508(5)
_cell_length_b     4.994(5)
_cell_length_c     29.594(5)
_cell_angle_alpha     90
_cell_angle_beta     90
_cell_angle_gamma     90
_cell_volume     2735(3)
_cell_formula_units_Z     8
_cell_measurement_reflns_used     999
_cell_measurement_theta_min     2.15
_cell_measurement_theta_max     25.50
_cell_measurement_temperature     173(2)
_exptl_crystal_description     Block
_exptl_crystal_colour     colorless
_exptl_crystal_size_max     0.290
_exptl_crystal_size_mid     0.210
_exptl_crystal_size_min     0.150
_exptl_crystal_density_diffrn     1.352
_exptl_crystal_density_meas     ?
_exptl_crystal_density_method     ?
_exptl_crystal_F_000     1184
_exptl_absorpt_coefficient_mu     0.100
_exptl_absorpt_correction_type     multi-scan
_exptl_absorpt_process_details
;
(SADABS; Bruker, 2003)
;
_shelx_estimated_absorpt_T_min     0.972
_shelx_estimated_absorpt_T_max     0.985
_exptl_absorpt_correction_T_min     0.9716
_exptl_absorpt_correction_T_max     0.9852
_diffrn_ambient_temperature     173(2)
_diffrn_radiation_type     MoK\a
_diffrn_radiation_wavelength     0.71073
_diffrn_measurement_device_type     'Bruker SMART APEX'
_diffrn_measurement_method     /w-scans
_diffrn_detector_area_resol_mean     ?
_diffrn_reflns_number     12918
_diffrn_reflns_av_R_equivalents     0.0682
_diffrn_reflns_theta_min     2.201
_diffrn_reflns_theta_max     24.998
_diffrn_reflns_theta_full     24.998
_diffrn_measured_fraction_theta_max     0.998
_diffrn_measured_fraction_theta_full     0.998
_diffrn_reflns_limit_h_min     -22
_diffrn_reflns_limit_h_max     21
_diffrn_reflns_limit_k_min     -5
_diffrn_reflns_limit_k_max     5
_diffrn_reflns_limit_l_min     -35
_diffrn_reflns_limit_l_max     25
_refine_special_details     ?
_reflns_number_total     4042
_reflns_number_gt     3100
_reflns_threshold_expression     'I > 2\s(I)'
_refine_ls_structure_factor_coef     Fsqd
_refine_ls_matrix_type     full
_refine_ls_R_factor_all     0.0982
_refine_ls_R_factor_gt     0.0768
_refine_ls_wR_factor_gt     0.1815
_refine_ls_wR_factor_ref     0.2016
_refine_ls_goodness_of_fit_ref     1.077
_refine_ls_restrained_S_all     1.077
_refine_ls_number_reflns     4042
_refine_ls_number_parameters     363
_refine_ls_number_restraints     1
_refine_ls_hydrogen_treatment     constr
_refine_ls_weighting_scheme     calc
_refine_ls_weighting_details
              'w=1/[\s^2^(Fo^2^)+(0.1131P)^2^+0.9875P] where P=(Fo^2^+2Fc^2^)/3'
_atom_sites_solution_hydrogens     geom
_atom_sites_solution_primary     ?
_atom_sites_solution_secondary     ?
_refine_ls_shift/su_max     0.002
_refine_ls_shift/su_mean     0.000
_refine_diff_density_max     0.645
_refine_diff_density_min     -0.473
_refine_ls_extinction_method     none
_refine_ls_extinction_coef     .
_refine_ls_abs_structure_details
;
Flack <i>x</i> determined using 850 quotients [(I+)-(I-)]/[(I+)+(I-)]
(Parsons <i>et al.</i>,  2013)
;
_refine_ls_abs_structure_Flack     0.2(10)
loop_
    _atom_type_symbol
    _atom_type_description
    _atom_type_scat_dispersion_real
    _atom_type_scat_dispersion_imag
    _atom_type_scat_source
    'C' 'C' 0.0033 0.0016
                         'International Tables Vol C Tables 4.2.6.8 and 6.1.1.4'
    'H' 'H' 0.0000 0.0000
                         'International Tables Vol C Tables 4.2.6.8 and 6.1.1.4'
    'N' 'N' 0.0061 0.0033
                         'International Tables Vol C Tables 4.2.6.8 and 6.1.1.4'
    'O' 'O' 0.0106 0.0060
                         'International Tables Vol C Tables 4.2.6.8 and 6.1.1.4'
_computing_data_collection
;
SMART (Bruker, 2003)
;
_computing_cell_refinement
;
SAINT (Bruker, 2003)
;
_computing_data_reduction
;
SAINT (Bruker, 2003)
;
_computing_structure_solution
;
SIR97 (Altomare <i>et al.</i>,  1999)
;
_computing_structure_refinement
;
SHELXL2014 (Sheldrick, 2015)
;
_computing_molecular_graphics
;
PLATON (Spek, 2009) and DIAMOND (Brandenburg, 2006)
;
_computing_publication_material
;
SHELXL2014 (Sheldrick, 2015)
;
loop_
    _atom_site_type_symbol
    _atom_site_label
    _atom_site_fract_x
    _atom_site_fract_y
    _atom_site_fract_z
    _atom_site_U_iso_or_equiv
    _atom_site_adp_type
    _atom_site_calc_flag
    _atom_site_occupancy
    _atom_site_disorder_assembly
    _atom_site_disorder_group
    O O1A 0.6918(3) 0.2291(13) 0.3795(3) 0.044(2) Uani d 1 . .
    H H1A 0.6528 0.2795 0.3678 0.065 Uiso calc 1 . .
    O O2A 0.6971(2) 0.6589(12) 0.3981(2) 0.0289(13) Uani d 1 . .
    O O3A 1.1546(2) -0.0268(10) 0.61300(19) 0.0282(13) Uani d 1 . .
    O O4A 1.1990(3) -0.2288(9) 0.5501(2) 0.0209(14) Uani d 1 . .
    N N1A 0.9933(3) 0.2577(10) 0.4888(3) 0.0173(18) Uani d 1 . .
    N N2A 1.1101(3) 0.0764(13) 0.5433(2) 0.0260(15) Uani d 1 . .
    C C1A 0.7243(4) 0.4362(14) 0.3986(3) 0.0196(16) Uani d 1 . .
    C C2A 0.7949(4) 0.3828(13) 0.4214(3) 0.0197(16) Uani d 1 . .
    C C3A 0.8164(3) 0.5513(14) 0.4560(3) 0.0217(16) Uani d 1 . .
    H H3AA 0.7865 0.6969 0.4647 0.026 Uiso calc 1 . .
    C C4A 0.8816(3) 0.5082(14) 0.4781(3) 0.0219(16) Uani d 1 . .
    H H4AA 0.8957 0.6237 0.5021 0.026 Uiso calc 1 . .
    C C5A 0.9277(4) 0.2923(16) 0.4653(3) 0.0215(19) Uani d 1 . .
    C C6A 0.9066(3) 0.1323(14) 0.4308(3) 0.0204(16) Uani d 1 . .
    H H6AA 0.9369 -0.0110 0.4216 0.024 Uiso calc 1 . .
    C C7A 0.8404(4) 0.1743(18) 0.4086(3) 0.0212(16) Uani d 1 . .
    H H7AA 0.8266 0.0591 0.3845 0.025 Uiso calc 1 . .
    C C8A 0.9880(4) 0.2484(15) 0.5397(3) 0.022(2) Uani d 1 . .
    H H8AA 0.9564 0.3955 0.5503 0.026 Uiso calc 1 . .
    H H8AB 0.9658 0.0767 0.5490 0.026 Uiso calc 1 . .
    C C9A 1.0603(4) 0.2747(17) 0.5609(3) 0.027(2) Uani d 1 . .
    H H9AA 1.0797 0.4562 0.5551 0.033 Uiso calc 1 . .
    H H9AB 1.0558 0.2519 0.5940 0.033 Uiso calc 1 . .
    C C10A 1.1159(4) 0.0718(17) 0.4939(3) 0.0285(19) Uani d 1 . .
    H H10A 1.1459 -0.0828 0.4846 0.034 Uiso calc 1 . .
    H H10B 1.1402 0.2372 0.4834 0.034 Uiso calc 1 . .
    C C11A 1.0420(3) 0.0510(15) 0.4721(3) 0.0225(17) Uani d 1 . .
    H H11A 1.0470 0.0688 0.4389 0.027 Uiso calc 1 . .
    H H11B 1.0211 -0.1275 0.4785 0.027 Uiso calc 1 . .
    C C12A 1.1547(3) -0.0536(14) 0.5723(2) 0.0183(16) Uani d 1 . .
    C C13A 1.2448(4) -0.3858(16) 0.5793(3) 0.0301(19) Uani d 1 . .
    H H13A 1.2154 -0.4868 0.6014 0.036 Uiso calc 1 . .
    H H13B 1.2788 -0.2686 0.5959 0.036 Uiso calc 1 . .
    C C14A 1.2859(4) -0.5770(15) 0.5485(3) 0.0271(18) Uani d 1 . .
    H H14A 1.3186 -0.6875 0.5667 0.041 Uiso calc 1 . .
    H H14B 1.3141 -0.4739 0.5265 0.041 Uiso calc 1 . .
    H H14C 1.2516 -0.6926 0.5326 0.041 Uiso calc 1 . .
    O O1B 0.5524(3) 0.7761(13) 0.3627(3) 0.045(2) Uani d 1 . .
    H H1B 0.5911 0.7222 0.3744 0.067 Uiso calc 1 . .
    O O2B 0.5460(2) 0.3407(11) 0.34180(19) 0.0242(12) Uani d 1 . .
    O O3B 0.0883(3) 1.0119(11) 0.12725(19) 0.0296(13) Uani d 1 . .
    O O4B 0.0441(3) 1.2149(11) 0.1901(2) 0.0222(14) Uani d 1 . .
    N N1B 0.2507(3) 0.7383(12) 0.2493(3) 0.0208(19) Uani d 1 . .
    N N2B 0.1310(3) 0.9039(12) 0.1970(2) 0.0219(14) Uani d 1 . .
    C C1B 0.5191(3) 0.5682(13) 0.3412(3) 0.0182(16) Uani d 1 . .
    C C2B 0.4492(4) 0.6208(14) 0.3179(3) 0.0194(16) Uani d 1 . .
    C C3B 0.4035(4) 0.8309(17) 0.3305(3) 0.0202(16) Uani d 1 . .
    H H3BA 0.4176 0.9480 0.3543 0.024 Uiso calc 1 . .
    C C4B 0.3379(4) 0.8706(15) 0.3089(3) 0.0205(16) Uani d 1 . .
    H H4BA 0.3066 1.0094 0.3188 0.025 Uiso calc 1 . .
    C C5B 0.3175(3) 0.7085(16) 0.2727(3) 0.0179(17) Uani d 1 . .
    C C6B 0.3630(4) 0.4965(14) 0.2608(3) 0.0237(16) Uani d 1 . .
    H H6BA 0.3492 0.3795 0.2369 0.028 Uiso calc 1 . .
    C C7B 0.4273(4) 0.4547(15) 0.2829(3) 0.0222(17) Uani d 1 . .
    H H7BA 0.4573 0.3093 0.2741 0.027 Uiso calc 1 . .
    C C8B 0.2016(3) 0.9471(15) 0.2664(3) 0.0237(17) Uani d 1 . .
    H H8BA 0.2210 1.1259 0.2586 0.028 Uiso calc 1 . .
    H H8BB 0.1986 0.9348 0.2998 0.028 Uiso calc 1 . .
    C C9B 0.1267(4) 0.9150(17) 0.2462(3) 0.0260(18) Uani d 1 . .
    H H9BA 0.1043 0.7484 0.2578 0.031 Uiso calc 1 . .
    H H9BB 0.0959 1.0677 0.2554 0.031 Uiso calc 1 . .
    C C10B 0.1800(4) 0.7025(18) 0.1806(3) 0.0238(19) Uani d 1 . .
    H H10C 0.1830 0.7130 0.1472 0.029 Uiso calc 1 . .
    H H10D 0.1617 0.5226 0.1888 0.029 Uiso calc 1 . .
    C C11B 0.2552(4) 0.7435(14) 0.2011(3) 0.022(2) Uani d 1 . .
    H H11C 0.2881 0.6001 0.1905 0.026 Uiso calc 1 . .
    H H11D 0.2751 0.9176 0.1910 0.026 Uiso calc 1 . .
    C C12B 0.0880(4) 1.0370(15) 0.1678(3) 0.0241(18) Uani d 1 . .
    C C13B -0.0015(4) 1.3737(16) 0.1605(3) 0.0266(18) Uani d 1 . .
    H H13C -0.0346 1.2564 0.1433 0.032 Uiso calc 1 . .
    H H13D 0.0285 1.4762 0.1389 0.032 Uiso calc 1 . .
    C C14B -0.0436(4) 1.5605(15) 0.1900(3) 0.0276(18) Uani d 1 . .
    H H14E -0.0708 1.6860 0.1711 0.041 Uiso calc 1 . .
    H H14F -0.0103 1.6605 0.2095 0.041 Uiso calc 1 . .
    H H14G -0.0772 1.4574 0.2088 0.041 Uiso calc 1 . .
loop_
    _atom_site_aniso_label
    _atom_site_aniso_U_11
    _atom_site_aniso_U_22
    _atom_site_aniso_U_33
    _atom_site_aniso_U_12
    _atom_site_aniso_U_13
    _atom_site_aniso_U_23
    O1A 0.047(4) 0.052(5) 0.033(5) 0.000(3) 0.003(3) 0.007(3)
    O2A 0.025(3) 0.024(3) 0.038(4) 0.001(2) -0.001(2) 0.006(3)
    O3A 0.025(3) 0.037(3) 0.022(3) 0.003(2) -0.005(2) -0.003(3)
    O4A 0.020(3) 0.026(3) 0.017(4) 0.002(2) 0.001(2) 0.001(2)
    N1A 0.014(3) 0.010(4) 0.027(5) 0.005(2) -0.001(3) 0.000(2)
    N2A 0.025(3) 0.035(4) 0.018(4) 0.004(3) -0.001(3) -0.003(3)
    C1A 0.024(4) 0.007(4) 0.028(5) -0.002(3) 0.002(3) 0.003(3)
    C2A 0.017(4) 0.014(4) 0.028(5) 0.004(3) 0.001(3) 0.004(3)
    C3A 0.018(3) 0.019(4) 0.029(4) 0.000(3) 0.004(3) -0.001(3)
    C4A 0.018(3) 0.017(4) 0.030(4) 0.000(3) 0.000(3) -0.001(3)
    C5A 0.019(3) 0.018(4) 0.027(5) -0.004(3) 0.005(3) 0.006(4)
    C6A 0.016(3) 0.013(4) 0.032(5) 0.005(3) 0.003(3) 0.003(3)
    C7A 0.024(4) 0.026(4) 0.014(4) 0.005(4) 0.003(3) 0.003(4)
    C8A 0.020(4) 0.033(6) 0.012(5) 0.008(3) 0.003(3) -0.005(3)
    C9A 0.021(4) 0.034(5) 0.027(5) 0.003(3) 0.001(3) -0.009(4)
    C10A 0.022(4) 0.040(5) 0.024(5) 0.005(3) 0.001(3) 0.003(4)
    C11A 0.022(4) 0.025(4) 0.020(4) 0.002(3) -0.005(3) -0.001(3)
    C12A 0.014(3) 0.024(4) 0.017(5) -0.006(3) 0.000(3) -0.001(3)
    C13A 0.027(4) 0.029(5) 0.035(5) 0.007(3) -0.006(4) -0.003(4)
    C14A 0.025(4) 0.016(4) 0.041(5) 0.001(3) -0.004(3) 0.000(3)
    O1B 0.032(3) 0.037(4) 0.065(6) -0.004(3) -0.007(3) -0.006(3)
    O2B 0.020(2) 0.020(3) 0.032(3) 0.001(2) 0.002(2) -0.001(3)
    O3B 0.029(3) 0.038(3) 0.022(3) 0.007(2) -0.003(2) -0.005(3)
    O4B 0.020(3) 0.026(3) 0.021(4) 0.008(2) -0.003(2) 0.003(2)
    N1B 0.014(3) 0.034(5) 0.015(4) 0.004(2) -0.001(3) -0.004(2)
    N2B 0.013(3) 0.026(3) 0.026(4) 0.007(2) 0.000(3) -0.001(3)
    C1B 0.013(3) 0.018(4) 0.024(4) -0.002(3) 0.001(3) 0.000(3)
    C2B 0.023(4) 0.015(4) 0.021(4) -0.002(3) 0.004(3) 0.005(3)
    C3B 0.020(3) 0.017(4) 0.024(4) -0.004(3) -0.004(3) -0.002(3)
    C4B 0.021(3) 0.020(4) 0.020(4) 0.002(3) 0.003(3) -0.001(3)
    C5B 0.012(3) 0.028(4) 0.014(4) 0.001(3) 0.001(3) 0.000(3)
    C6B 0.025(4) 0.020(4) 0.026(4) -0.001(3) 0.000(3) -0.007(3)
    C7B 0.019(3) 0.018(4) 0.030(5) 0.005(3) 0.002(3) -0.001(3)
    C8B 0.019(3) 0.030(5) 0.022(4) 0.007(3) 0.003(3) -0.004(3)
    C9B 0.018(4) 0.035(5) 0.025(5) 0.005(3) 0.000(3) -0.001(3)
    C10B 0.023(4) 0.031(4) 0.017(5) 0.003(3) -0.001(3) -0.002(4)
    C11B 0.019(4) 0.017(5) 0.029(6) 0.001(3) 0.001(3) 0.000(3)
    C12B 0.015(3) 0.023(4) 0.035(6) 0.000(3) -0.003(3) 0.000(3)
    C13B 0.030(4) 0.030(5) 0.020(4) 0.006(3) -0.006(3) 0.001(3)
    C14B 0.026(4) 0.025(4) 0.032(5) 0.001(3) 0.003(3) 0.008(3)
_geom_special_details
;
 All esds (except the esd in the dihedral angle between two l.s. planes)
 are estimated using the full covariance matrix.  The cell esds are taken
 into account individually in the estimation of esds in distances, angles
 and torsion angles; correlations between esds in cell parameters are only
 used when they are defined by crystal symmetry.  An approximate (isotropic)
 treatment of cell esds is used for estimating esds involving l.s. planes.
;
loop_
    _geom_bond_atom_site_label_1
    _geom_bond_atom_site_label_2
    _geom_bond_site_symmetry_2
    _geom_bond_distance
    _geom_bond_publ_flag
    O1A C1A . 1.324(10) ?
    O1A H1A . 0.8400 ?
    O2A C1A . 1.221(9) ?
    O3A C12A . 1.212(8) ?
    O4A C12A . 1.367(8) ?
    O4A C13A . 1.441(9) ?
    N1A C5A . 1.409(10) ?
    N1A C11A . 1.457(9) ?
    N1A C8A . 1.510(10) ?
    N2A C12A . 1.357(9) ?
    N2A C9A . 1.450(10) ?
    N2A C10A . 1.464(10) ?
    C1A C2A . 1.494(10) ?
    C2A C3A . 1.384(10) ?
    C2A C7A . 1.392(11) ?
    C3A C4A . 1.390(9) ?
    C3A H3AA . 0.9500 ?
    C4A C5A . 1.427(10) ?
    C4A H4AA . 0.9500 ?
    C5A C6A . 1.352(12) ?
    C6A C7A . 1.406(10) ?
    C6A H6AA . 0.9500 ?
    C7A H7AA . 0.9500 ?
    C8A C9A . 1.485(11) ?
    C8A H8AA . 0.9900 ?
    C8A H8AB . 0.9900 ?
    C9A H9AA . 0.9900 ?
    C9A H9AB . 0.9900 ?
    C10A C11A . 1.517(9) ?
    C10A H10A . 0.9900 ?
    C10A H10B . 0.9900 ?
    C11A H11A . 0.9900 ?
    C11A H11B . 0.9900 ?
    C13A C14A . 1.523(11) ?
    C13A H13A . 0.9900 ?
    C13A H13B . 0.9900 ?
    C14A H14A . 0.9800 ?
    C14A H14B . 0.9800 ?
    C14A H14C . 0.9800 ?
    O1B C1B . 1.365(9) ?
    O1B H1B . 0.8400 ?
    O2B C1B . 1.241(9) ?
    O3B C12B . 1.207(9) ?
    O4B C12B . 1.372(9) ?
    O4B C13B . 1.451(9) ?
    N1B C5B . 1.425(10) ?
    N1B C11B . 1.430(11) ?
    N1B C8B . 1.473(9) ?
    N2B C12B . 1.351(9) ?
    N2B C10B . 1.439(9) ?
    N2B C9B . 1.460(10) ?
    C1B C2B . 1.490(10) ?
    C2B C7B . 1.387(11) ?
    C2B C3B . 1.399(11) ?
    C3B C4B . 1.388(10) ?
    C3B H3BA . 0.9500 ?
    C4B C5B . 1.394(11) ?
    C4B H4BA . 0.9500 ?
    C5B C6B . 1.399(10) ?
    C6B C7B . 1.376(10) ?
    C6B H6BA . 0.9500 ?
    C7B H7BA . 0.9500 ?
    C8B C9B . 1.519(9) ?
    C8B H8BA . 0.9900 ?
    C8B H8BB . 0.9900 ?
    C9B H9BA . 0.9900 ?
    C9B H9BB . 0.9900 ?
    C10B C11B . 1.532(11) ?
    C10B H10C . 0.9900 ?
    C10B H10D . 0.9900 ?
    C11B H11C . 0.9900 ?
    C11B H11D . 0.9900 ?
    C13B C14B . 1.496(11) ?
    C13B H13C . 0.9900 ?
    C13B H13D . 0.9900 ?
    C14B H14E . 0.9800 ?
    C14B H14F . 0.9800 ?
    C14B H14G . 0.9800 ?
loop_
    _geom_angle_atom_site_label_1
    _geom_angle_atom_site_label_2
    _geom_angle_atom_site_label_3
    _geom_angle_site_symmetry_1
    _geom_angle_site_symmetry_3
    _geom_angle
    _geom_angle_publ_flag
    C1A O1A H1A . . 109.5 ?
    C12A O4A C13A . . 114.4(7) ?
    C5A N1A C11A . . 116.8(7) ?
    C5A N1A C8A . . 116.1(6) ?
    C11A N1A C8A . . 110.9(6) ?
    C12A N2A C9A . . 119.0(7) ?
    C12A N2A C10A . . 125.4(6) ?
    C9A N2A C10A . . 114.7(7) ?
    O2A C1A O1A . . 121.2(7) ?
    O2A C1A C2A . . 122.0(7) ?
    O1A C1A C2A . . 116.8(6) ?
    C3A C2A C7A . . 118.9(6) ?
    C3A C2A C1A . . 118.4(6) ?
    C7A C2A C1A . . 122.7(7) ?
    C2A C3A C4A . . 120.3(6) ?
    C2A C3A H3AA . . 119.9 ?
    C4A C3A H3AA . . 119.9 ?
    C3A C4A C5A . . 120.7(7) ?
    C3A C4A H4AA . . 119.7 ?
    C5A C4A H4AA . . 119.7 ?
    C6A C5A N1A . . 123.3(7) ?
    C6A C5A C4A . . 118.3(7) ?
    N1A C5A C4A . . 118.4(7) ?
    C5A C6A C7A . . 121.1(7) ?
    C5A C6A H6AA . . 119.4 ?
    C7A C6A H6AA . . 119.4 ?
    C2A C7A C6A . . 120.7(7) ?
    C2A C7A H7AA . . 119.6 ?
    C6A C7A H7AA . . 119.6 ?
    C9A C8A N1A . . 111.2(7) ?
    C9A C8A H8AA . . 109.4 ?
    N1A C8A H8AA . . 109.4 ?
    C9A C8A H8AB . . 109.4 ?
    N1A C8A H8AB . . 109.4 ?
    H8AA C8A H8AB . . 108.0 ?
    N2A C9A C8A . . 111.1(7) ?
    N2A C9A H9AA . . 109.4 ?
    C8A C9A H9AA . . 109.4 ?
    N2A C9A H9AB . . 109.4 ?
    C8A C9A H9AB . . 109.4 ?
    H9AA C9A H9AB . . 108.0 ?
    N2A C10A C11A . . 111.1(6) ?
    N2A C10A H10A . . 109.4 ?
    C11A C10A H10A . . 109.4 ?
    N2A C10A H10B . . 109.4 ?
    C11A C10A H10B . . 109.4 ?
    H10A C10A H10B . . 108.0 ?
    N1A C11A C10A . . 111.4(6) ?
    N1A C11A H11A . . 109.4 ?
    C10A C11A H11A . . 109.4 ?
    N1A C11A H11B . . 109.4 ?
    C10A C11A H11B . . 109.4 ?
    H11A C11A H11B . . 108.0 ?
    O3A C12A N2A . . 125.1(7) ?
    O3A C12A O4A . . 123.3(7) ?
    N2A C12A O4A . . 111.5(6) ?
    O4A C13A C14A . . 106.1(7) ?
    O4A C13A H13A . . 110.5 ?
    C14A C13A H13A . . 110.5 ?
    O4A C13A H13B . . 110.5 ?
    C14A C13A H13B . . 110.5 ?
    H13A C13A H13B . . 108.7 ?
    C13A C14A H14A . . 109.5 ?
    C13A C14A H14B . . 109.5 ?
    H14A C14A H14B . . 109.5 ?
    C13A C14A H14C . . 109.5 ?
    H14A C14A H14C . . 109.5 ?
    H14B C14A H14C . . 109.5 ?
    C1B O1B H1B . . 109.5 ?
    C12B O4B C13B . . 114.2(7) ?
    C5B N1B C11B . . 115.9(6) ?
    C5B N1B C8B . . 116.2(7) ?
    C11B N1B C8B . . 111.5(6) ?
    C12B N2B C10B . . 119.9(7) ?
    C12B N2B C9B . . 126.0(6) ?
    C10B N2B C9B . . 113.5(6) ?
    O2B C1B O1B . . 120.6(6) ?
    O2B C1B C2B . . 121.1(6) ?
    O1B C1B C2B . . 118.3(6) ?
    C7B C2B C3B . . 118.2(6) ?
    C7B C2B C1B . . 119.7(6) ?
    C3B C2B C1B . . 122.2(7) ?
    C4B C3B C2B . . 120.8(7) ?
    C4B C3B H3BA . . 119.6 ?
    C2B C3B H3BA . . 119.6 ?
    C3B C4B C5B . . 120.6(7) ?
    C3B C4B H4BA . . 119.7 ?
    C5B C4B H4BA . . 119.7 ?
    C4B C5B C6B . . 118.1(7) ?
    C4B C5B N1B . . 123.2(7) ?
    C6B C5B N1B . . 118.5(7) ?
    C7B C6B C5B . . 121.0(7) ?
    C7B C6B H6BA . . 119.5 ?
    C5B C6B H6BA . . 119.5 ?
    C6B C7B C2B . . 121.2(7) ?
    C6B C7B H7BA . . 119.4 ?
    C2B C7B H7BA . . 119.4 ?
    N1B C8B C9B . . 110.7(6) ?
    N1B C8B H8BA . . 109.5 ?
    C9B C8B H8BA . . 109.5 ?
    N1B C8B H8BB . . 109.5 ?
    C9B C8B H8BB . . 109.5 ?
    H8BA C8B H8BB . . 108.1 ?
    N2B C9B C8B . . 110.2(6) ?
    N2B C9B H9BA . . 109.6 ?
    C8B C9B H9BA . . 109.6 ?
    N2B C9B H9BB . . 109.6 ?
    C8B C9B H9BB . . 109.6 ?
    H9BA C9B H9BB . . 108.1 ?
    N2B C10B C11B . . 110.2(6) ?
    N2B C10B H10C . . 109.6 ?
    C11B C10B H10C . . 109.6 ?
    N2B C10B H10D . . 109.6 ?
    C11B C10B H10D . . 109.6 ?
    H10C C10B H10D . . 108.1 ?
    N1B C11B C10B . . 109.8(7) ?
    N1B C11B H11C . . 109.7 ?
    C10B C11B H11C . . 109.7 ?
    N1B C11B H11D . . 109.7 ?
    C10B C11B H11D . . 109.7 ?
    H11C C11B H11D . . 108.2 ?
    O3B C12B N2B . . 125.6(7) ?
    O3B C12B O4B . . 123.2(7) ?
    N2B C12B O4B . . 111.1(7) ?
    O4B C13B C14B . . 107.0(6) ?
    O4B C13B H13C . . 110.3 ?
    C14B C13B H13C . . 110.3 ?
    O4B C13B H13D . . 110.3 ?
    C14B C13B H13D . . 110.3 ?
    H13C C13B H13D . . 108.6 ?
    C13B C14B H14E . . 109.5 ?
    C13B C14B H14F . . 109.5 ?
    H14E C14B H14F . . 109.5 ?
    C13B C14B H14G . . 109.5 ?
    H14E C14B H14G . . 109.5 ?
    H14F C14B H14G . . 109.5 ?
loop_
    _geom_torsion_atom_site_label_1
    _geom_torsion_atom_site_label_2
    _geom_torsion_atom_site_label_3
    _geom_torsion_atom_site_label_4
    _geom_torsion_site_symmetry_1
    _geom_torsion_site_symmetry_2
    _geom_torsion_site_symmetry_3
    _geom_torsion_site_symmetry_4
    _geom_torsion
    _geom_torsion_publ_flag
    O2A C1A C2A C3A . . . . 24.7(11) ?
    O1A C1A C2A C3A . . . . -154.3(7) ?
    O2A C1A C2A C7A . . . . -154.0(8) ?
    O1A C1A C2A C7A . . . . 27.0(11) ?
    C7A C2A C3A C4A . . . . -1.4(11) ?
    C1A C2A C3A C4A . . . . 179.8(6) ?
    C2A C3A C4A C5A . . . . 0.7(11) ?
    C11A N1A C5A C6A . . . . 4.9(11) ?
    C8A N1A C5A C6A . . . . -129.0(8) ?
    C11A N1A C5A C4A . . . . -174.5(7) ?
    C8A N1A C5A C4A . . . . 51.5(9) ?
    C3A C4A C5A C6A . . . . 0.4(11) ?
    C3A C4A C5A N1A . . . . 179.9(7) ?
    N1A C5A C6A C7A . . . . 179.7(7) ?
    C4A C5A C6A C7A . . . . -0.9(12) ?
    C3A C2A C7A C6A . . . . 1.0(12) ?
    C1A C2A C7A C6A . . . . 179.7(7) ?
    C5A C6A C7A C2A . . . . 0.1(12) ?
    C5A N1A C8A C9A . . . . -166.9(6) ?
    C11A N1A C8A C9A . . . . 56.5(8) ?
    C12A N2A C9A C8A . . . . -137.3(8) ?
    C10A N2A C9A C8A . . . . 53.3(9) ?
    N1A C8A C9A N2A . . . . -54.1(9) ?
    C12A N2A C10A C11A . . . . 139.4(7) ?
    C9A N2A C10A C11A . . . . -52.0(9) ?
    C5A N1A C11A C10A . . . . 168.5(6) ?
    C8A N1A C11A C10A . . . . -55.3(8) ?
    N2A C10A C11A N1A . . . . 52.7(9) ?
    C9A N2A C12A O3A . . . . 3.5(11) ?
    C10A N2A C12A O3A . . . . 171.6(7) ?
    C9A N2A C12A O4A . . . . -178.7(6) ?
    C10A N2A C12A O4A . . . . -10.5(10) ?
    C13A O4A C12A O3A . . . . 1.5(9) ?
    C13A O4A C12A N2A . . . . -176.4(6) ?
    C12A O4A C13A C14A . . . . 176.7(6) ?
    O2B C1B C2B C7B . . . . -24.7(11) ?
    O1B C1B C2B C7B . . . . 156.3(7) ?
    O2B C1B C2B C3B . . . . 153.9(7) ?
    O1B C1B C2B C3B . . . . -25.1(11) ?
    C7B C2B C3B C4B . . . . 0.4(11) ?
    C1B C2B C3B C4B . . . . -178.3(7) ?
    C2B C3B C4B C5B . . . . -2.8(12) ?
    C3B C4B C5B C6B . . . . 3.7(11) ?
    C3B C4B C5B N1B . . . . 179.7(7) ?
    C11B N1B C5B C4B . . . . 131.7(8) ?
    C8B N1B C5B C4B . . . . -2.2(11) ?
    C11B N1B C5B C6B . . . . -52.3(9) ?
    C8B N1B C5B C6B . . . . 173.8(7) ?
    C4B C5B C6B C7B . . . . -2.3(11) ?
    N1B C5B C6B C7B . . . . -178.6(7) ?
    C5B C6B C7B C2B . . . . 0.1(12) ?
    C3B C2B C7B C6B . . . . 0.9(11) ?
    C1B C2B C7B C6B . . . . 179.6(7) ?
    C5B N1B C8B C9B . . . . -166.6(7) ?
    C11B N1B C8B C9B . . . . 57.6(8) ?
    C12B N2B C9B C8B . . . . -134.8(7) ?
    C10B N2B C9B C8B . . . . 54.0(8) ?
    N1B C8B C9B N2B . . . . -53.1(9) ?
    C12B N2B C10B C11B . . . . 132.7(7) ?
    C9B N2B C10B C11B . . . . -55.6(9) ?
    C5B N1B C11B C10B . . . . 165.3(6) ?
    C8B N1B C11B C10B . . . . -58.8(8) ?
    N2B C10B C11B N1B . . . . 57.2(9) ?
    C10B N2B C12B O3B . . . . -3.5(11) ?
    C9B N2B C12B O3B . . . . -174.1(7) ?
    C10B N2B C12B O4B . . . . 178.4(6) ?
    C9B N2B C12B O4B . . . . 7.7(10) ?
    C13B O4B C12B O3B . . . . -0.8(10) ?
    C13B O4B C12B N2B . . . . 177.4(6) ?
    C12B O4B C13B C14B . . . . -178.3(6) ?
loop_
    _geom_hbond_atom_site_label_D
    _geom_hbond_atom_site_label_H
    _geom_hbond_atom_site_label_A
    _geom_hbond_site_symmetry_A
    _geom_hbond_distance_DH
    _geom_hbond_distance_HA
    _geom_hbond_distance_DA
    _geom_hbond_angle_DHA
    O1A H1A O2B . 0.84 2.14 2.973(8) 169.8
    C8A H8AB O3B 2_665 0.99 2.56 3.225(11) 124.4
    O1B H1B O2A . 0.84 2.11 2.934(8) 168.3
_shelx_hkl_file
;
   0   1   0    1.26    0.93
   0   2   0   11.30    2.98
   0   3   0    1.99    2.35
   0  -4   0  135.51   12.45
   0   4   0  143.26   11.81
   0  -6   0   58.69   16.60
  -1   0   0   -0.11    0.10
   1   0   0   -0.05    0.35
  -1   0   0   -0.04    0.32
  -1   1   0 3022.09  144.92
  -1  -1   0 3123.50  145.98
  -1  -2   0  235.11   14.00
  -1   2   0  218.25   13.76
  -1  -3   0   67.06    7.40
  -1   3   0   47.39    6.41
  -1  -4   0   20.12    5.30
  -1   4   0   14.35    4.68
   1  -5   0   22.38    6.47
  -1  -5   0   14.92    8.48
  -1  -6   0   20.89   11.24
   2   0   0   11.09    1.61
  -2   0   0   10.60    1.40
   2   1   0   30.21    2.64
  -2   1   0   31.17    3.78
  -2  -1   0   34.62    3.29
  -2   2   0   -0.20    2.00
  -2  -2   0    3.16    1.78
   2   2   0   -1.51    1.33
  -2  -3   0   -0.45    2.09
   2   3   0    1.41    2.35
  -2   3   0   -2.38    2.25
  -2  -4   0    0.61    3.12
  -2   4   0    5.13    3.44
   2   4   0    3.80    3.27
  -2  -5   0   -0.50    6.08
   2  -5   0   14.89    5.78
  -2   5   0    2.38    4.09
  -2  -6   0   10.24   10.21
  -3   0   0    1.31    1.08
   3   0   0   -0.90    1.15
  -3   0   0    0.66    0.52
  -3  -1   0  859.45   39.30
   3   1   0  845.13   38.39
  -3   1   0  764.65   39.84
  -3  -1   0  717.79   39.85
   3   2   0    1.21    1.49
  -3  -2   0    1.86    1.66
  -3   2   0    2.02    2.21
   3   3   0    7.54    2.86
  -3   3   0    7.34    3.03
  -3  -3   0   11.09    3.37
  -3  -4   0   10.68    5.18
  -3   4   0   10.87    4.17
  -3  -4   0    9.85    3.81
  -3  -5   0    2.48    6.07
  -3  -6   0    7.39    8.99
  -4   0   0    5.63    1.83
   4   0   0    4.31    2.05
  -4   0   0    1.98    0.96
   4   1   0  926.01   46.24
  -4  -1   0  939.22   47.13
   4  -1   0 1035.21   46.99
  -4  -1   0  981.36   48.11
   4  -1   0  965.89   48.87
  -4  -2   0 2032.17  100.00
  -4   2   0 2088.25  100.57
  -4  -2   0 2105.69  100.86
   4   2   0 2058.24   98.44
  -4  -3   0  230.33   16.83
  -4  -3   0  206.34   13.84
   4   3   0  221.81   13.46
  -4   3   0  199.29   14.52
  -4  -4   0   -0.70    2.93
  -4  -4   0    9.66    5.31
  -4   4   0    1.99    3.28
   4  -5   0    7.82    5.82
  -4  -5   0   16.36    8.74
   4  -5   0   14.74    7.41
  -4  -6   0   86.28   17.50
  -5   0   0   -1.65    1.33
   5   0   0    1.40    1.97
  -5   0   0   -0.15    0.88
   5   1   0  268.46   13.38
   5  -1   0  219.82   15.57
   5  -1   0  246.55   15.42
  -5   1   0  266.78   14.89
  -5  -1   0  258.68   13.84
  -5  -1   0  217.08   15.07
  -5  -2   0 1027.06   54.10
   5   2   0 1073.87   50.71
  -5  -2   0 1027.22   51.76
   5   3   0   70.87    6.40
  -5  -3   0   63.58    6.59
  -5  -3   0   59.41    9.69
  -5   3   0   69.31    8.28
  -5  -4   0   -1.46    4.47
  -5  -5   0   44.75   11.31
   5  -5   0   33.73    9.98
   5  -5   0   39.77    9.72
  -5  -6   0    1.94    7.83
  -6   0   0   -1.03    1.50
   6   0   0    3.04    2.42
  -6   0   0    0.42    1.22
  -6  -1   0    2.46    1.84
  -6  -1   0    0.93    2.15
   6  -1   0    1.73    2.40
   6  -1   0    3.45    2.79
   6   1   0    2.83    1.50
  -6   1   0    0.75    1.74
  -6  -2   0   27.06    3.82
   6  -2   0   27.61    5.93
   6   2   0   23.81    2.94
  -6  -2   0   20.23    4.84
   6  -2   0   33.12    6.58
   6   3   0   10.32    2.92
  -6  -3   0    9.02    3.08
   6  -3   0    8.46    4.26
  -6  -3   0   10.96    4.83
   6  -3   0   11.31    5.26
   6  -4   0   -5.36    3.28
   6  -4   0   -2.01    4.46
  -6  -4   0   -2.05    3.85
   6  -5   0    5.41    6.34
   6  -5   0    3.39    6.55
  -6  -5   0   -3.30    4.90
  -6  -6   0    2.73    8.18
  -7   0   0    3.97    1.98
   7   0   0    1.32    2.36
  -7   0   0    1.06    1.54
  -7  -1   0    4.16    2.00
   7  -1   0    3.61    2.95
  -7   1   0    5.19    2.58
   7  -1   0    4.89    3.35
   7   1   0    5.44    1.99
  -7  -1   0    7.45    2.96
   7  -2   0    6.95    3.75
  -7  -2   0   15.56    4.35
   7   2   0   15.96    2.49
   7  -2   0   16.76    5.39
  -7  -2   0   14.56    3.24
  -7  -3   0   -0.22    2.94
  -7  -3   0    0.31    2.22
   7   3   0   -0.21    1.83
   7  -3   0    1.59    3.99
   7  -3   0    5.23    4.12
   7  -4   0  127.07   15.62
   7  -4   0  171.30   16.07
  -7  -4   0  168.59   16.67
   7  -5   0   -2.13    4.78
  -7  -5   0   -1.12    4.37
   7  -5   0    2.16    5.91
  -7  -6   0    6.44    9.24
  -8   0   0  699.23   35.21
   8   0   0  675.33   35.82
  -8   0   0  637.84   33.99
  -8   1   0    7.96    2.96
  -8  -1   0   11.88    2.91
   8  -1   0    6.42    3.73
   8   1   0    1.61    1.56
  -8  -1   0   11.16    3.60
  -8  -2   0  236.57   16.56
  -8  -2   0  217.72   13.43
   8  -2   0  206.80   16.01
   8  -2   0  208.46   16.37
   8   2   0  208.33   12.18
  -8  -3   0    5.33    2.66
  -8  -3   0   -0.24    2.14
   8  -3   0   -1.39    3.17
   8  -3   0   -0.35    3.77
   8  -4   0    9.28    5.92
   8  -4   0    6.10    5.22
  -8  -4   0    9.92    5.69
   8  -5   0   80.89   14.21
  -8  -5   0   68.44   14.18
   8  -5   0   58.71   12.58
  -8  -6   0   14.43   10.62
   9   0   0    1.79    2.42
  -9   0   0    0.20    1.67
  -9   0   0    1.41    1.76
  -9   1   0    9.89    3.04
  -9  -1   0   10.77    2.81
   9  -1   0   12.74    4.46
  -9  -1   0   13.49    3.95
  -9  -2   0   33.38    7.02
  -9  -2   0   30.69    4.74
   9  -2   0   36.56    7.83
   9   2   0   36.39    3.71
   9  -2   0   20.95    5.99
   9  -3   0   12.05    5.30
   9  -3   0    7.18    5.39
  -9  -3   0   13.72    3.80
  -9  -3   0   10.63    4.48
  -9  -4   0   48.78   10.92
   9  -4   0   52.84   10.68
   9  -4   0   54.62   11.09
   9  -5   0    5.94    7.10
   9  -5   0   20.19    7.56
  -9  -5   0   29.39    9.89
   9  -6   0   -4.73    9.34
   9  -6   0    7.16    7.84
 -10   0   0    1.54    1.99
  10   0   0   -0.71    3.11
 -10   0   0    0.24    1.99
  10   1   0    2.48    1.77
 -10   1   0    2.48    2.03
  10  -1   0   -2.17    3.04
 -10  -1   0    1.20    2.03
 -10  -1   0    1.11    1.91
  10   2   0    8.62    2.14
 -10  -2   0    5.79    2.29
  10  -2   0    3.98    4.62
  10  -2   0    9.45    4.48
 -10  -2   0    4.80    3.13
  10  -3   0    8.39    5.31
  10  -3   0    6.25    3.86
 -10  -3   0    4.81    3.54
 -10  -4   0    7.67    5.57
  10  -4   0    4.13    6.10
  10  -4   0    6.53    5.08
 -10  -5   0   -0.57    5.39
  10  -5   0   -2.32    4.94
  10  -5   0   -2.26    5.93
  10  -6   0    2.24    8.17
 -11   0   0   -1.40    1.96
 -11   0   0   -1.33    1.55
  11   0   0   -1.92    2.39
 -11  -1   0  130.39   10.02
 -11  -1   0  126.82   11.09
  11  -1   0  140.31   12.87
 -11   1   0  127.06   10.62
 -11  -2   0    4.56    3.00
 -11  -2   0    8.69    2.95
  11  -2   0    6.33    4.21
  11   2   0    7.74    2.56
  11  -3   0   57.33   10.62
  11  -3   0   56.54   10.76
 -11  -3   0   51.97    9.65
 -11  -4   0   31.27    8.86
  11  -4   0   22.00    8.17
  11  -4   0   31.93    9.06
  11  -5   0   -0.01    5.53
 -11  -5   0   -0.58    6.17
  11  -5   0    4.83    8.15
 -12   0   0   37.83    5.58
  12   0   0   50.68    7.98
 -12   0   0   46.99    6.74
  12  -1   0   21.16    6.34
 -12  -1   0   33.45    5.33
  12   1   0   36.93    5.76
 -12   1   0   37.33    6.39
 -12  -1   0   30.74    6.23
  12   2   0   40.78    4.88
 -12  -2   0   37.03    7.51
  12  -2   0   26.52    6.70
 -12  -2   0   42.00    5.83
 -12  -3   0   43.51    8.90
  12  -3   0   42.85    9.47
  12  -4   0   30.71    9.18
 -12  -4   0   40.32    9.33
  12  -4   0    8.48    7.15
  12  -5   0   34.28    9.59
 -12  -5   0   20.83    9.10
 -13   0   0   -0.69    1.64
  13   0   0   -2.45    3.42
 -13   0   0    0.04    2.34
 -13  -1   0    5.87    3.62
 -13  -1   0    5.25    3.04
 -13   1   0    6.66    3.62
  13   1   0    8.22    3.72
  13  -1   0    8.29    3.53
 -13  -2   0   -0.02    3.00
 -13  -2   0    6.25    3.09
  13  -2   0    3.92    3.82
  13  -3   0  292.90   23.01
 -13  -3   0  241.17   20.62
  13  -4   0   13.11    6.97
 -13  -4   0   14.66    6.10
 -13  -5   0    2.14    3.43
  13  -5   0    1.75    6.60
  14   0   0   30.07    7.00
 -14   0   0   31.63    6.35
 -14   0   0   18.84    4.22
 -14   1   0   14.46    5.15
  14   1   0   12.73    4.04
 -14  -1   0    8.92    3.50
 -14  -1   0    8.63    3.80
  14  -1   0   11.43    5.12
 -14  -2   0   55.78    7.27
  14  -2   0   37.11    8.52
 -14  -2   0   46.96    8.85
  14  -3   0    1.56    4.94
 -14  -3   0    0.28    3.00
 -14  -4   0    4.53    4.30
  14  -4   0    0.19    5.02
 -14  -5   0   -2.88    3.36
  14  -5   0    2.43    6.14
 -15   0   0    4.13    3.67
  15   0   0   -2.40    2.64
 -15   0   0    0.63    1.82
  15  -1   0   -1.14    3.37
 -15  -1   0    4.30    3.44
 -15  -1   0    3.81    2.80
 -15   1   0    5.89    4.46
  15   1   0    0.98    3.30
 -15  -2   0  132.75   13.70
  15  -2   0  185.36   16.71
  15  -3   0   -2.04    4.01
 -15  -3   0    6.97    3.78
 -15  -4   0    3.53    3.91
  15  -4   0    4.20    6.02
  16   0   0   73.48   10.95
 -16   0   0  105.74   10.55
 -16  -1   0  496.67   29.99
 -16   1   0  563.50   32.29
  16  -1   0  480.82   32.92
  16   1   0  452.14   29.85
 -16  -1   0  509.99   30.94
  16  -2   0  275.72   22.42
 -16  -2   0  236.42   19.72
  16  -3   0   71.20   12.86
 -16  -3   0   84.52   13.21
 -16  -4   0   22.26    7.75
  16  -4   0   59.74   12.94
  17   0   0   -0.74    3.04
 -17   0   0   -5.41    3.72
  17  -1   0  133.92   15.96
 -17  -1   0  140.92   12.70
 -17  -1   0  136.85   12.59
 -17   1   0  127.55   14.47
  17   1   0  132.54   12.31
  17  -2   0    9.72    5.98
 -17  -2   0   26.53    6.68
 -17  -3   0    7.19    5.25
  17  -3   0    8.21    5.79
  17  -4   0   36.96   10.42
 -18   0   0    8.48    5.31
  18   0   0   11.67    4.94
  18  -1   0   39.70    8.71
 -18  -1   0   22.09    6.89
 -18   1   0   12.50    6.72
 -18  -1   0   25.26    6.10
 -18  -2   0   -2.83    3.27
  18  -2   0    4.05    5.44
  18  -3   0    2.49    4.74
 -18  -3   0    3.80    3.86
  18  -4   0   20.69    8.97
 -18  -4   0    5.36    4.09
  19   0   0   -8.09    3.79
 -19   0   0    0.42    4.96
 -19   1   0   10.01    5.75
  19  -1   0    7.80    4.87
 -19  -1   0    1.79    4.62
  19  -2   0   -2.51    4.91
 -19  -2   0    3.77    4.25
 -19  -3   0   -6.37    3.79
  19  -3   0   -2.09    4.89
 -19  -4   0   -0.47    4.89
 -20   0   0  242.37   19.94
  20   0   0  263.13   21.86
  20  -1   0   56.22   11.32
 -20   1   0   66.10   11.37
 -20  -2   0   90.80   13.73
  20  -2   0   94.82   15.45
  20  -3   0    2.69    5.00
 -20  -3   0    1.92    5.02
 -21   0   0    2.33    5.74
  21   0   0    6.16    5.00
 -21   1   0    4.06    5.44
  21  -1   0    7.81    5.72
  21  -2   0   -3.94    5.17
 -21  -3   0    9.03    5.13
 -22   0   0   16.68    7.10
 -22   1   0    9.93    7.53
  22  -1   0    5.73    5.69
  22  -2   0    3.96    5.70
 -22  -3   0   -0.26    4.12
 -23   0   0    3.77    6.38
  23  -1   0    9.47    6.16
  23  -2   0   -4.11    6.36
  24  -1   0    6.89    7.34
   0   2  -1   -0.23    1.92
   0   2   1   -1.82    1.13
   0   3  -1    2.69    2.66
   0   3   1    3.36    2.29
   0  -4   1    0.38    3.72
   0  -4  -1   -3.09    3.00
   0   4   1   -0.82    2.53
   0   4  -1   -3.65    3.03
   0  -5   1    8.68    6.64
   0  -6   1    3.29    8.00
   0  -6  -1   -1.65    8.08
  -1   0   1    0.09    0.29
   1   0  -1    0.34    0.46
  -1   0  -1    0.38    0.46
  -1   0  -1   -0.05    0.36
  -1   0   1    0.13    0.36
  -1   1   1  946.99   46.53
   1   1   1  925.28   45.86
  -1   1  -1  957.93   46.72
  -1  -1  -1 1020.50   47.06
   1   2  -1  114.21    8.38
  -1   2   1  122.52    8.71
  -1  -2  -1  154.80    9.74
   1   2   1  113.63    8.22
  -1   2  -1  141.18    9.28
  -1  -3   1    8.11    3.14
  -1   3   1    6.03    2.84
  -1  -3  -1    6.39    3.09
   1   3  -1    6.76    3.10
   1   3   1    1.63    2.70
  -1   3  -1    2.49    2.93
  -1  -4  -1   38.45    6.91
  -1   4   1   38.66    6.68
   1   4   1   24.21    5.28
  -1   4  -1   24.75    5.73
   1   4  -1   33.06    6.27
  -1  -4   1   40.10    6.83
   1  -5   1   63.84   13.53
  -1  -5   1   80.65   14.72
   1  -5  -1   70.88   10.82
   1  -6  -1   80.65   18.10
  -1  -6   1   60.37   15.50
  -1  -6  -1   73.70   17.53
  -2   0  -1    7.96    1.32
  -2   0   1    8.28    1.21
  -2   0   1   12.25    1.46
   2   0  -1   10.86    1.64
   2   0   1    3.71    1.03
  -2  -1   1  940.58   47.65
   2   1   1  958.74   46.88
  -2  -1  -1  970.46   48.20
  -2  -1   1  997.67   48.40
  -2   1  -1 1082.03   48.54
  -2  -2   1   53.16    5.07
  -2  -2  -1   64.63    5.66
   2   2   1   64.25    5.05
  -2   2  -1   55.07    5.86
  -2   2   1   63.18    5.67
   2   3   1   91.99    7.57
  -2   3  -1   94.28    8.42
  -2   3   1  100.89    8.35
  -2  -3   1   87.89    7.81
  -2  -3  -1   87.24    8.01
  -2  -4   1    6.66    5.12
   2   4   1   16.25    4.46
  -2   4   1    8.88    4.38
  -2  -4  -1   13.22    4.59
  -2  -4   1   12.43    4.20
  -2   4  -1   16.65    4.95
  -2   5  -1    4.21    4.38
  -2  -5  -1    7.06    6.86
   2  -5  -1    5.23    5.08
  -2  -5   1   -1.24    5.44
  -2  -6  -1   51.72   14.69
  -2  -6   1   65.50   16.03
   3   0   1    1.65    1.25
  -3   0   1    1.46    1.01
  -3   0  -1    0.01    0.60
  -3   0   1   -0.23    0.89
  -3   0  -1   -0.34    1.01
   3   0  -1    1.91    1.45
   3   0   1    0.34    0.99
   3  -1  -1   40.68    4.98
  -3   1  -1   39.75    4.12
   3  -1  -1   38.08    4.87
  -3  -1   1   28.50    4.41
  -3   1  -1   30.79    4.21
   3   2   1   10.61    2.31
   3   2  -1    9.28    2.39
  -3   2   1    9.26    3.22
  -3   2  -1    9.54    3.17
  -3  -2   1   12.86    3.77
  -3  -2   1   18.40    2.95
  -3  -2  -1   12.90    3.04
  -3   3  -1   36.79    5.90
  -3  -3   1   39.94    5.08
  -3  -3   1   23.43    5.91
  -3  -3  -1   35.20    5.19
   3   3  -1   28.80    4.59
   3   3   1   30.04    4.53
  -3   3   1   30.11    5.52
  -3   4  -1   26.31    5.91
  -3  -4   1   25.58    7.34
  -3  -4   1   25.55    5.35
   3   4  -1   25.86    5.76
  -3  -4  -1   21.31    5.50
  -3   4   1   26.16    5.73
  -3  -5  -1   36.28   10.33
  -3  -5   1   17.95    8.48
  -3   5  -1   40.79    7.92
   3  -5  -1   31.24    9.06
   3  -5  -1   27.43    8.94
  -3  -6   1    2.30    7.78
  -3  -6  -1    5.86    8.54
  -4   0   1  124.23    7.39
  -4   0  -1  109.49    7.36
  -4   0   1  121.60    7.34
   4   0   1  118.32    7.81
   4   0  -1  111.64    7.84
   4  -1  -1    3.02    2.38
  -4  -1   1    6.82    1.72
  -4  -1   1    4.80    2.46
  -4   1  -1    5.38    2.53
  -4  -1  -1    4.86    2.43
   4   1   1    4.61    1.21
   4  -1  -1    4.41    2.45
  -4  -1  -1    1.73    1.52
  -4   1  -1    4.10    2.11
  -4  -2   1   35.62    4.21
  -4  -2  -1   38.36    4.68
  -4   2  -1   31.62    5.07
   4   2  -1   35.33    3.76
  -4  -2   1   55.59    7.14
   4   2   1   30.84    3.39
  -4  -3   1   76.56   10.31
  -4  -3  -1   71.25    7.03
  -4   3  -1   85.77    8.85
   4   3  -1   68.48    6.69
   4   3   1   82.97    6.64
  -4  -3   1   62.37    6.43
  -4  -4   1   56.46   11.23
  -4  -4  -1   59.53   11.09
  -4  -4  -1   52.63    7.62
  -4   4  -1   62.87    8.95
   4  -5  -1  123.34   15.88
   4  -5  -1  122.78   15.97
  -4  -5  -1  139.77   19.37
  -4  -5   1  122.24   17.58
  -4  -6   1   21.69    9.89
  -4  -6  -1    2.14    8.87
   5   0  -1   -1.20    1.88
  -5   0   1   -2.53    1.35
  -5   0  -1   -0.01    1.45
  -5   0   1   -2.28    1.21
   5   0   1   -1.81    1.81
  -5   0  -1   -0.71    0.89
   5  -1  -1  749.28   37.59
   5  -1   1  748.77   39.34
   5  -1  -1  708.41   39.08
   5   1   1  811.07   36.51
  -5  -1  -1  773.79   37.45
  -5  -1   1  739.98   38.52
  -5  -1  -1  690.20   38.11
  -5  -1   1  739.80   36.98
  -5   1  -1  731.49   38.07
   5  -1   1  759.73   37.70
  -5  -2   1  320.15   16.99
   5  -2  -1  305.31   20.06
  -5   2  -1  294.85   18.46
  -5  -2  -1  275.86   19.17
   5  -2  -1  272.72   18.91
   5   2  -1  333.84   16.57
   5   2   1  315.23   16.05
  -5  -2  -1  323.74   17.48
  -5  -2   1  266.33   19.08
  -5  -3  -1   45.52    7.95
   5  -3  -1   35.26    7.58
  -5   3  -1   43.83    6.94
   5   3  -1   40.92    5.07
   5   3   1   39.23    4.72
  -5  -3   1   24.31    6.38
  -5  -3   1   38.42    5.23
   5  -3  -1   41.23    7.42
  -5  -3  -1   55.95    6.29
  -5  -4  -1   23.50    5.09
   5  -4  -1    9.97    5.30
  -5  -4  -1   16.83    6.51
   5  -4  -1   12.61    6.25
  -5   4  -1   24.33    5.75
  -5  -4   1   27.81    7.85
   5  -5  -1   53.83   11.45
  -5  -5  -1   45.78   12.30
   5  -5   1   48.86   11.20
   5  -5   1   58.11   12.44
   5  -5  -1   56.49   11.90
  -5  -5   1   51.14   12.04
  -5  -6   1    8.40    8.42
  -5  -6  -1   10.77    9.66
   6   0   1  694.51   35.62
  -6   0   1  697.57   34.48
   6   0  -1  688.66   35.75
  -6   0  -1  701.13   35.27
  -6   0   1  672.12   35.01
   6   1   1   34.34    3.57
   6  -1   1   33.57    5.43
   6  -1  -1   24.21    4.97
  -6  -1   1   24.23    4.81
   6  -1   1   32.45    5.56
  -6  -1  -1   38.28    5.49
  -6   1   1   38.32    4.70
  -6  -1   1   32.58    3.66
  -6   1  -1   26.43    4.27
  -6  -1  -1   37.95    4.13
  -6  -2   1  106.95    9.88
   6  -2  -1   98.07    9.70
   6   2  -1  112.32    7.42
  -6  -2   1  104.44    7.61
  -6  -2  -1  111.43   10.22
   6   2   1  115.51    7.00
   6  -2  -1  118.45   10.64
  -6  -2  -1  121.90    8.45
   6   3  -1  405.67   21.25
   6  -3  -1  342.07   24.59
   6   3   1  408.50   20.93
  -6  -3   1  345.07   21.07
  -6  -3   1  381.51   25.39
  -6   3  -1  399.06   23.61
   6  -3  -1  433.83   25.33
  -6  -3  -1  407.35   26.18
  -6  -3  -1  324.47   21.25
   6  -4  -1   48.58    9.80
  -6  -4   1   44.25    9.50
   6  -4  -1   44.93    9.13
  -6  -4  -1   50.56   10.88
   6  -5  -1    2.24    4.89
   6  -5   1   -1.35    5.50
  -6  -5   1   -3.48    4.66
  -6  -5  -1    2.30    5.42
   6  -5   1    4.81    6.32
   6  -5  -1   -2.95    5.66
  -6  -6  -1   37.93   12.81
  -6  -6   1   29.08   12.40
  -7   0  -1   -1.95    1.44
  -7   0   1    1.45    1.69
  -7   0  -1    0.39    0.91
  -7   0   1    0.24    1.82
   7   0  -1    1.29    2.43
   7   0   1    0.84    2.34
   7  -1   1  108.01    9.76
  -7  -1  -1  103.29    7.83
   7   1   1  118.73    7.71
   7  -1   1   98.77    9.28
  -7  -1   1  102.94    9.07
   7  -1  -1  101.59    9.62
  -7   1   1  112.05    8.63
  -7  -1  -1  101.99    9.17
  -7   1  -1  116.05    8.68
  -7  -1   1  118.61    7.83
   7   2   1   59.32    4.36
  -7  -2   1   46.77    4.89
  -7  -2  -1   55.89    5.67
  -7  -2  -1   47.11    7.54
   7   2  -1   58.06    4.62
  -7  -2   1   45.57    7.70
   7  -2  -1   28.87    6.71
   7  -2  -1   55.71    8.17
   7  -2   1   52.60    8.35
   7  -2   1   43.66    7.51
  -7  -3   1    2.26    2.24
   7  -3  -1    2.05    3.38
  -7  -3   1   -0.67    2.69
   7  -3   1    3.50    3.54
  -7  -3  -1    3.09    3.30
   7  -3  -1   -0.76    3.40
  -7  -3  -1   -1.21    1.84
   7   3  -1    0.31    2.04
   7  -3   1    0.69    3.20
  -7  -4  -1   90.91   13.90
   7  -4   1   88.21   12.98
   7  -4  -1  105.20   13.44
  -7  -4   1   95.37   13.45
   7  -4   1   66.47   11.70
   7  -4  -1   69.21   11.76
  -7  -5  -1   19.82    7.80
   7  -5  -1   18.00    7.41
   7  -5   1   21.03    7.02
   7  -5  -1    5.94    7.01
   7  -5   1   17.27    8.22
  -7  -5   1   20.90    7.94
  -7  -6   1   12.32    9.25
  -7  -6  -1   14.50    9.46
  -8   0  -1  230.80   14.80
   8   0   1  230.16   15.58
  -8   0   1  249.20   14.96
  -8   0   1  253.37   14.62
   8   0  -1  262.02   16.10
   8  -1  -1   88.79    9.59
  -8  -1   1   85.70    8.24
   8   1   1   87.99    6.95
  -8  -1   1   91.61    6.96
  -8   1   1   93.79    7.89
  -8   1  -1   93.43    7.80
  -8  -1  -1   85.88    6.97
   8  -1   1   82.88    8.82
  -8  -1  -1   91.57    8.18
   8  -1   1   87.15    9.25
  -8  -2  -1  539.31   31.72
   8  -2  -1  576.08   31.81
   8  -2   1  571.78   31.78
  -8  -2  -1  549.06   29.15
   8   2  -1  515.42   27.73
   8  -2   1  546.94   32.58
  -8  -2   1  575.29   32.40
   8   2   1  511.58   27.16
  -8  -2   1  546.62   28.73
   8  -2  -1  554.11   32.73
   8  -3   1   28.37    7.49
   8  -3  -1   26.72    7.04
  -8  -3  -1   25.11    4.66
  -8  -3  -1   21.11    5.90
  -8  -3   1   17.31    6.17
   8   3  -1   23.80    3.74
  -8  -3   1   30.81    4.68
   8  -3   1   37.56    8.24
   8  -3  -1   13.28    5.71
  -8  -4   1    0.91    4.48
   8  -4   1    7.69    5.73
   8  -4  -1    9.83    6.06
   8  -4  -1   13.82    6.20
  -8  -4  -1    5.26    4.92
   8  -4   1    1.60    4.48
  -8  -5   1   41.04   11.10
   8  -5  -1   45.71   11.00
   8  -5   1   57.84   12.50
  -8  -5  -1   52.32   12.14
   8  -5  -1   25.53    9.50
   8  -5   1   28.63    9.79
   8  -6   1   12.52    7.27
   8  -6   1   20.98   11.34
  -8  -6  -1    7.59   10.67
  -8  -6   1    6.08    9.56
   9   0  -1    0.58    2.61
  -9   0   1    1.32    2.07
  -9   0  -1   -1.00    1.62
  -9   0  -1    0.29    1.18
   9   0   1   -0.03    2.72
  -9   0   1   -0.08    1.53
   9   1   1   66.71    6.11
  -9  -1  -1   70.19    7.95
  -9  -1  -1   61.40    6.10
   9  -1  -1   73.50    9.13
   9   1  -1   53.82    5.76
  -9  -1   1   73.41    8.34
   9  -1   1   70.11    8.93
  -9  -1   1   67.53    6.14
  -9   1   1   65.66    6.71
  -9   1  -1   80.84    7.15
   9  -2  -1  336.72   22.71
   9   2  -1  340.82   17.73
   9  -2   1  304.65   21.44
   9  -2   1  290.91   21.75
  -9  -2  -1  300.24   21.26
  -9  -2   1  336.26   18.65
   9  -2  -1  314.48   21.63
   9   2   1  316.91   17.13
  -9  -2   1  326.30   21.70
  -9  -2  -1  316.56   18.84
   9  -3  -1  227.72   18.17
   9  -3  -1  223.40   18.17
   9  -3   1  226.82   18.22
   9  -3   1  247.57   18.77
  -9  -3  -1  171.16   16.24
  -9  -3   1  193.82   17.13
  -9  -3  -1  217.85   14.40
   9  -4  -1   40.69    9.85
   9  -4  -1   32.32    8.18
   9  -4   1   25.07    7.72
  -9  -4   1   26.48    8.01
   9  -4   1   47.47   10.67
  -9  -4  -1   33.70    9.06
   9  -5   1    4.65    6.95
  -9  -5   1    9.56    7.53
   9  -5  -1   13.86    8.07
   9  -5  -1   14.11    7.70
  -9  -5  -1   12.89    6.93
   9  -5   1   12.62    7.43
   9  -6   1   11.22    8.66
   9  -6   1    0.01    9.87
 -10   0   1  464.06   26.56
  10   0   1  473.22   27.52
 -10   0  -1  488.40   26.73
 -10   0   1  488.14   25.78
  10   0  -1  445.08   27.39
  10   1  -1    6.31    2.53
 -10  -1   1    5.39    2.47
 -10   1   1    7.68    2.93
 -10   1  -1    6.58    3.08
  10  -1   1    6.56    3.51
 -10  -1   1    6.80    3.02
  10   1   1    2.48    2.13
 -10  -1  -1    6.14    2.97
 -10  -1  -1    2.60    2.15
  10  -1  -1    2.06    3.38
 -10  -2   1   80.81   10.29
  10   2  -1   59.31    5.49
  10  -2   1   76.04   10.17
 -10  -2  -1   76.44    6.94
 -10  -2   1   65.37    6.31
  10  -2  -1   63.75   10.04
  10   2   1   62.20    5.33
  10  -2   1   68.06   10.12
 -10  -2  -1   72.63    9.80
  10  -3  -1   20.44    7.07
 -10  -3  -1    7.70    4.67
 -10  -3   1   21.39    6.60
  10  -3   1   12.20    5.20
  10  -3  -1   16.20    5.99
 -10  -3  -1   14.91    4.09
  10  -3   1    4.94    4.82
  10  -4   1   36.56    9.75
 -10  -4   1   48.15   11.32
  10  -4  -1   56.46   11.19
  10  -4  -1   19.16    7.79
 -10  -4  -1   38.58    9.80
  10  -4   1   38.67    9.51
 -10  -5  -1   29.31   10.78
  10  -5  -1   15.98    7.30
 -10  -5   1   33.11   10.51
  10  -5   1   18.01    7.85
  10  -5   1   20.33    9.70
  10  -5  -1   28.54   10.28
  10  -6   1   17.75   11.92
  10  -6   1    9.32    9.18
  10  -6  -1    5.76    9.06
 -11   0   1   -2.07    1.68
  11   0  -1   -2.62    2.36
  11   0   1    5.61    3.44
 -11   0  -1    2.21    1.90
 -11   0   1   -0.02    1.72
 -11   0  -1    0.65    1.29
 -11  -1   1  372.51   23.04
 -11   1  -1  374.83   22.70
  11   1  -1  375.08   21.89
 -11  -1   1  361.66   21.37
 -11  -1  -1  356.71   21.58
 -11   1   1  382.47   22.76
 -11  -1  -1  353.79   22.63
  11  -1   1  362.27   24.28
  11  -1  -1  362.66   24.40
  11   2   1   13.56    2.98
 -11  -2  -1   12.28    3.53
  11  -2   1   11.10    4.57
  11  -2   1   18.15    5.45
 -11  -2  -1   13.83    4.89
 -11  -2   1   21.07    4.01
  11  -2  -1   12.72    4.73
 -11  -2   1   16.61    4.98
  11  -3  -1   15.32    5.90
 -11  -3   1   27.08    7.01
  11  -3   1   23.09    6.80
 -11  -3  -1   12.35    4.44
  11  -3   1    9.80    5.91
  11  -4  -1   22.79    7.64
 -11  -4   1    8.03    4.70
 -11  -4  -1   16.23    5.54
  11  -4   1   23.04    7.49
  11  -4   1   28.92    8.83
  11  -4  -1   19.35    7.83
  11  -5   1    8.68    6.06
 -11  -5   1    2.21    5.69
  11  -5   1    4.09    7.15
 -11  -5  -1   -3.47    6.38
  11  -5  -1    3.92    5.82
 -12   0   1  172.83   13.14
  12   0   1  210.64   15.23
  12   0  -1  167.30   14.37
 -12   0   1  187.36   12.80
 -12   0  -1  202.05   13.83
 -12  -1   1   62.81    8.64
 -12   1  -1   70.20    8.47
  12  -1   1   66.23    9.93
  12   1  -1   58.81    7.29
 -12  -1   1   55.81    6.91
 -12  -1  -1   60.65    7.20
  12  -1  -1   57.77    9.57
 -12  -1  -1   57.22    7.97
 -12   1   1   51.99    7.69
 -12  -2   1   49.85    6.15
  12   2  -1   43.32    5.41
 -12  -2   1   53.25    8.99
 -12  -2  -1   58.19    6.94
 -12  -2  -1   57.02    9.05
  12  -2   1   53.75    9.53
  12  -2  -1   49.09    9.18
  12  -3   1  620.97   40.69
  12  -3  -1  703.17   42.84
  12  -3   1  718.04   43.06
 -12  -3  -1  633.80   40.83
 -12  -3   1  715.75   42.16
 -12  -4  -1   18.31    6.61
  12  -4   1   30.23    9.58
 -12  -4   1   40.84    9.38
  12  -4   1   30.77    8.88
  12  -4  -1   37.63    9.63
 -12  -5  -1    6.44    5.89
  12  -5   1   13.59    7.53
 -12  -5   1   10.81    7.54
  12  -5  -1    1.60    6.27
  12  -5   1   -2.00    7.52
  13   0   1   -1.70    3.16
 -13   0  -1   -0.22    1.63
 -13   0  -1   -0.78    2.44
  13   0  -1    2.86    3.65
 -13   0   1    0.52    1.91
 -13   0   1   -1.10    2.26
 -13  -1  -1    3.56    2.76
 -13   1  -1    2.94    3.41
  13   1  -1    0.98    2.54
 -13  -1   1    1.20    2.50
 -13  -1  -1    4.16    2.50
 -13   1   1    1.47    3.26
 -13  -1   1   -0.11    2.41
  13  -1  -1    1.70    2.93
  13   1   1    1.07    1.98
  13  -1   1    7.72    3.72
  13  -2  -1   42.17    8.89
  13   2  -1   37.13    5.05
 -13  -2  -1   40.03    6.27
 -13  -2   1   30.40    6.91
 -13  -2  -1   41.90    8.27
  13  -2   1   38.03    8.08
 -13  -2   1   42.10    6.06
  13  -3   1   23.19    7.64
 -13  -3  -1   45.94    9.53
 -13  -3   1   38.03    8.47
  13  -3  -1   47.06   10.02
  13  -4   1   66.61   13.01
 -13  -4  -1   46.48    9.95
  13  -4  -1   65.55   12.63
 -13  -4   1   61.01   11.77
 -13  -5   1    1.90    4.31
 -13  -5  -1   -1.94    3.33
  13  -5   1   -2.43    5.66
  13  -5  -1    3.60    5.90
  14   0  -1  420.63   26.80
 -14   0   1  399.77   24.76
 -14   0   1  382.81   23.25
  14   0   1  377.90   25.88
 -14   0  -1  420.07   25.35
 -14  -1   1  107.90    9.32
 -14  -1  -1   96.22    9.23
  14  -1  -1   83.02   11.70
 -14  -1   1  108.61   11.67
 -14   1   1  102.04   11.50
 -14   1  -1   85.68   10.74
 -14  -1  -1  101.62   10.22
  14   1  -1   88.86    9.97
  14  -1   1   96.77   12.35
 -14  -2   1  285.73   18.30
 -14  -2  -1  286.22   21.08
  14  -2   1  298.01   22.55
 -14  -2  -1  295.75   18.79
  14  -2  -1  273.23   22.07
 -14  -2   1  235.60   20.08
 -14  -3  -1   12.60    5.35
  14  -3  -1    7.23    5.19
  14  -3   1   12.26    5.96
 -14  -3   1    6.11    5.02
  14  -4  -1   15.23    6.81
  14  -4   1   32.69    9.66
 -14  -4   1   15.56    5.90
 -14  -4  -1   22.83    6.54
 -14  -5  -1   -4.32    3.51
 -14  -5   1    3.99    3.83
  14  -5   1   10.25    7.93
  14  -5  -1   15.12    7.98
 -15   0   1    1.26    3.39
  15   0  -1    5.31    3.35
  15   0   1   -1.38    2.70
 -15   0   1   -0.53    2.62
 -15   0  -1   -2.08    2.92
 -15   0  -1    2.03    2.21
  15  -1  -1   22.52    6.75
  15   1   1   19.15    5.14
  15   1  -1   31.16    6.29
 -15  -1   1   22.85    5.35
 -15   1  -1   40.16    7.68
 -15  -1  -1   25.71    5.73
 -15  -1  -1   24.14    5.53
 -15   1   1   39.26    7.83
  15  -1   1   33.73    7.76
 -15  -1   1   35.48    6.54
 -15  -2   1  306.44   22.77
 -15  -2  -1  341.68   20.89
 -15  -2  -1  339.31   23.47
  15  -2   1  292.61   23.74
  15  -2  -1  252.40   22.87
 -15  -3   1   11.83    4.85
  15  -3  -1   14.12    6.89
  15  -3   1    5.01    4.48
 -15  -3  -1   16.93    6.10
 -15  -4  -1   20.74    6.81
 -15  -4   1   18.98    6.40
  15  -4  -1   21.21    8.19
  15  -4   1   34.37    8.68
  15  -5  -1   -0.50    7.39
  16   0  -1   67.67   10.23
  16   0   1   49.95    8.95
 -16   0   1   64.56    7.87
 -16   0  -1   55.10    9.01
 -16   0   1   75.78   10.30
 -16  -1   1   97.01   10.91
  16   1  -1   92.94    9.79
 -16   1  -1   92.66   11.99
  16   1   1  102.97   11.31
 -16   1   1  102.92   12.64
 -16  -1  -1   99.47   10.27
  16  -1   1  104.35   13.62
  16  -1  -1   96.38   13.18
 -16  -1   1   88.44   11.24
 -16  -1  -1  122.21   10.71
  16  -2  -1   23.35    7.41
  16  -2   1   37.73    9.12
 -16  -2   1   14.33    5.53
 -16  -2  -1   43.96    8.73
  16  -3   1   34.28    9.20
 -16  -3   1   46.20    9.76
 -16  -3  -1   45.74   10.01
  16  -3  -1   38.80    9.50
  16  -4   1   11.12    7.11
 -16  -4   1   15.86    6.18
  16  -4  -1   10.78    6.55
 -16  -4  -1   15.63    7.18
 -17   0   1    0.52    3.97
  17   0   1    7.78    4.08
  17   0  -1   -1.09    3.28
 -17   0   1   -3.27    2.76
 -17   0  -1    1.43    4.72
  17  -1  -1    4.56    3.84
 -17  -1  -1    7.90    4.45
 -17  -1  -1   13.03    4.49
 -17   1   1    8.99    4.79
  17   1  -1   10.11    3.98
 -17  -1   1   11.01    5.01
  17  -1   1    8.98    5.06
 -17   1  -1    9.33    5.56
 -17  -1   1   17.84    5.41
  17  -2  -1   48.44   10.52
 -17  -2   1   29.54    7.30
  17  -2   1   45.24    9.77
 -17  -2  -1   46.30    8.92
  17  -3  -1    8.68    6.06
 -17  -3  -1   12.83    6.00
  17  -3   1   13.62    6.31
 -17  -3   1    9.54    5.18
  17  -4   1   59.81   13.27
  17  -4  -1   46.63   11.34
 -18   0  -1   21.48    7.11
  18   0   1   27.09    6.53
 -18   0   1   38.23    8.15
 -18  -1  -1   46.00    8.62
  18  -1   1   34.38    8.15
 -18   1   1   38.85    8.32
  18  -1  -1   32.72    8.12
 -18  -1   1   28.95    6.43
 -18   1  -1   40.83    8.99
 -18  -1   1   33.15    7.60
 -18  -1  -1   35.30    7.49
  18  -2   1    3.68    5.63
  18  -2  -1   -1.41    4.79
 -18  -2  -1    4.43    4.17
 -18  -2   1    7.56    4.26
 -18  -3  -1    3.72    4.49
 -18  -3   1    5.63    4.50
  18  -3   1   19.79    7.31
  18  -3  -1    7.30    5.37
  18  -4   1  107.00   17.36
 -18  -4  -1   60.71   12.44
  18  -4  -1  103.01   17.05
  19   0   1   -4.47    3.65
  19   0  -1   -0.71    3.86
 -19   0   1    1.29    4.55
 -19   0  -1    4.23    4.93
 -19   1  -1   19.51    7.13
  19  -1   1   36.36    8.65
 -19   1   1   33.73    8.24
 -19  -1   1   10.40    4.09
  19  -1  -1   22.59    7.61
 -19  -1  -1   23.95    7.53
 -19  -2   1   38.48    8.28
  19  -2  -1    8.55    5.82
  19  -2   1   19.86    8.15
 -19  -2  -1   31.13    7.98
  19  -3  -1    9.24    5.76
 -19  -3  -1    0.30    4.44
 -19  -3   1    9.77    6.18
  19  -3   1    6.40    5.22
 -19  -4  -1    5.93    5.43
  20   0  -1   33.73    8.06
 -20   0   1   24.32    7.67
  20   0   1   28.30    7.81
 -20   0  -1   29.75    7.87
 -20   1   1   27.41    8.08
  20  -1   1   19.28    6.73
 -20  -1  -1   12.44    6.03
  20  -1  -1   15.53    7.02
 -20   1  -1   15.20    7.43
 -20  -2   1   31.20    7.72
  20  -2  -1   25.28    8.39
  20  -2   1   21.07    8.16
 -20  -2  -1   31.05    7.59
  20  -3   1   -2.15    4.61
  20  -3  -1   -7.72    4.01
 -20  -3  -1    0.39    4.26
 -20  -3   1    8.28    5.21
  21   0  -1    5.82    4.98
 -21   0  -1   -2.17    4.95
 -21   0   1   -0.93    5.48
 -21   1  -1   35.86    8.94
  21  -1   1   45.67   10.65
  21  -1  -1   29.41    8.09
  21  -2   1    6.27    5.75
  21  -2  -1    0.32    4.52
 -21  -2   1   -4.00    4.30
 -21  -3   1    2.87    4.10
 -21  -3  -1   -0.01    5.52
 -22   0  -1   56.36   10.75
 -22   0   1   64.38   12.33
  22  -1  -1   11.43    5.82
 -22   1  -1    5.42    6.42
  22  -1   1    7.36    5.37
  22  -2  -1   11.90    6.46
  22  -2   1    3.18    5.33
 -22  -3   1   -6.66    4.49
 -22  -3  -1    6.67    5.43
 -23   0  -1    4.64    7.20
 -23   0   1    2.56    7.24
 -23   1  -1   -0.79    7.65
  23  -1   1   13.65    7.01
  23  -1  -1   19.52    7.98
  23  -2   1   19.27    8.43
 -24   0  -1  106.41   16.22
  24  -1  -1   -8.31    6.54
  24  -1   1   -5.62    5.96
   0   0  -2   -0.33    0.17
   0   1   2    1.25    1.13
   0   1  -2    2.40    1.45
   0   2  -2  356.86   19.73
   0   3  -2   -1.38    2.34
   0   3   2    1.12    1.64
   0  -4  -2  194.48   15.79
   0   4  -2  210.42   15.51
   0  -5  -2    7.70    5.18
   0  -5   2   -0.32    5.21
   0  -6  -2   52.52   16.09
   1   0  -2    0.04    0.56
  -1   0   2    0.09    0.42
  -1   0  -2    0.71    0.51
  -1   0  -2    0.31    0.52
   1   1  -2   31.52    2.98
  -1   1  -2   34.50    3.60
  -1  -1  -2   39.09    3.58
   1  -1  -2   30.88    3.74
   1  -1  -2   31.65    3.63
  -1  -1   2   30.92    3.93
  -1  -2  -2   71.44    6.24
   1   2   2   47.59    4.79
  -1   2  -2   54.77    5.58
   1   2  -2   60.13    5.42
  -1   2   2   46.30    4.80
  -1   3   2   82.88    7.61
   1   3   2   94.61    7.74
  -1   3  -2   88.50    8.41
   1   3  -2  107.22    8.57
  -1  -3  -2  101.82    9.15
  -1  -4  -2  143.23   12.61
  -1  -4   2  155.14   14.85
  -1  -4   2  150.49   12.32
   1   4  -2  141.55   12.17
   1   4   2  129.11   10.90
  -1   4   2  154.04   12.00
  -1   4  -2  165.80   12.83
  -1   5  -2   67.02    9.62
  -1  -5   2   41.25   10.66
   1  -5   2   55.68   12.43
   1  -5  -2   71.15   11.02
   1  -6  -2   22.04   13.07
  -1  -6  -2   25.88   13.18
  -1  -6   2   33.68   11.58
  -2   0  -2   12.62    1.72
  -2   0   2   14.40    1.67
   2   0  -2   13.48    1.99
  -2  -1   2  176.13   10.70
   2  -1  -2  176.49   10.36
   2   1  -2  156.65    9.25
   2   1   2  162.25    8.63
  -2   1  -2  174.09    9.84
   2  -1  -2  177.44   10.75
  -2  -1  -2  170.38   10.06
  -2  -1   2  171.72    9.07
  -2   1  -2  177.86   10.34
   2   2  -2  335.59   18.49
  -2   2  -2  349.18   19.58
  -2  -2   2  363.92   20.72
  -2  -2  -2  285.41   18.81
  -2  -2   2  339.22   18.49
   2   2   2  348.35   18.07
  -2   2   2  387.45   19.51
  -2  -3   2  201.43   13.16
  -2  -3   2  182.87   14.69
  -2   3   2  213.39   13.55
   2   3   2  205.39   12.76
   2   3  -2  166.16   12.66
  -2   3  -2  211.15   14.27
  -2  -3  -2  200.61   13.70
  -2  -4   2  106.12   13.89
  -2  -4  -2  116.05   10.60
  -2  -4   2  105.80    9.54
  -2   4  -2   89.24    9.58
   2  -5   2   70.38   13.79
  -2  -5   2   80.78   14.34
   2  -5  -2   53.45    9.90
  -2   5  -2   70.72   10.41
  -2  -6  -2    2.43    9.27
  -2  -6   2    5.83    7.76
  -3   0   2    0.54    0.97
  -3   0  -2    0.28    1.04
  -3   0  -2    1.27    0.88
  -3   0   2    0.41    0.88
   3   0   2    1.55    1.08
   3   0   2    0.34    0.76
   3   0  -2   -0.23    1.32
   3  -1  -2 1241.65   61.46
   3   1  -2 1344.24   59.63
   3  -1  -2 1177.36   58.45
  -3   1  -2 1207.68   60.68
  -3  -1  -2 1349.93   60.83
  -3  -1   2 1218.79   59.68
   3   1   2 1324.01   59.02
  -3   1  -2 1192.50   60.72
  -3  -1   2 1147.47   60.55
  -3  -2   2   86.51    8.77
   3  -2  -2  100.85    9.17
   3  -2  -2  107.17    8.88
   3   2   2   99.66    6.70
  -3  -2  -2  107.73    7.86
  -3  -2   2  112.84    7.13
  -3   2  -2  103.12    8.36
  -3  -3   2  169.77   11.44
  -3   3  -2  184.02   13.09
   3   3   2  165.66   11.16
  -3  -3  -2  184.26   12.54
  -3  -3   2  168.70   14.25
   3  -4  -2   47.87    9.02
   3  -4  -2   45.91    8.40
  -3   4  -2   41.51    6.92
   3   4  -2   18.61    4.79
  -3  -4  -2   39.01    6.72
  -3  -4   2   39.73    9.13
  -3   5  -2   36.03    7.34
  -3  -5   2   33.54   10.18
  -3  -5  -2   49.11   11.90
  -3  -6  -2   40.14   13.70
  -3  -6   2   50.93   14.48
   4   0  -2   19.00    3.24
  -4   0   2   15.47    2.50
  -4   0  -2   14.04    2.28
   4   0   2   14.08    2.72
   4   0   2   12.93    2.61
  -4   0  -2    9.90    2.33
  -4   0   2   14.74    2.37
  -4  -1  -2  765.82   38.74
  -4  -1   2  776.89   37.84
   4   1   2  745.20   37.07
   4   1  -2  741.83   37.82
  -4   1  -2  766.67   39.03
  -4  -1   2  807.15   39.68
  -4   1  -2  838.12   39.41
   4  -1  -2  791.56   38.49
   4  -1  -2  782.90   40.09
  -4  -2  -2  555.85   30.95
  -4  -2   2  615.33   32.92
   4  -2  -2  611.33   31.76
   4  -2  -2  613.88   33.05
   4   2   2  600.52   29.23
  -4   2  -2  620.15   31.88
  -4  -2   2  544.19   29.93
   4  -3  -2   46.03    7.79
  -4  -3   2   58.10    8.80
   4   3  -2   31.87    5.01
  -4  -3   2   42.55    5.38
   4   3   2   48.40    5.23
  -4  -3  -2   43.87    6.12
  -4   3  -2   55.30    7.33
   4  -3  -2   35.85    6.71
  -4   4  -2    8.80    4.04
   4  -4  -2    8.55    4.83
   4  -4  -2   10.16    5.15
   4   4  -2    7.68    3.81
  -4  -4   2    8.28    5.22
  -4  -4  -2    9.19    3.93
   4  -5  -2  292.60   23.76
  -4  -5   2  335.04   26.59
  -4  -5  -2  354.66   28.38
  -4   5  -2  298.83   21.99
   4  -5  -2  281.06   23.39
  -4  -6   2   -1.36    7.50
  -4  -6  -2    7.59    9.67
   5   0   2   -1.24    1.46
  -5   0   2   -0.20    1.23
  -5   0  -2   -1.07    1.34
  -5   0  -2   -0.36    1.06
  -5   0   2   -1.43    1.22
   5   0  -2    0.94    2.12
   5   0   2   -1.42    1.64
  -5  -1   2  463.65   23.57
  -5   1  -2  473.41   25.26
  -5   1  -2  458.03   24.92
  -5  -1  -2  421.30   25.14
   5   1   2  489.82   23.14
   5   1  -2  483.82   23.79
  -5  -1  -2  494.83   24.52
  -5  -1   2  431.71   25.41
   5  -1  -2  448.36   26.06
  -5  -2   2  148.09    8.81
  -5  -2   2  113.74   10.61
  -5   2  -2  137.46   10.30
   5  -2  -2  120.73   11.10
   5   2   2  145.56    7.93
   5   2  -2  105.12    8.06
   5  -2  -2  123.98   10.86
  -5  -2  -2  157.45    9.74
  -5   3  -2    1.91    2.78
   5  -3  -2    5.37    3.69
   5   3  -2    8.47    2.79
  -5  -3   2    5.19    3.17
   5  -3  -2    5.11    3.63
  -5  -3   2    7.12    2.78
  -5  -3  -2    8.58    3.61
   5   3   2    7.81    2.62
  -5  -4  -2   69.69   12.23
  -5  -4  -2   68.43    8.25
  -5   4  -2   62.89    9.22
  -5  -4   2   43.97    9.78
   5  -4  -2   56.65    9.94
   5  -4  -2   67.68   10.74
  -5  -5   2   15.53    7.15
  -5  -5  -2    8.17    7.00
   5  -5  -2   11.12    6.92
   5  -5  -2    3.43    5.11
  -5  -6   2   20.20    9.96
  -5  -6  -2   25.76   11.24
   6   0   2  113.68    8.13
   6   0  -2  102.31    8.07
  -6   0   2  105.92    7.10
  -6   0  -2   82.39    6.55
  -6   0   2   99.49    7.06
  -6   0  -2   94.55    7.23
   6  -1   2  986.28   51.52
   6  -1   2 1023.70   49.47
  -6  -1   2 1038.70   49.13
  -6  -1  -2  960.11   49.63
   6  -1  -2 1011.45   51.49
  -6  -1   2 1017.75   50.71
  -6   1  -2 1013.05   50.52
   6   1   2  951.93   48.41
   6   1  -2  947.70   48.93
  -6  -1  -2 1056.81   50.54
  -6  -2   2  101.88    9.42
   6  -2  -2   88.15    9.83
  -6  -2  -2   88.40    7.42
  -6  -2  -2   86.91    9.71
   6   2  -2   98.98    6.66
  -6  -2   2   91.15    6.63
   6  -2  -2   95.81    9.22
   6   2   2   81.89    5.63
  -6   2  -2   90.61    8.31
  -6  -3   2   10.30    4.64
  -6  -3   2    5.64    2.51
   6  -3  -2    3.12    3.44
  -6  -3  -2    3.71    2.59
  -6   3  -2    3.21    3.27
  -6  -3  -2   10.42    4.67
   6   3  -2    4.37    2.27
   6  -3  -2    3.15    4.11
   6  -4  -2  123.22   14.32
  -6  -4  -2  144.41   16.98
  -6  -4   2  128.67   15.15
  -6   4  -2  130.22   11.96
   6  -4  -2  142.58   15.01
  -6  -4  -2  103.64   10.28
   6  -5   2    0.92    6.12
   6  -5  -2   -4.34    6.04
  -6  -5   2   -4.81    4.20
   6  -5   2   10.47    7.53
  -6  -5  -2   -5.36    4.99
   6  -5  -2    1.52    5.21
  -6  -6  -2   15.46   10.54
  -6  -6   2   22.19   11.34
  -7   0  -2    1.28    1.84
  -7   0   2    1.90    1.70
  -7   0   2    0.34    1.42
   7   0  -2    1.94    2.47
   7   0   2    1.48    2.30
  -7   0  -2   -0.43    1.32
   7  -1   2   35.88    6.19
   7   1  -2   46.61    4.35
   7   1   2   37.03    3.94
  -7  -1  -2   31.42    5.49
  -7  -1   2   37.64    4.13
   7  -1  -2   25.73    5.55
  -7  -1  -2   33.29    4.38
   7  -1   2   29.05    5.54
  -7  -1   2   39.00    6.02
  -7   1  -2   31.92    4.99
   7  -2  -2  194.65   15.70
  -7  -2  -2  207.36   13.33
  -7  -2  -2  192.23   15.15
  -7  -2   2  225.77   12.59
   7  -2  -2  188.26   14.96
  -7  -2   2  191.06   15.27
   7   2   2  219.10   11.47
   7   2  -2  215.85   12.30
   7  -3  -2   21.24    5.98
  -7  -3   2   22.09    3.89
   7  -3  -2   16.06    5.42
   7   3  -2   23.43    4.05
  -7  -3  -2   16.52    4.16
  -7  -3  -2   18.13    5.97
  -7  -3   2   16.70    5.75
   7  -4  -2   22.24    7.12
  -7  -4  -2   29.95    9.05
  -7  -4   2   25.82    8.01
   7  -4  -2   13.14    6.33
  -7  -5  -2   11.03    6.50
   7  -5   2    5.07    6.73
  -7  -5   2    3.78    5.78
   7  -5  -2    6.23    6.85
   7  -5  -2   18.24    7.45
   7  -5   2    9.06    6.59
  -7  -6   2    8.20    8.44
  -7  -6  -2    7.15    9.28
   7  -6   2    1.04    7.01
   7  -6   2    5.42    9.94
  -8   0   2 1045.32   50.68
   8   0   2  991.67   51.25
  -8   0  -2  999.10   50.91
   8   0  -2  998.10   51.59
  -8   0   2  981.27   49.51
  -8  -1  -2   28.04    4.15
  -8  -1  -2   30.44    5.28
  -8  -1   2   20.45    3.54
   8  -1  -2   21.32    5.38
   8   1  -2   21.29    3.76
  -8  -1   2   21.66    4.87
   8  -1   2   27.41    5.48
   8  -1   2   22.68    5.29
  -8   1   2   26.90    4.58
   8   1   2   19.92    3.37
  -8   1  -2   19.18    4.30
  -8  -2   2   24.88    5.62
   8  -2   2   39.07    7.79
  -8  -2  -2   30.39    4.60
   8  -2   2   31.06    6.68
   8  -2  -2   31.46    7.03
  -8  -2  -2   45.04    7.28
   8   2   2   31.10    3.08
   8   2  -2   39.33    4.30
  -8  -2   2   32.76    4.24
   8  -3   2   64.19   10.37
  -8  -3   2   72.17   11.26
   8  -3  -2   80.57   10.98
   8   3  -2   67.60    6.22
  -8  -3  -2   77.30   11.01
   8  -3   2   86.14   11.67
  -8  -3  -2   75.86    7.36
   8  -3  -2   62.78   10.25
  -8  -4  -2   61.84   12.22
   8  -4  -2   50.68   10.52
   8  -4  -2   58.98   11.06
   8  -4   2   48.88   10.81
   8  -4   2   58.78   11.29
   8  -5  -2    2.89    6.59
   8  -5   2   20.77    7.66
  -8  -5   2    6.97    6.17
   8  -5  -2   10.47    6.24
   8  -5   2    3.83    6.69
  -8  -5  -2   10.16    7.41
   8  -6   2   20.25   10.54
  -8  -6   2    2.63    8.82
  -8  -6  -2    0.11    8.81
   8  -6   2   -1.55    7.30
  -9   0   2   -1.35    1.39
  -9   0  -2   -0.92    1.78
  -9   0   2    0.39    1.57
   9   0   2    2.29    2.82
  -9   0  -2    0.59    1.68
   9   0  -2   -0.23    2.55
  -9  -1   2    3.97    2.92
   9  -1   2    2.06    2.85
  -9  -1   2    5.34    2.17
   9  -1  -2    4.08    3.31
  -9  -1  -2    3.24    2.17
   9   1   2    0.88    2.01
   9   1  -2    8.59    2.95
  -9  -1  -2    3.80    2.67
   9  -1   2    6.64    4.05
  -9   1  -2    2.11    2.29
  -9   1   2    3.36    2.58
  -9  -2   2  138.09    9.40
   9  -2   2  114.23   11.55
   9  -2  -2  128.37   12.68
   9   2   2  136.11    8.16
  -9  -2  -2  116.07   11.43
  -9  -2  -2  139.10   10.15
  -9  -2   2  124.24   11.82
   9   2  -2  148.42    9.09
   9  -2   2  118.75   12.28
  -9  -3  -2   52.50    9.21
   9  -3  -2   54.48    9.81
   9  -3   2   42.46    8.61
   9  -3  -2   60.48    9.94
  -9  -3   2   35.01    7.66
   9  -3   2   63.19   10.37
  -9  -3  -2   58.53    7.08
   9  -4  -2   10.60    6.83
   9  -4   2   14.83    7.38
   9  -4  -2   22.67    7.17
  -9  -4   2   21.91    8.00
  -9  -4  -2   12.17    5.92
   9  -4   2   16.49    6.69
  -9  -5   2   -2.53    5.37
   9  -5  -2   -8.62    4.26
   9  -5   2    2.87    5.07
  -9  -5  -2   -2.00    5.09
   9  -5   2   -0.81    6.29
   9  -5  -2   -6.40    5.79
   9  -6   2   19.04    9.10
   9  -6   2    6.51   10.90
 -10   0  -2  868.98   48.43
 -10   0   2  955.21   47.42
  10   0  -2  962.21   49.95
 -10   0   2  993.85   48.68
  10   0   2  921.50   49.35
  10  -1   2   11.21    4.40
  10   1  -2   11.29    3.31
 -10  -1   2   10.02    3.70
 -10   1  -2   10.88    3.95
 -10  -1  -2    9.42    3.08
 -10   1   2   17.13    4.12
  10   1   2    8.35    3.08
 -10  -1  -2   15.51    4.34
 -10  -1   2   12.74    3.17
  10  -1  -2   14.73    5.04
 -10  -2   2  139.16    9.84
  10  -2   2  154.78   13.50
  10  -2  -2  131.98   12.97
 -10  -2   2  129.90   12.29
 -10  -2  -2  149.86   12.95
  10   2  -2  131.54    9.32
 -10  -2  -2  153.11   10.83
  10   2   2  130.33    8.61
  10  -2   2  148.99   13.55
 -10  -3  -2   74.76   11.08
  10  -3   2   58.42   10.34
 -10  -3  -2   50.82    6.91
  10  -3  -2   58.69   10.35
  10  -3   2   46.61    9.76
 -10  -3   2   47.74    9.30
 -10  -4   2   14.42    6.93
  10  -4   2   17.64    6.82
  10  -4   2    8.28    6.91
 -10  -4  -2    8.95    4.78
  10  -4  -2   10.54    6.21
  10  -5  -2   -2.31    5.47
  10  -5   2   -1.20    6.98
 -10  -5   2    7.26    6.54
  10  -5   2    5.29    5.50
 -10  -5  -2    2.28    6.08
  10  -6   2   16.21   12.89
  10  -6  -2   17.38   10.29
  10  -6   2   39.24   12.52
 -11   0   2    1.40    1.85
 -11   0   2    1.08    2.42
 -11   0  -2   -0.07    1.72
  11   0   2    3.50    3.30
  11   0  -2    1.52    2.72
 -11   0  -2    2.06    2.35
 -11  -1   2   57.32    8.24
 -11  -1   2   54.63    6.42
  11  -1  -2   68.08    9.81
  11  -1   2   49.77    8.59
 -11  -1  -2   56.73    7.83
  11   1  -2   58.96    7.07
  11   1   2   55.57    6.61
 -11  -1  -2   63.83    7.14
 -11   1  -2   68.82    8.25
 -11   1   2   61.23    7.77
  11  -2   2   20.58    5.63
 -11  -2   2   16.88    3.78
 -11  -2  -2   17.59    5.33
  11  -2   2   25.66    6.75
 -11  -2   2   24.24    5.59
  11  -2  -2   17.84    5.90
  11   2  -2   24.50    3.85
 -11  -2  -2   21.85    4.50
 -11   2  -2   25.62    5.58
 -11  -3  -2  116.52    9.70
  11  -3   2  106.37   14.02
  11  -3   2   96.29   13.39
 -11  -3   2   94.17   13.05
  11  -3  -2   75.19   12.50
 -11  -3  -2   99.24   13.24
 -11  -4   2   26.56    8.53
  11  -4   2   23.66    8.30
  11  -4  -2   26.81    8.69
  11  -4   2   30.89    8.62
 -11  -4  -2   22.05    7.07
  11  -5   2   -0.63    5.13
  11  -5  -2   -9.09    5.66
  11  -5   2    5.93    7.37
 -11  -5   2    5.87    7.17
 -11  -5  -2   -2.13    5.28
  12   0  -2  197.19   15.57
 -12   0   2  216.75   14.41
 -12   0  -2  165.83   12.74
  12   0   2  214.41   15.70
 -12   0   2  199.75   13.60
 -12   0  -2  230.48   14.88
 -12  -1   2   49.17    6.17
 -12  -1   2   45.36    7.50
 -12  -1  -2   36.83    6.77
  12   1   2   24.43    5.41
 -12   1   2   48.59    7.05
  12  -1  -2   44.78    8.45
  12  -1   2   46.38    8.46
  12   1  -2   40.12    6.20
 -12   1  -2   55.38    7.91
 -12  -1  -2   47.32    6.56
 -12  -2  -2   32.90    5.66
  12  -2   2   47.22    8.92
  12   2  -2   35.92    4.93
 -12   2  -2   32.88    6.90
  12  -2   2   28.45    6.92
 -12  -2   2   36.98    5.35
 -12  -2   2   28.91    7.00
  12  -2  -2   40.67    8.25
 -12  -2  -2   43.33    8.08
 -12  -3  -2  471.06   30.97
  12  -3   2  453.05   31.37
 -12  -3   2  422.45   30.05
  12  -3  -2  463.84   31.46
  12  -3   2  447.80   30.71
  12  -4  -2   10.32    6.36
  12  -4   2   -1.86    5.31
 -12  -4   2    2.71    3.90
  12  -4   2    5.41    5.11
 -12  -4  -2    6.23    4.50
  12  -5  -2    3.26    5.57
 -12  -5  -2   -0.87    3.14
  12  -5   2    6.69    6.13
 -12  -5   2    8.12    7.23
  12  -5   2    3.09    7.61
 -13   0  -2    1.98    2.65
 -13   0   2   -5.02    2.07
 -13   0  -2    0.10    2.04
 -13   0   2    2.50    2.21
  13   0   2    1.64    3.66
  13   0  -2    1.44    3.58
 -13   1   2   25.86    5.83
 -13  -1  -2   25.19    5.22
 -13   1  -2   24.26    5.82
  13   1  -2   22.22    5.11
 -13  -1   2   25.55    4.75
  13  -1  -2   24.25    6.15
 -13  -1  -2   30.96    6.32
 -13  -1   2   22.77    5.38
  13  -1   2   24.34    5.99
 -13  -2  -2  286.64   22.51
  13  -2   2  340.11   24.98
  13   2  -2  338.81   20.01
 -13  -2   2  366.32   20.97
 -13  -2   2  381.04   24.94
  13  -2  -2  348.84   25.24
 -13  -2  -2  336.91   21.37
 -13   2  -2  348.66   23.06
 -13  -3   2   20.91    6.06
  13  -3   2   13.49    6.22
  13  -3   2    7.97    6.24
  13  -3  -2   20.17    6.51
 -13  -3  -2   13.14    4.61
 -13  -4  -2    4.46    3.98
  13  -4   2    8.48    7.17
 -13  -4   2   11.07    4.92
  13  -4  -2    6.46    5.96
  13  -4   2   15.60    6.05
 -13  -5  -2   -0.88    3.31
  13  -5  -2    8.33    7.05
  13  -5   2   -9.61    6.83
 -13  -5   2    4.61    7.56
  13  -5   2   -0.10    6.48
 -14   0   2   42.65    7.26
 -14   0  -2   51.03    6.37
  14   0  -2   29.09    6.90
 -14   0   2   44.49    6.52
  14   0   2   52.57    8.79
 -14   0  -2   49.11    7.74
 -14  -1   2   62.40    7.53
 -14  -1  -2   54.53    7.62
 -14   1   2   47.96    8.22
  14   1  -2   37.74    6.87
 -14  -1  -2   46.04    7.80
  14  -1  -2   48.31    8.97
 -14   1  -2   46.85    8.23
 -14  -1   2   48.64    8.02
  14  -1   2   48.60    8.87
 -14  -2   2  526.80   33.85
 -14  -2  -2  565.15   31.71
  14  -2  -2  545.66   35.80
  14  -2   2  560.88   35.65
 -14  -2  -2  525.29   33.73
 -14   2  -2  545.14   33.35
 -14  -3   2   17.23    5.95
  14  -3  -2   28.83    8.31
 -14  -3  -2   20.03    6.11
  14  -3   2   25.59    7.70
  14  -4  -2   25.01    7.73
 -14  -4  -2   21.94    7.38
  14  -4   2   14.29    6.33
 -14  -4   2   18.36    5.93
  14  -5  -2   11.29    7.69
 -14  -5  -2    3.54    3.90
 -14  -5   2   -0.09    3.39
  14  -5   2    9.65    7.78
 -15   0   2   -0.95    2.26
  15   0   2    3.72    2.88
  15   0  -2   -1.07    2.73
 -15   0   2   -0.08    3.49
 -15   0  -2    1.69    3.31
 -15   0  -2    2.13    2.40
 -15   1  -2  184.86   15.42
 -15  -1  -2  192.96   14.90
 -15  -1  -2  194.77   15.29
 -15   1   2  191.20   15.45
  15   1  -2  164.10   14.35
  15  -1  -2  185.19   16.79
 -15  -1   2  188.92   14.26
 -15  -1   2  203.38   15.72
  15  -1   2  218.38   17.54
 -15  -2  -2    6.45    4.18
  15  -2  -2    3.30    4.64
 -15  -2   2    3.96    3.14
  15  -2   2    3.81    4.15
 -15  -2  -2    2.78    3.98
 -15   2  -2    6.31    4.64
 -15  -3  -2    1.25    3.21
  15  -3   2    2.74    4.44
 -15  -3   2    3.99    4.47
  15  -3  -2    6.82    5.35
 -15  -4   2   50.76   10.06
  15  -4   2   61.52   13.42
 -15  -4  -2   66.11   12.65
  15  -4  -2   65.15   12.60
  15  -5  -2    8.64    7.57
  16   0   2    6.28    4.14
  16   0  -2   15.23    4.16
 -16   0  -2   10.70    4.80
 -16   0   2    8.44    5.10
 -16   0   2   19.63    4.54
  16  -1   2    9.70    4.86
 -16  -1  -2   13.20    4.39
  16  -1  -2    1.95    4.27
 -16   1   2    9.13    5.20
 -16  -1   2    2.98    3.03
  16   1   2   -0.48    2.74
 -16  -1   2    1.81    4.12
  16   1  -2   13.68    4.42
 -16  -1  -2   15.24    5.29
 -16   1  -2   10.89    5.19
 -16   2  -2   51.73    9.85
 -16  -2  -2   61.49   10.73
  16  -2  -2   57.03   11.23
 -16  -2  -2   62.28    8.72
  16  -2   2   56.94   10.98
 -16  -2   2   62.52   10.47
 -16  -3   2   55.27   10.93
  16  -3  -2   86.81   14.34
 -16  -3  -2   67.73   12.03
  16  -3   2   66.88   12.53
 -16  -4   2   54.74   11.26
  16  -4   2   73.24   14.44
 -16  -4  -2   64.21   12.64
  16  -4  -2   61.63   12.85
 -17   0   2   -2.05    2.29
  17   0  -2    1.59    3.73
  17   0   2    1.21    3.24
 -17   0  -2   -0.40    3.89
 -17   0   2    0.39    3.96
  17   1  -2   53.17    8.29
 -17  -1   2   55.55    8.71
 -17  -1   2   61.91    8.96
  17  -1  -2   46.53    9.17
 -17   1  -2   56.17   10.03
  17  -1   2   62.03   11.13
 -17   1   2   45.17    9.13
 -17  -1  -2   64.19    9.40
 -17  -1  -2   53.48    8.64
  17  -2  -2   30.03    8.56
 -17  -2  -2   25.96    6.57
 -17  -2   2   36.24    8.00
  17  -2   2   34.40    9.06
 -17  -3   2    8.38    4.57
 -17  -3  -2   12.09    5.34
  17  -3  -2    7.81    5.56
  17  -3   2    6.18    6.31
 -17  -4  -2   12.74    5.04
  17  -4  -2   19.24    8.47
 -17  -4   2   -2.76    3.12
  17  -4   2   28.21    9.23
 -18   0   2  105.60   12.39
  18   0  -2   88.03   12.77
  18   0   2   94.53   12.58
 -18   0  -2   79.63   11.48
 -18  -1   2   38.54    7.96
 -18  -1  -2   24.23    6.48
  18  -1   2   52.92   10.83
 -18  -1  -2   23.21    6.60
 -18   1   2   31.12    8.12
 -18   1  -2   19.76    7.05
  18   1  -2   42.57    7.86
  18  -1  -2   28.82    8.27
 -18  -1   2   22.09    5.98
  18  -2  -2    0.82    5.49
  18  -2   2   14.10    6.39
 -18  -2   2   27.87    7.20
 -18  -2  -2   15.55    5.29
  18  -3  -2   81.02   14.54
  18  -3   2  100.53   15.85
 -18  -3  -2  105.43   15.22
 -18  -3   2  141.93   17.43
  18  -4   2   15.61    7.55
  18  -4  -2   45.47   12.92
 -18  -4  -2   57.06   12.22
 -19   0  -2    0.39    5.00
  19   0  -2   -2.57    4.09
 -19   0   2   -2.53    4.51
  19   0   2    7.33    4.40
  19  -1  -2  122.25   16.14
 -19  -1  -2  115.43   13.34
  19  -1   2  107.06   15.26
 -19   1  -2  104.82   13.97
 -19  -1   2  110.52   12.92
  19  -2   2    6.48    5.76
  19  -2  -2    8.90    5.74
 -19  -2  -2    6.17    5.31
 -19  -2   2   15.74    6.27
  19  -3   2    1.26    4.75
  19  -3  -2    1.08    5.09
 -19  -3   2   -0.58    4.20
 -19  -3  -2   11.46    5.16
 -19  -4  -2    1.33    4.98
  20   0  -2   -2.99    4.62
  20   0   2    3.96    4.35
 -20   0  -2    4.57    5.94
 -20   0   2    5.88    5.63
  20  -1  -2   12.65    6.30
 -20  -1  -2    6.63    5.87
  20  -1   2   13.50    5.70
 -20   1  -2   13.39    7.35
  20  -2  -2   29.60    8.23
 -20  -2  -2   31.54    7.85
  20  -2   2   42.29   10.57
 -20  -2   2   57.76   10.55
 -20  -3  -2    7.71    5.11
  20  -3  -2  -10.04    4.38
 -20  -3   2   -3.62    4.06
  20  -3   2   -4.82    4.20
 -21   0  -2    1.98    5.47
 -21   0   2    4.42    5.81
  21   0  -2    8.22    5.51
 -21   1  -2    5.86    6.54
 -21  -1  -2    9.72    5.96
  21  -1  -2    8.60    4.97
  21  -1   2   13.21    6.45
  21  -2   2   -8.72    4.95
  21  -2  -2    2.72    5.22
 -21  -2   2    2.42    4.18
 -21  -3   2   22.21    7.08
 -21  -3  -2   11.45    5.23
 -22   0  -2   76.29   12.73
 -22   0   2   81.33   13.03
  22   0  -2   73.55   13.01
 -22   1  -2   28.87    9.01
  22  -1  -2   15.27    6.64
  22  -1   2   27.58    8.74
  22  -2  -2   -0.72    5.01
  22  -2   2    3.53    5.29
 -22  -3   2   -3.06    4.68
 -23   0  -2   -0.69    5.51
  23  -1   2   -0.87    5.58
 -23   1  -2    6.53    7.10
  23  -1  -2    3.98    5.83
  23  -2   2   17.95    7.98
 -24   0  -2   42.48   11.74
  24  -1  -2    9.57    7.33
   0   0  -3    0.20    0.55
   0  -1  -3 3888.89  175.79
   0   1  -3 3487.17  175.36
   0  -1  -3 3511.58  177.49
   0  -1   3 3846.19  173.54
   0  -1  -3 3918.03  167.02
   0   2   3   -1.01    1.52
   0  -2   3   -0.66    1.72
   0   2  -3   -0.63    1.78
   0   3   3   55.42    6.27
   0  -3  -3   77.93    8.89
   0   3  -3   68.26    6.98
   0   4  -3   -4.66    2.71
   0   4   3   -5.66    2.35
   0  -4   3    3.83    4.00
   0  -4  -3    1.04    3.51
   0  -5  -3    8.62    5.39
   0  -5   3   14.72    7.83
  -1   0  -3  -10.59    0.80
  -1   0  -3   -9.84    1.01
   1   0  -3  -11.48    1.06
  -1  -1  -3  210.82   11.18
  -1   1  -3  224.72   12.59
   1  -1   3  211.62   12.16
   1  -1  -3  231.78   12.43
  -1  -1  -3  255.11   12.98
  -1  -1  -3  217.90   11.66
  -1  -1   3  219.61   13.02
   1   1  -3  238.36   12.14
   1  -1  -3  216.63   12.76
   1   2  -3   37.50    4.44
  -1  -2  -3   25.49    4.44
  -1   2  -3   29.71    4.48
  -1  -2   3   33.04    5.32
   1   2   3   28.88    3.38
   1   3   3   51.21    5.88
  -1  -3   3   65.28    8.72
  -1   3  -3   64.48    7.53
  -1  -3  -3   65.90    7.85
   1   3  -3   56.98    6.77
   1  -4  -3  190.24   14.84
  -1  -4   3  172.84   13.00
  -1   4  -3  155.85   13.16
   1   4  -3  157.54   13.04
   1  -4   3  135.18   14.02
  -1  -4   3  143.80   14.89
  -1  -4  -3  161.20   13.66
   1  -5  -3   10.03    5.53
  -1  -5   3    5.91    6.33
  -1   5  -3    3.44    4.05
  -1  -5  -3    7.03    5.02
   1  -5   3    3.26    6.72
  -1  -6  -3   18.07   12.64
  -1  -6   3   23.48    9.69
  -2   0  -3 1789.65   85.62
  -2   0  -3 1857.95   84.83
   2   0  -3 1771.14   85.30
  -2   0   3 1754.38   83.61
  -2  -1   3 5132.64  232.50
  -2   1  -3 5115.33  236.55
   2   1  -3 4781.26  234.22
   2  -1  -3 5051.74  235.62
  -2   1  -3 5080.03  235.12
  -2  -1  -3 4835.99  236.88
   2  -2  -3   61.35    6.62
  -2  -2   3   44.08    4.40
   2  -2  -3   57.23    6.21
   2   2  -3   46.85    5.02
   2   2   3   48.97    4.16
  -2   2  -3   59.47    5.86
  -2  -2   3   44.34    6.31
  -2  -2  -3   52.34    5.26
  -2  -3   3  228.49   15.16
  -2   3  -3  258.73   16.73
  -2  -3   3  260.69   18.16
   2   3  -3  244.08   15.70
  -2  -3  -3  237.69   16.31
   2   3   3  269.94   14.99
   2   4  -3   17.70    5.50
   2  -4  -3   30.22    6.72
  -2  -4   3   26.59    7.92
  -2   4  -3   25.16    5.95
   2  -4  -3   38.10    7.75
  -2  -4  -3   21.57    5.62
  -2   5  -3  195.00   16.02
   2  -5  -3  184.20   17.03
   2  -5   3  227.90   21.04
  -2  -5   3  180.62   20.69
  -2  -6  -3   -8.99    8.67
  -2  -6   3   10.36    8.74
  -3   0  -3    0.12    1.26
  -3   0   3    0.13    0.89
  -3   0  -3   -0.67    0.99
   3   0  -3   -0.68    1.34
  -3  -1  -3 1994.41   90.23
  -3   1  -3 1883.43   90.06
   3  -1  -3 1804.27   90.29
  -3  -1   3 1671.11   89.00
  -3   1  -3 1886.46   89.87
   3   1  -3 1963.35   88.78
   3   2   3   41.12    3.99
   3  -2  -3   65.67    7.08
  -3  -2  -3   56.16    5.69
   3  -2  -3   58.63    7.04
   3   2  -3   66.74    5.24
  -3  -2   3   48.08    6.74
  -3   2  -3   53.60    6.35
  -3  -2   3   58.76    4.52
   3   3   3  191.96   12.32
  -3  -3  -3  215.32   14.05
  -3  -3   3  184.29   15.31
   3   3  -3  205.65   13.34
  -3  -3   3  199.44   12.50
   3  -3  -3  192.50   14.65
   3  -3  -3  198.51   15.22
  -3   3  -3  196.89   14.28
  -3  -4   3   53.68   10.14
   3  -4  -3   36.87    7.35
  -3  -4  -3   39.76    7.03
   3  -4  -3   58.87    9.34
  -3   4  -3   45.10    7.56
   3   4  -3   23.90    5.33
  -3   5  -3   55.44    9.56
  -3  -5   3   50.61   11.85
  -3  -6   3   39.47   12.12
  -3  -6  -3   80.32   19.46
  -4   0  -3  304.72   14.80
  -4   0   3  286.90   15.25
   4   0  -3  280.80   16.11
  -4   0  -3  291.90   15.59
  -4   0   3  273.83   15.06
   4   1  -3   37.15    3.47
  -4   1  -3   32.30    4.35
  -4   1  -3   29.82    3.97
  -4  -1   3   31.04    2.87
   4  -1  -3   39.87    5.12
  -4  -1  -3   35.86    4.11
  -4  -1   3   34.62    5.01
  -4   2  -3 1376.53   64.11
   4  -2  -3 1326.24   64.97
   4  -2  -3 1285.07   62.07
  -4  -2   3 1243.82   64.20
   4   2   3 1286.17   60.84
  -4  -2   3 1192.37   61.71
  -4  -2  -3 1230.06   63.41
  -4  -3   3   20.77    5.57
   4   3   3   15.63    3.21
   4  -3  -3   24.64    6.09
   4  -3  -3   12.59    4.30
  -4  -3   3   19.83    3.77
  -4   3  -3   11.95    4.28
  -4  -3  -3   15.83    4.33
   4   4  -3    3.44    3.10
  -4  -4   3    3.17    4.12
  -4   4  -3    7.75    3.64
   4  -4  -3    3.04    4.60
  -4  -4  -3    9.69    4.02
   4  -4  -3    4.74    4.00
  -4  -5   3   19.64    7.41
  -4  -5  -3   48.47   12.19
  -4   5  -3   15.59    5.79
  -4  -6   3    0.51    6.76
  -4  -6  -3   14.27   10.56
   5   0  -3    0.82    1.93
  -5   0   3   -0.33    1.15
   5   0   3   -1.35    1.57
  -5   0  -3   -2.07    1.28
   5   0   3   -1.15    1.25
  -5   0  -3   -1.04    0.98
  -5   0   3   -0.66    1.07
  -5   1  -3  792.29   40.66
   5   1  -3  862.19   39.68
  -5  -1   3  782.79   39.16
  -5   1  -3  783.69   40.74
   5   1   3  834.05   38.63
  -5  -1   3  737.95   40.95
   5  -1  -3  751.75   41.57
  -5  -1  -3  842.54   40.54
  -5   2  -3   98.00    8.46
   5  -2  -3   82.03    9.23
   5   2   3   84.79    5.81
  -5  -2   3  102.12    6.63
  -5  -2  -3  105.65    7.83
   5  -2  -3   89.44    9.19
  -5  -2   3  102.94    9.62
   5  -3  -3    0.96    3.43
   5   3   3   10.76    2.67
   5  -3  -3    8.28    4.67
  -5  -3   3    7.67    2.80
  -5  -3  -3   13.61    3.83
  -5   3  -3    8.54    3.59
  -5  -3   3    0.61    2.87
   5   3  -3    3.55    2.21
   5  -4  -3   16.85    6.03
  -5  -4   3   17.35    6.70
  -5  -4  -3   22.11    5.41
  -5   4  -3   19.70    5.67
   5  -4  -3   25.09    6.46
  -5  -5   3   25.32    8.48
  -5  -5  -3   24.76    9.62
  -5   5  -3   12.87    5.69
   5  -5  -3   32.30    8.98
   5  -5  -3   18.88    7.80
  -5  -6   3   53.07   14.12
   5  -6  -3   62.40   12.40
  -5  -6  -3   69.52   17.64
  -6   0   3 2280.24  108.24
   6   0   3 2432.72  105.23
   6   0   3 2375.39  110.55
   6   0  -3 2194.87  110.72
  -6   0  -3 2246.49  110.74
  -6   0  -3 2415.63  107.91
  -6   0   3 2135.95  110.06
  -6   1  -3    1.53    1.98
  -6  -1   3    2.86    1.60
  -6   1  -3    6.72    2.86
  -6  -1   3   -2.19    1.91
  -6  -1  -3    0.09    2.06
   6  -1  -3    4.02    2.75
   6   1   3    2.92    1.49
   6   1  -3    3.88    1.72
  -6  -1  -3    2.69    2.00
   6  -2  -3   61.10    8.18
  -6  -2   3   68.10    8.68
  -6  -2   3   56.84    4.95
  -6  -2  -3   72.67    6.52
  -6  -2  -3   88.22    9.20
   6   2   3   57.61    4.23
   6  -2  -3   57.38    8.14
  -6   2  -3   75.60    7.97
  -6  -3   3    0.54    2.96
   6  -3  -3    4.72    3.72
   6   3  -3    5.04    2.56
  -6  -3   3    3.29    2.02
  -6   3  -3    5.70    3.60
  -6  -3  -3    2.89    2.45
  -6  -3  -3    3.56    3.57
   6  -3  -3    4.12    3.89
   6  -4  -3   70.26   10.76
  -6  -4   3   53.38   10.69
   6  -4  -3   51.63    9.75
  -6   4  -3   63.59    9.51
  -6  -4  -3   64.43   12.34
  -6  -4  -3   52.98    7.58
  -6  -5  -3    4.81    6.07
   6  -5  -3    1.81    5.53
  -6  -5   3    5.07    5.58
   6  -5  -3    4.46    5.35
  -6  -6   3   30.72   12.03
  -6  -6  -3   43.59   14.68
  -7   0   3    0.96    1.66
  -7   0  -3   -0.28    1.38
  -7   0  -3    0.35    1.83
  -7   0   3    0.68    1.59
   7   0  -3    1.41    2.30
   7   0   3   -2.71    2.03
   7   1   3  156.78    9.50
  -7  -1   3  139.29   11.37
  -7  -1  -3  149.25   11.09
   7  -1   3  152.15   12.17
  -7  -1  -3  165.28   10.47
   7  -1  -3  157.33   12.29
  -7   1  -3  146.79   10.67
   7  -1   3  157.54   11.85
  -7  -1   3  147.17    9.46
   7   1  -3  162.56   10.20
   7  -2  -3  114.81   11.25
  -7  -2   3  108.21   10.43
  -7  -2  -3   92.91    9.96
  -7   2  -3  110.63    9.78
  -7  -2  -3  122.39    9.08
  -7  -2   3  121.07    7.87
   7   2   3  120.49    6.86
   7  -3  -3   49.30    9.19
  -7  -3  -3   58.30    6.99
  -7   3  -3   68.92    8.93
   7  -3  -3   50.31    9.04
  -7  -3   3   64.02   10.29
   7   3  -3   57.41    5.74
  -7  -3  -3   51.97    9.03
  -7   4  -3   19.69    5.62
   7  -4  -3   10.64    6.21
  -7  -4  -3   25.46    8.06
  -7  -4   3   17.41    6.86
  -7  -4  -3   16.34    4.69
   7  -4  -3    6.09    4.97
   7  -5   3    2.77    6.44
  -7  -5   3   21.60    8.17
   7  -5  -3    4.55    6.11
   7  -5   3   23.77    8.94
   7  -5  -3   21.42    8.70
  -7  -5  -3   25.33    9.03
  -7  -6  -3   20.09   11.29
   7  -6   3    5.88    9.65
  -7  -6   3    6.65    8.62
   7  -6   3   14.50    8.92
   8   0  -3   53.99    6.77
  -8   0  -3   53.78    5.55
  -8   0  -3   47.83    4.82
  -8   0   3   44.81    5.28
   8   0   3   66.57    7.00
  -8   0   3   42.49    5.30
   8   1  -3   84.21    6.77
  -8  -1   3   92.73    6.42
  -8  -1  -3   68.55    6.57
  -8  -1  -3   68.70    7.22
   8   1   3   66.76    6.01
   8  -1   3   82.06    8.79
  -8   1  -3   75.18    7.03
   8  -1  -3   90.41    9.54
  -8  -1   3   76.69    7.75
   8  -1   3   75.53    8.91
  -8  -2   3   83.16    6.21
   8  -2  -3   74.41    9.80
  -8   2  -3   72.90    8.09
  -8  -2  -3   71.09    6.83
  -8  -2  -3   76.81    9.52
   8   2   3   62.99    4.68
   8  -2   3   80.41   10.34
  -8  -2   3   74.43    9.70
   8   3  -3   10.89    2.91
  -8  -3  -3   11.97    5.15
  -8  -3  -3    9.31    3.58
   8  -3  -3   11.12    5.40
   8  -3  -3    3.36    3.63
  -8  -3   3   11.11    5.14
   8  -4  -3   54.13   10.96
   8  -4  -3   36.75    9.28
  -8  -4   3   57.18   11.70
  -8  -4  -3   40.55   10.66
   8  -5   3   17.80    8.36
   8  -5  -3   10.10    6.12
   8  -5   3   11.05    7.32
   8  -5  -3   -0.61    6.66
  -8  -5   3    6.78    6.25
  -8  -5  -3   14.68    7.71
   8  -6   3   -8.34    6.92
  -8  -6  -3   -4.36    8.43
   8  -6   3   16.88   11.50
  -8  -6   3   -1.25    7.55
  -9   0   3    2.90    2.14
  -9   0  -3    0.08    1.79
   9   0  -3    3.00    2.82
   9   0   3    3.49    3.03
  -9   0   3   -0.93    1.36
  -9   0  -3    0.76    1.71
   9  -1   3   81.43    9.63
  -9  -1  -3   69.89    8.23
  -9  -1   3   89.47    8.58
  -9  -1  -3   81.47    7.22
  -9   1  -3   76.14    7.40
   9  -1   3   90.65    9.78
   9  -1  -3   80.67    9.73
  -9  -1   3   82.52    6.81
   9   1  -3   91.70    7.46
   9   1   3   85.89    6.92
   9  -2   3   28.15    7.12
   9   2   3   38.31    3.30
   9  -2  -3   20.76    6.04
  -9   2  -3   31.74    5.81
  -9  -2  -3   33.69    5.23
  -9  -2   3   34.05    4.27
  -9  -2  -3   37.08    6.84
  -9  -2   3   29.69    6.38
   9  -2   3   31.75    6.86
   9  -3  -3   18.85    6.33
   9   3  -3   19.93    3.81
  -9  -3  -3   19.25    4.83
  -9  -3  -3   22.07    5.84
  -9  -3   3   14.25    6.06
   9  -3   3   15.39    6.31
   9  -3   3   20.14    6.28
  -9  -4   3    2.91    4.90
   9  -4  -3    3.55    4.65
   9  -4   3    5.08    5.52
   9  -4   3    5.52    5.41
  -9  -4  -3    3.34    3.50
  -9  -5  -3    6.13    6.46
  -9  -5   3   10.38    7.50
   9  -5  -3   11.65    6.94
   9  -5   3    9.71    7.76
   9  -5   3    1.79    5.30
   9  -6   3    0.84    9.84
   9  -6   3   -2.80    6.73
  10   0   3  177.03   14.05
 -10   0   3  212.28   13.42
  10   0  -3  211.94   14.95
 -10   0  -3  185.24   12.39
 -10   0   3  208.50   13.19
 -10   0  -3  187.62   13.39
  10  -1   3   14.30    4.81
 -10  -1   3   16.63    3.44
  10   1   3   26.50    4.30
 -10   1  -3   22.51    4.74
 -10  -1   3   14.36    4.28
  10  -1   3   15.08    5.28
  10  -1  -3   14.31    5.36
  10   1  -3   22.88    4.53
 -10  -1  -3   23.59    5.07
 -10  -1  -3   19.36    4.03
 -10  -2  -3    5.77    3.46
 -10  -2  -3    3.87    2.31
  10  -2  -3   -0.30    3.18
  10   2   3    4.33    1.69
 -10   2  -3    3.55    2.89
 -10  -2   3    3.39    2.12
  10  -2   3    2.92    2.91
  10   2  -3   -0.18    1.27
  10  -2   3    0.22    3.07
 -10  -2   3    4.40    3.27
  10  -3  -3  150.30   14.60
 -10  -3  -3  143.63   13.71
  10  -3   3  149.14   15.71
 -10  -3   3  154.99   14.39
  10  -3   3  135.04   14.18
 -10  -3  -3  136.57   11.25
 -10  -4   3   14.67    7.03
  10  -4  -3   26.10    7.82
  10  -4   3   10.16    6.25
  10  -4   3   19.84    7.13
 -10  -4  -3   19.84    6.67
  10  -5   3    4.08    6.97
 -10  -5   3   -0.85    4.98
 -10  -5  -3   -0.42    5.30
  10  -5   3    0.90    5.36
  10  -5  -3   -0.75    5.63
  10  -6   3   -7.49   10.07
  10  -6   3   12.62    8.33
  11   0  -3   -2.56    2.29
 -11   0   3    0.38    1.91
 -11   0  -3    0.70    2.34
 -11   0  -3    0.43    1.71
  11   0   3   -1.27    2.95
 -11   0   3   -0.23    1.80
 -11   1  -3   14.46    4.13
 -11  -1  -3   19.50    4.13
 -11  -1  -3   11.66    3.84
 -11  -1   3   12.84    4.06
  11   1  -3   14.32    3.72
  11  -1  -3   19.70    5.87
 -11  -1   3   15.39    3.30
  11   1   3   20.06    4.27
  11  -1   3   17.77    5.45
 -11  -2  -3    7.83    3.41
 -11   2  -3    6.66    3.39
 -11  -2  -3    9.09    3.84
  11  -2  -3    2.88    3.58
  11  -2   3    9.67    4.29
 -11  -2   3    9.34    3.93
  11   2  -3    0.57    1.50
 -11  -2   3    9.27    2.95
  11  -2   3    2.47    2.89
  11  -3   3   -1.51    3.99
 -11  -3  -3   -0.25    2.67
  11  -3   3    3.38    5.50
  11  -3  -3   -2.68    3.32
 -11  -3  -3    1.19    2.99
 -11  -3   3    5.77    3.49
  11  -4   3   -2.96    5.04
  11  -4   3    0.38    5.08
  11  -4  -3    4.06    5.11
 -11  -4   3    0.29    5.00
 -11  -4  -3    0.89    3.18
  11  -5  -3    0.87    5.58
 -11  -5  -3    9.56    6.56
  11  -5   3    8.55    6.52
  11  -5   3    5.17    7.46
 -11  -5   3   -3.86    4.90
  12   0   3    2.41    3.53
 -12   0   3    7.15    2.88
 -12   0  -3    0.53    2.36
 -12   0   3    4.43    2.69
  12   0  -3    7.92    3.89
 -12   0  -3    4.77    2.27
  12   1  -3  121.56   10.22
 -12   1   3  127.09   10.65
 -12  -1  -3  118.74    9.91
 -12   1  -3  116.40   10.77
  12  -1  -3  106.53   12.83
  12   1   3  115.87    9.81
 -12  -1   3  134.11   11.60
 -12  -1   3  119.64    9.41
  12  -1   3  123.19   12.14
 -12  -1  -3  114.50   10.42
  12  -2   3   79.47   10.85
 -12   2  -3   68.73    9.28
 -12  -2  -3   74.99   10.29
  12  -2  -3   57.01   10.35
 -12  -2  -3   61.70    7.79
 -12  -2   3   71.18   10.55
  12  -2   3   79.42   11.20
 -12  -2   3   74.36    6.74
 -12  -3  -3   46.25    9.69
  12  -3   3   31.14    8.79
  12  -3  -3   47.20    9.90
 -12  -3   3   50.83    9.62
  12  -3   3   51.81   10.15
 -12  -3  -3   46.19    7.02
  12  -4   3    6.62    5.26
  12  -4  -3   11.74    6.56
  12  -4   3   -2.23    5.94
 -12  -4   3    5.75    4.09
 -12  -4  -3    1.37    3.89
  12  -5   3   29.76    9.68
  12  -5  -3    9.79    7.48
  12  -5   3   17.31    9.59
 -12  -5   3   14.56    8.52
  13   0   3    0.45    3.53
 -13   0  -3    5.94    2.80
  13   0  -3    0.21    3.10
 -13   0   3    3.90    2.50
 -13   0  -3    3.20    2.21
 -13   0   3   -0.51    2.33
  13  -1   3   20.83    5.67
 -13   1   3   13.80    4.65
 -13  -1  -3   13.92    4.53
 -13  -1  -3   18.59    4.57
  13  -1  -3   14.29    5.14
 -13  -1   3   16.38    4.13
  13   1  -3   19.44    4.76
 -13   1  -3   18.46    5.28
  13   1   3   11.03    3.72
 -13  -1   3   14.08    4.53
 -13  -2  -3  121.96   12.23
  13  -2   3  133.32   13.62
 -13  -2   3  135.58   12.88
  13  -2  -3  149.34   14.16
 -13   2  -3  127.12   11.89
 -13  -2  -3  108.21   10.30
  13  -3   3   33.96    8.13
 -13  -3  -3   32.51    7.96
  13  -3   3   22.87    6.30
 -13  -3   3   32.44    7.69
  13  -3  -3   49.94   10.50
  13  -4   3   10.48    6.04
  13  -4   3   18.54    8.41
 -13  -4  -3    6.81    4.57
 -13  -4   3    9.84    5.19
  13  -4  -3    7.59    6.09
  13  -5   3   -3.24    5.53
  13  -5  -3    2.68    6.71
 -13  -5  -3   -3.83    3.25
  13  -5   3   -1.51    7.76
 -13  -5   3    6.57    7.09
 -14   0  -3    0.96    3.15
 -14   0   3    4.52    2.63
 -14   0  -3   -0.65    2.17
  14   0  -3    0.64    2.53
  14   0   3    5.08    4.44
 -14   0   3    4.25    3.31
 -14   1   3   65.78    9.22
 -14  -1  -3   75.39    8.83
 -14  -1  -3   68.30    9.00
  14   1  -3   52.30    7.93
  14  -1  -3   50.30    9.31
  14  -1   3   54.55    9.46
 -14  -1   3   57.63    7.63
 -14   1  -3   58.47    9.14
  14   1   3   61.56    8.24
 -14  -1   3   63.34    9.17
 -14  -2  -3   14.28    4.71
  14  -2  -3   11.70    5.09
 -14  -2   3   28.64    6.67
 -14  -2  -3   20.78    5.26
 -14   2  -3   24.98    6.63
  14  -2   3   20.40    6.34
  14  -3   3   70.91   11.96
  14  -3   3   56.97   11.38
 -14  -3   3   54.05   10.74
 -14  -3  -3   49.60   10.17
  14  -3  -3   49.48   10.74
  14  -4   3    7.30    6.34
 -14  -4   3    6.18    4.24
 -14  -4  -3   -1.55    3.43
  14  -4   3    2.33    6.96
  14  -4  -3    7.46    6.07
  14  -5   3    2.76    6.75
 -14  -5   3   -4.75    3.79
 -14  -5  -3    1.54    3.19
  14  -5  -3    5.65    6.50
 -15   0   3    1.46    2.80
 -15   0  -3    4.96    3.51
 -15   0   3    6.19    3.78
  15   0   3    5.00    4.37
  15   0  -3    2.58    3.43
 -15  -1   3   91.76   11.06
  15  -1   3  107.74   13.17
 -15  -1  -3   88.16    9.33
 -15  -1   3   88.25    8.75
  15   1  -3   87.51   10.09
 -15   1  -3   86.43   11.20
 -15  -1  -3  101.22   11.10
  15  -1  -3   80.70   11.92
 -15   1   3   80.16   10.76
 -15  -2  -3   24.10    6.58
  15  -2  -3   18.13    6.31
 -15   2  -3   21.06    6.41
 -15  -2   3   25.65    6.80
  15  -2   3   19.96    6.55
 -15  -2  -3   29.37    6.32
 -15  -3   3    6.51    4.60
  15  -3  -3   11.04    6.08
 -15  -3  -3    0.40    2.97
  15  -3   3    2.37    5.35
  15  -4   3    7.51    5.97
 -15  -4  -3   20.93    6.58
 -15  -4   3   12.46    5.79
  15  -4  -3   14.76    6.56
  15  -5  -3   31.52   10.20
  16   0   3   41.79    7.99
 -16   0  -3   52.05    8.67
 -16   0   3   52.00    8.46
 -16   0   3   32.90    5.66
  16  -1   3   15.16    5.08
 -16   1  -3   12.82    5.53
 -16  -1  -3    7.91    3.25
  16   1  -3   16.69    4.55
 -16  -1   3   10.89    4.95
  16  -1  -3   11.21    5.19
 -16  -1   3    8.10    3.58
 -16  -1  -3   13.86    4.98
 -16  -2  -3   22.24    5.97
 -16  -2  -3   49.69    9.20
  16  -2  -3   14.72    6.60
  16  -2   3   19.27    6.82
 -16   2  -3   37.79    8.24
 -16  -2   3   20.36    6.24
 -16  -3  -3   65.95   11.63
  16  -3  -3   45.48   10.25
  16  -3   3   47.01   10.78
 -16  -3   3   47.06    9.98
  16  -4   3    5.33    5.92
 -16  -4  -3   16.78    5.28
 -16  -4   3   -3.70    3.31
  16  -4  -3   20.11    8.15
  17   0  -3    0.55    3.50
 -17   0   3    1.65    2.49
  17   0   3   -0.03    3.27
 -17   0   3    2.54    4.37
 -17   0  -3    3.65    4.64
  17  -1  -3   44.20    9.31
 -17  -1  -3   50.00    8.62
  17  -1   3   38.92    8.69
  17   1  -3   34.82    6.92
 -17   1  -3   52.65    9.59
 -17  -1   3   47.85    8.05
 -17  -1   3   56.68    8.71
 -17  -1  -3   50.57    8.54
 -17   2  -3    5.30    4.88
 -17  -2   3    2.52    3.63
 -17  -2  -3    8.87    4.41
 -17  -2  -3    5.37    3.69
  17  -2  -3   -0.63    4.57
  17  -2   3    0.21    4.50
 -17  -3  -3   22.12    7.10
  17  -3  -3   11.28    6.40
  17  -3   3   12.01    6.07
 -17  -3   3   24.22    7.56
 -17  -4  -3   -4.59    3.31
  17  -4   3    9.68    7.08
  17  -4  -3    9.72    6.59
 -18   0  -3   45.01    8.57
  18   0  -3   44.74    8.79
 -18   0   3   45.91    7.23
  18   0   3   64.12   10.36
 -18   0   3   43.48    9.10
 -18  -1   3  110.48   12.82
 -18   1  -3  105.12   13.66
  18   1  -3  125.17   12.00
 -18  -1  -3  123.42   12.09
  18  -1   3  123.04   15.69
  18  -1  -3   99.68   14.72
  18  -2   3   10.27    5.57
 -18  -2   3    4.14    3.79
 -18  -2  -3    0.78    3.34
 -18   2  -3   12.70    6.50
  18  -2  -3   18.64    6.81
  18  -3   3   30.58    8.31
 -18  -3   3   25.45    7.81
 -18  -3  -3   24.21    7.60
  18  -3  -3   19.79    7.77
  18  -4  -3   38.22   11.56
 -18  -4  -3   28.69    8.43
 -18  -4   3   -0.85    3.72
  19   0  -3   -4.09    4.42
  19   0   3    2.29    4.09
 -19   0   3   -2.78    4.93
 -19   0  -3    3.75    4.76
 -19  -1  -3    3.72    4.54
 -19  -1   3   10.44    4.07
 -19   1  -3    7.04    5.38
  19  -1  -3   -4.04    3.87
  19  -1   3    6.46    4.70
  19  -2   3   -2.78    4.66
  19  -2  -3    6.03    5.32
 -19  -2   3    5.44    3.94
 -19  -2  -3   -0.48    3.78
  19  -3  -3   -9.44    4.26
  19  -3   3    3.48    4.87
 -19  -3  -3   18.27    6.71
 -19  -3   3   10.81    5.84
 -19  -4  -3   25.26    7.63
  20   0  -3   83.00   13.41
 -20   0  -3   86.18   12.26
 -20   0   3   94.70   13.18
 -20   1  -3   42.54    8.99
  20  -1  -3   26.39    7.97
 -20  -1   3   20.85    6.24
 -20  -1  -3   27.93    7.66
  20  -1   3   30.01    8.64
  20  -2  -3   -2.84    5.41
 -20  -2   3    0.36    3.37
  20  -2   3    9.73    5.48
  20  -3  -3    2.86    5.00
  20  -3   3    0.88    4.14
 -20  -3   3   16.96    6.95
 -20  -3  -3    6.25    4.82
 -21   0   3    4.88    5.89
 -21   0  -3   -2.43    5.18
  21   0  -3    4.46    6.07
  21  -1  -3   66.55   12.15
  21  -1   3   43.85   10.10
 -21  -1  -3   53.39   10.52
 -21   1  -3   60.76   11.93
 -21  -2   3    0.87    4.06
  21  -2   3    8.81    6.85
  21  -2  -3    2.34    5.36
 -21  -3  -3   35.72    7.92
 -21  -3   3   27.68    8.38
 -22   0  -3   32.16    9.17
  22   0  -3   34.61    8.55
  22  -1  -3    8.82    6.25
  22  -1   3    9.38    6.29
 -22   1  -3   -2.99    6.49
  22  -2  -3    8.45    5.43
  22  -2   3   31.06    8.82
 -23   0  -3   -2.81    6.57
 -23   1  -3    8.53    8.44
  23  -1   3   18.23    8.01
  23  -1  -3   -0.05    5.27
  23  -2   3   12.65    7.30
 -24   0  -3   43.31   11.49
  24  -1  -3   33.34    9.22
   0   0  -4   69.04    4.64
   0   0  -4   84.56    4.64
   0  -1  -4    5.16    1.71
   0  -1   4    1.65    1.54
   0   1  -4    1.82    1.51
   0  -1  -4    1.71    1.72
   0  -2   4    1.68    2.08
   0  -2  -4    2.51    2.53
   0  -2  -4    0.43    2.62
   0  -2  -4    3.27    2.32
   0   2  -4    4.45    2.42
   0   3  -4   -0.59    2.27
   0  -3  -4    2.74    3.02
   0  -3   4   -0.57    2.33
   0  -4  -4   78.65    9.21
   0  -4   4  105.88   12.76
   0  -4  -4   62.88    9.77
   0   4  -4   82.31    9.69
   0  -4  -4   83.98   10.06
   0   5  -4    1.42    4.24
   0  -5  -4   -3.40    4.36
   0  -5   4    9.07    6.38
   1   0  -4   -2.07    0.83
  -1   0  -4   -1.46    0.86
   1   0  -4   -2.19    0.34
  -1   0  -4   -1.80    0.67
   1  -1  -4  239.21   13.71
   1   1  -4  269.47   13.36
  -1  -1  -4  219.30   12.49
  -1  -1  -4  270.39   14.06
  -1   1  -4  260.76   13.68
  -1  -1   4  237.99   14.04
   1  -1   4  220.48   13.11
  -1   2  -4    5.29    2.70
   1   2  -4    7.81    2.66
  -1  -2  -4    7.20    2.90
   1  -2  -4    4.04    2.57
   1  -2  -4    4.73    2.56
  -1  -2   4   10.24    3.29
   1  -2   4    6.90    2.48
   1   3  -4   26.13    4.95
  -1   3  -4   27.12    5.29
   1  -3  -4   23.03    5.29
   1   3   4   21.73    3.85
  -1  -3  -4   29.00    5.58
   1  -3  -4   23.82    5.10
  -1  -3   4   26.48    5.71
   1  -3   4   29.24    5.55
  -1  -4  -4   83.82   10.15
   1  -4  -4   97.25   11.06
  -1  -4   4   71.56   11.65
   1   4  -4   82.30    9.81
   1  -4   4   74.65   11.02
  -1   4  -4   73.66    9.68
   1  -4  -4   82.57    9.90
   1  -4  -4   98.38   11.45
  -1  -5   4   14.64    6.78
  -1  -5  -4   12.53    5.74
   1  -5  -4   26.80    7.69
  -1   5  -4   13.36    5.20
   1  -5   4    9.84    7.32
  -2   0  -4    4.10    1.37
  -2   0  -4    2.87    1.16
   2   0  -4    2.93    1.49
   2   1  -4  683.87   35.44
  -2   1  -4  725.38   35.77
   2  -1   4  787.51   34.74
  -2  -1  -4  717.15   36.55
   2  -1  -4  687.40   36.37
  -2   1  -4  714.41   36.11
  -2  -1   4  738.80   36.45
   2  -2  -4   57.22    6.42
   2   2  -4   48.34    5.29
  -2   2  -4   56.27    5.83
   2   2   4   51.65    4.11
  -2  -2   4   51.02    4.51
  -2  -2  -4   58.95    6.23
   2  -2  -4   65.54    6.17
  -2  -2   4   59.89    6.86
   2   3  -4    2.15    2.66
   2   3   4    1.08    2.30
   2  -3  -4    6.40    3.32
  -2  -3  -4    6.56    3.13
   2  -3  -4   -0.82    2.85
  -2  -3   4    4.53    2.32
  -2  -3   4    0.58    2.39
  -2   3  -4    2.63    2.99
  -2  -4  -4    3.88    3.60
  -2  -4   4    0.15    3.92
   2  -4  -4    8.53    5.26
  -2   4  -4    8.73    4.02
   2  -4   4   -0.57    3.27
   2  -4  -4    1.97    3.81
   2   4  -4   11.07    4.59
  -2  -5  -4  210.84   17.90
   2  -5  -4  204.26   18.27
  -2   5  -4  219.35   17.62
  -2  -5   4  297.30   22.90
  -2  -6   4    5.40    7.16
  -2  -6  -4   -5.08    9.36
  -3   0  -4   -2.20    1.03
  -3   0  -4    0.88    1.26
  -3   0   4   -0.79    0.86
   3   0  -4    1.01    1.59
  -3   1  -4   -1.25    1.83
  -3   1  -4   -2.00    1.89
   3  -1  -4    1.98    2.78
  -3  -1   4   -0.37    2.28
   3   2  -4   69.65    5.70
   3  -2  -4   65.11    7.34
   3  -2  -4   49.16    6.89
  -3   2  -4   47.05    6.26
  -3  -2   4   67.26    7.89
  -3  -2   4   64.34    4.66
  -3  -2  -4   76.54    6.69
  -3  -3   4  103.05    7.37
   3   3   4   84.38    6.80
   3  -3  -4   90.10    9.77
  -3   3  -4  100.12    9.43
   3  -3  -4   87.84    9.99
   3   3  -4  108.19    8.57
  -3  -3   4   88.82   10.42
  -3  -3  -4   83.39    8.26
  -3   4  -4   50.52    7.98
   3  -4  -4   45.62    8.01
   3   4  -4   34.01    6.43
  -3  -4  -4   40.82    7.11
   3  -4  -4   45.41    8.37
  -3  -4   4   43.76    9.36
  -3  -5   4   44.74   10.71
  -3   5  -4   40.49    8.25
   3  -5  -4   51.30    9.79
  -3  -6   4   36.58   12.03
  -3  -6  -4   46.03   15.26
  -4   0  -4   49.02    4.74
   4   0  -4   70.54    5.90
  -4   0  -4   68.92    5.22
  -4   0   4   73.19    5.15
  -4   1  -4  119.11    8.61
  -4  -1   4  124.63    6.59
  -4   1  -4  106.67    8.01
   4  -1  -4  120.55    9.15
  -4  -1   4  126.79    9.26
   4   1  -4  115.60    7.58
  -4  -1  -4  111.51    8.13
  -4   2  -4  427.64   23.13
   4  -2  -4  378.87   22.57
  -4  -2   4  378.48   20.05
  -4  -2   4  414.48   23.95
   4   2  -4  380.14   21.00
  -4  -2  -4  387.69   22.24
   4  -2  -4  391.29   23.45
   4  -3  -4    6.90    3.99
  -4  -3  -4    4.68    2.98
  -4  -3   4    9.47    2.80
   4   3   4    3.76    2.15
  -4  -3   4    6.75    3.72
   4   3  -4   11.12    3.30
   4  -3  -4    8.16    4.05
  -4   3  -4    6.82    3.80
  -4   4  -4  106.17   10.57
   4  -4  -4   98.08   12.01
  -4  -4  -4   88.54   10.38
   4  -4  -4  101.26   12.03
  -4  -4   4   98.57   13.18
  -4  -5   4   51.20   12.04
  -4   5  -4   53.54    9.60
  -4  -6  -4   -9.67    8.23
  -4  -6   4    2.01    8.22
   4  -6  -4    3.58    6.01
  -5   0  -4   -1.96    1.44
  -5   0  -4   -1.51    1.12
  -5   0   4   -0.78    1.37
   5   0  -4   -0.48    2.07
  -5   0   4   -0.58    1.41
   5   1  -4  445.33   21.04
  -5  -1  -4  429.33   21.70
  -5  -1   4  367.00   22.39
   5  -1  -4  359.90   22.52
  -5   1  -4  397.58   21.91
  -5  -1   4  376.36   19.85
  -5   1  -4  373.54   21.53
  -5  -2   4   82.94    5.60
  -5  -2  -4   64.96    6.67
  -5   2  -4   68.53    7.35
   5   2  -4   96.74    6.62
   5  -2  -4   81.90    9.17
  -5  -2   4   75.97    9.05
  -5   3  -4   51.53    7.60
  -5  -3   4   33.63    7.30
   5  -3  -4   44.37    8.12
  -5  -3   4   47.21    5.05
  -5  -3  -4   57.92    7.13
   5  -3  -4   50.30    8.19
   5  -4  -4    5.68    3.86
  -5  -4   4    2.63    4.23
   5  -4  -4    3.54    4.67
  -5   4  -4    4.37    3.59
   5   4  -4    1.03    2.76
  -5  -4  -4    3.93    3.45
   5  -5  -4   18.75    7.57
  -5  -5   4   21.22    8.26
  -5   5  -4   17.09    6.25
   5  -5  -4   23.99    7.21
  -5  -5  -4   31.46   11.00
  -5  -6  -4   62.78   17.17
  -5  -6   4   36.93   12.44
   5  -6  -4   47.46   11.56
   6   0   4   17.06    3.51
  -6   0   4   16.04    2.94
   6   0  -4   21.31    4.08
  -6   0   4   10.45    2.62
  -6   0  -4   14.52    3.13
  -6   0  -4   11.70    2.46
   6   0   4   15.65    3.26
  -6  -1  -4  233.82   15.04
  -6  -1  -4  280.22   16.14
  -6   1  -4  272.14   15.97
   6  -1  -4  282.51   17.16
  -6   1  -4  277.16   15.91
   6   1   4  256.62   13.76
  -6  -1   4  260.86   16.54
   6   1  -4  234.77   14.64
  -6  -1   4  257.84   13.99
   6   2  -4   17.23    3.13
  -6  -2   4   11.01    4.15
  -6  -2   4   11.56    2.17
   6  -2  -4   12.54    4.72
  -6   2  -4   10.26    3.62
  -6  -2  -4    6.18    2.90
  -6   2  -4   11.45    3.44
   6  -3  -4   53.50    8.71
  -6  -3  -4   51.90    6.70
  -6  -3   4   71.37   10.49
  -6   3  -4   54.76    8.07
   6  -3  -4   62.72    9.51
   6  -4  -4   52.68    9.55
  -6  -4   4   54.79   10.95
  -6   4  -4   41.54    7.84
  -6  -4  -4   63.31   12.21
   6  -4  -4   38.86    8.68
  -6  -4  -4   45.93    7.16
   6  -5  -4  116.17   15.74
   6  -5  -4  121.68   15.87
  -6   5  -4  119.68   14.22
  -6  -5  -4  177.09   21.95
  -6  -5   4  113.26   17.13
   6  -6   4    8.60   10.58
   6  -6  -4   22.09    8.02
   6  -6   4    2.00    8.73
  -6  -6  -4    8.80    9.96
  -6  -6   4    5.09    8.25
  -7   0   4   -0.50    1.45
   7   0  -4    0.59    1.98
  -7   0  -4    1.65    1.49
  -7   0   4    1.12    1.48
   7   0   4   -0.95    2.16
   7   0   4    0.89    2.18
  -7   0  -4    1.21    1.83
  -7   1  -4    3.83    2.86
   7  -1  -4    3.11    3.23
  -7  -1  -4    6.02    2.36
  -7  -1   4    5.94    1.98
   7   1   4    4.27    2.04
  -7   1  -4    6.01    2.96
   7   1  -4   12.67    2.86
  -7  -1   4    4.89    2.85
  -7  -1  -4    2.32    2.38
   7   2  -4   37.24    4.20
  -7  -2   4   32.02    3.67
  -7   2  -4   33.21    6.05
  -7  -2  -4   32.19    6.16
  -7  -2   4   28.32    6.30
  -7   2  -4   28.97    5.20
  -7  -2  -4   29.00    4.73
   7  -2  -4   21.71    5.62
  -7  -3  -4   26.17    5.00
   7   3  -4   13.15    3.20
  -7  -3  -4   25.40    6.33
   7  -3  -4   27.75    7.00
  -7   3  -4   29.95    5.96
  -7  -3   4   36.80    8.11
  -7  -4  -4    9.53    3.55
   7  -4  -4   -7.37    3.82
  -7   4  -4   12.82    4.41
  -7  -4  -4    9.63    5.98
  -7  -4   4    7.04    5.34
   7  -4  -4    9.93    5.27
  -7  -5   4   10.57    6.51
  -7  -5  -4   10.62    7.78
   7  -5  -4    7.74    6.11
  -7  -6   4    8.26    8.92
   7  -6   4    6.00   10.50
  -7  -6  -4   -0.83    9.67
   7  -6   4   -5.82    7.22
  -8   0  -4 1307.45   66.83
   8   0   4 1347.81   67.01
   8   0  -4 1336.25   67.58
  -8   0   4 1343.65   66.18
  -8   0   4 1325.10   65.21
  -8   0  -4 1376.75   64.62
  -8  -1  -4   27.29    4.57
  -8  -1  -4   30.19    5.12
   8   1  -4   33.29    4.63
   8  -1   4   33.59    6.46
  -8  -1   4   27.70    5.29
   8  -1  -4   35.20    6.36
  -8  -1   4   32.71    3.79
  -8   1  -4   26.95    5.13
   8   1   4   33.14    4.04
   8  -1   4   21.14    5.06
  -8  -2  -4  180.61   12.16
   8  -2  -4  151.97   13.60
  -8  -2   4  185.56   10.43
   8   2  -4  152.62   10.52
   8   2   4  160.52    9.03
  -8   2  -4  155.67   12.60
  -8   2  -4  165.24   12.29
  -8  -2   4  155.15   13.43
  -8  -2  -4  198.69   14.50
  -8  -3   4   26.71    7.48
  -8  -3  -4   24.77    5.18
   8   3  -4   16.36    3.84
  -8   3  -4   23.98    5.36
   8  -3  -4   20.17    6.09
  -8  -3  -4   30.59    7.82
  -8  -4   4   54.54   11.18
  -8  -4  -4   42.64   11.23
   8  -4  -4   40.21    9.13
  -8  -4  -4   47.13    7.18
   8  -5  -4   51.42   11.51
   8  -5   4   50.53   12.42
  -8  -5  -4   45.85   12.12
  -8  -5   4   34.81   10.34
   8  -5   4   37.76   11.19
   8  -6   4    1.79    7.71
  -8  -6   4   11.45    9.41
   8  -6   4   -5.56    9.78
   9   0  -4    1.28    2.54
  -9   0   4    1.83    1.80
   9   0   4    1.40    2.55
  -9   0  -4    0.19    1.49
  -9   0   4    0.80    1.72
  -9   0  -4    0.67    1.76
   9   1  -4   69.46    6.63
  -9   1  -4   71.27    7.22
   9   1   4   74.53    6.34
  -9  -1   4   74.35    8.89
  -9  -1  -4   70.07    7.23
  -9  -1   4   67.30    5.93
   9  -1  -4   78.33    9.45
   9  -1   4   71.26    8.75
  -9  -1  -4   73.90    6.86
   9  -1   4   64.60    8.80
   9  -2   4   83.39   10.33
  -9   2  -4   83.45    8.18
   9  -2   4   75.30   10.53
  -9  -2   4   70.58    9.84
   9   2   4   78.65    5.20
  -9  -2  -4   73.18    7.20
   9   2  -4   72.28    6.29
  -9  -2  -4   92.21   10.38
   9  -2  -4   70.34   10.13
  -9  -2   4   78.43    6.30
   9  -3  -4    8.16    5.08
   9   3  -4   16.68    3.56
  -9  -3  -4    8.79    3.57
  -9  -3   4   16.84    6.26
  -9  -3  -4   14.99    5.56
   9  -4   4   88.45   13.65
  -9  -4  -4  108.09   15.21
   9  -4   4   92.28   14.17
  -9  -4   4   83.48   13.61
   9  -4  -4   86.32   13.24
   9  -5   4   20.66    9.31
  -9  -5   4   10.42    6.79
   9  -5   4   19.98    8.43
  -9  -5  -4   18.38    8.02
   9  -5  -4   13.05    6.80
   9  -6   4    5.30   10.76
   9  -6   4   11.91    9.06
  10   0  -4   33.08    6.17
  10   0   4   23.34    5.55
 -10   0  -4   35.46    5.56
 -10   0   4   33.17    4.83
 -10   0   4   31.63    4.95
 -10   0  -4   22.39    3.96
  10  -1   4  221.24   16.42
 -10  -1  -4  233.91   15.23
  10   1  -4  211.52   14.25
  10  -1  -4  203.31   16.19
 -10   1  -4  228.31   15.08
  10   1   4  199.84   13.42
 -10  -1   4  211.54   13.32
  10  -1   4  202.64   15.59
 -10  -1  -4  203.58   13.99
 -10  -1   4  236.35   15.96
 -10  -2  -4   39.18    7.26
 -10  -2   4   31.72    6.79
  10  -2   4   23.28    5.88
  10  -2  -4   49.18    8.86
  10   2  -4   42.33    5.11
  10  -2   4   33.22    7.20
 -10  -2   4   49.53    5.10
 -10   2  -4   31.31    6.44
 -10  -2  -4   33.53    5.54
 -10  -3  -4   25.30    5.57
 -10  -3   4   20.63    5.77
  10  -3  -4   33.41    8.02
  10  -3   4   25.19    7.47
  10   3  -4   47.13    5.42
  10  -3   4   25.61    7.71
 -10  -3  -4   28.90    7.71
  10  -4   4   88.92   14.33
  10  -4  -4  111.94   14.80
 -10  -4   4   90.86   14.94
  10  -4   4  110.62   15.40
 -10  -4  -4  120.12   16.21
  10  -5  -4   -1.75    4.44
  10  -5   4    3.50    5.80
 -10  -5   4   -1.22    5.34
  10  -5   4   -4.70    6.73
 -10  -5  -4    4.44    6.14
 -11   0   4    3.53    2.39
 -11   0   4   -1.04    1.61
 -11   0  -4    1.30    1.96
 -11   0  -4   -0.13    2.09
  11   0   4    1.43    3.01
  11   0  -4    0.72    2.92
  11   1   4   62.23    6.26
 -11  -1  -4   53.03    6.78
  11  -1   4   49.61    8.36
 -11  -1   4   51.83    6.01
 -11  -1  -4   50.43    7.26
  11  -1   4   63.73    8.94
 -11   1  -4   44.38    6.88
 -11  -1   4   53.38    8.02
  11  -1  -4   57.37    9.07
  11   1  -4   45.46    6.44
  11  -2   4    2.31    2.65
 -11  -2  -4   -0.36    2.76
 -11  -2   4   -0.32    2.49
 -11   2  -4   -4.64    2.24
 -11  -2  -4    0.08    2.38
  11   2  -4    2.11    1.63
  11  -2  -4    0.97    3.32
  11  -2   4   -2.06    2.26
  11  -3  -4   39.12    9.02
 -11  -3  -4   47.95    6.98
 -11  -3  -4   40.66    8.35
  11  -3   4   37.58    8.87
 -11  -3   4   26.52    6.91
  11  -3   4   45.96    9.77
  11  -4  -4   -2.48    4.56
  11  -4   4    5.95    4.84
 -11  -4   4    3.77    5.49
 -11  -4  -4    4.45    3.86
  11  -4   4    1.03    5.52
  11  -5   4   -2.57    6.86
 -11  -5   4    7.49    7.04
  11  -5   4    1.37    6.38
 -11  -5  -4   -1.33    3.83
  11  -5  -4    6.53    5.89
  12   0  -4   39.29    7.47
 -12   0   4   47.55    6.47
 -12   0  -4   44.74    6.86
 -12   0   4   63.22    7.08
 -12   0  -4   52.02    6.11
  12   0   4   40.82    7.34
 -12  -1  -4    1.19    2.44
 -12  -1   4    1.84    2.69
 -12  -1   4   -2.83    2.19
 -12   1  -4    1.74    2.97
 -12  -1  -4    2.07    2.39
  12   1  -4    0.00    2.29
  12  -1   4    2.00    3.53
  12   1   4    3.68    2.87
  12  -1  -4   -2.47    2.82
 -12  -2   4  614.71   35.79
 -12  -2  -4  597.92   35.12
  12  -2  -4  573.94   36.45
  12  -2   4  624.49   36.79
  12   2  -4  545.26   31.09
 -12   2  -4  565.30   34.14
  12  -2   4  559.38   34.87
 -12  -2  -4  592.89   32.90
 -12  -3  -4   85.52   12.69
  12  -3   4   85.16   12.60
 -12  -3   4   76.64   12.46
 -12  -3  -4   93.40    9.05
  12  -3   4   88.68   13.03
  12  -3  -4   98.67   13.72
 -12  -4  -4    5.70    4.69
 -12  -4   4    5.22    4.56
  12  -4  -4    9.93    5.55
  12  -4   4    0.34    6.28
  12  -4   4    2.11    4.58
 -12  -5  -4   -3.88    3.18
 -12  -5   4    4.69    7.00
  12  -5   4    2.15    7.77
  12  -5   4    9.22    7.12
  12  -5  -4   -5.16    5.73
 -13   0  -4    1.04    3.21
 -13   0   4    2.09    2.31
  13   0  -4    2.17    3.45
 -13   0  -4    2.77    2.21
 -13   0   4   -0.91    2.13
  13   0   4    3.23    4.00
 -13   1  -4  113.45   10.74
 -13  -1   4  120.96    9.67
  13  -1  -4  124.20   12.22
 -13  -1   4  117.41   11.34
  13  -1   4  109.24   12.66
  13   1  -4  123.42   10.65
  13   1   4  121.07   10.29
 -13  -1  -4  112.40   10.59
 -13  -1  -4  118.46   10.25
 -13   2  -4   56.34    8.93
  13  -2   4   64.38   10.95
 -13  -2   4   59.03    9.61
  13   2  -4   63.64    6.97
 -13  -2  -4   37.22    7.86
  13  -2  -4   42.98    9.20
 -13  -2  -4   70.22    8.29
  13  -2   4   53.48    9.61
 -13  -3  -4    7.93    3.87
  13  -3  -4    3.53    4.72
  13  -3   4    9.67    4.88
 -13  -3  -4    3.86    3.58
  13  -3   4   10.00    4.92
 -13  -3   4   -0.71    3.02
  13  -4   4   -3.18    3.58
  13  -4   4   -4.12    5.57
 -13  -4   4    5.51    4.28
 -13  -4  -4    4.32    4.23
  13  -4  -4    8.90    5.93
 -13  -5  -4    6.20    3.95
  13  -5  -4   11.08    7.23
 -13  -5   4    8.95    8.04
  13  -5   4    7.60    8.15
  13  -5   4   -0.19    5.49
 -14   0  -4   20.05    4.95
 -14   0  -4   17.40    3.75
 -14   0   4   17.69    4.28
  14   0  -4   14.10    4.34
  14   0   4   20.32    6.55
 -14   0   4   22.35    4.81
  14   1  -4   -1.89    2.41
  14  -1  -4    1.60    2.91
  14  -1   4    2.35    3.81
  14   1   4    0.53    3.05
 -14  -1   4    4.32    2.73
 -14  -1  -4    2.35    2.76
 -14  -1  -4    2.99    3.09
 -14   1  -4    1.33    3.11
 -14  -1   4    0.13    2.25
  14  -2   4   11.13    5.03
  14   2  -4   17.56    4.33
 -14  -2   4   12.48    4.88
 -14  -2  -4    8.09    3.83
 -14  -2  -4   23.38    5.44
  14  -2  -4   12.71    5.70
 -14   2  -4   13.78    5.23
 -14  -3  -4   45.43    9.77
  14  -3  -4   36.83    9.29
  14  -3   4   53.38   10.59
  14  -3   4   41.29    9.49
 -14  -3   4   22.37    6.94
  14  -4   4   67.44   13.85
 -14  -4  -4   65.51   12.96
 -14  -4   4   65.42   12.05
  14  -4  -4   83.55   14.58
  14  -4   4   81.97   14.30
 -14  -5  -4   -0.20    3.55
  14  -5  -4   18.62    7.86
 -14  -5   4    8.89    8.52
  14  -5   4    1.73    8.59
  14  -5   4    9.42    7.21
 -15   0   4    0.13    3.23
 -15   0   4   -0.33    2.28
  15   0   4    2.25    4.40
 -15   0  -4    1.33    3.10
  15   0  -4    2.50    3.58
  15   1  -4  111.75   10.30
 -15  -1  -4   93.65   10.86
 -15  -1   4   96.58    9.21
 -15  -1  -4   89.79    9.67
 -15   1  -4  108.85   11.11
  15  -1  -4  116.22   13.78
  15  -1   4  118.74   13.82
 -15  -1   4   87.25   11.18
 -15  -2   4  163.90   15.15
 -15  -2  -4  165.98   13.46
  15   2  -4  156.08   12.00
 -15   2  -4  149.23   14.60
  15  -2  -4  168.72   16.57
 -15  -2  -4  188.29   15.63
  15  -2   4  148.73   15.48
  15  -3   4   27.72    8.46
 -15  -3  -4   22.99    7.12
  15  -3  -4   29.99    9.01
 -15  -3   4   16.76    5.89
 -15  -4  -4   79.29   13.75
 -15  -4   4   65.63   13.16
  15  -4  -4   60.50   12.71
  15  -4   4   80.54   14.77
  15  -4   4   77.91   15.26
  15  -5  -4    5.00    7.51
 -16   0   4  353.46   22.45
 -16   0  -4  307.55   22.22
 -16   0   4  322.94   20.80
  16   0   4  331.48   23.55
  16   0  -4  322.23   23.81
  16  -1   4   67.39   11.05
  16   1  -4   48.84    8.02
 -16  -1  -4   65.84    9.23
 -16  -1  -4   48.18    8.00
  16  -1  -4   48.92    9.80
 -16  -1   4   56.39    8.90
 -16  -1   4   53.56    8.14
 -16   1  -4   57.88    9.83
 -16   2  -4   34.38    8.22
 -16  -2   4   27.46    7.15
 -16  -2  -4   32.85    7.29
  16  -2  -4   28.44    8.16
  16  -2   4   22.28    6.69
 -16  -2  -4   27.94    6.39
  16  -3   4    8.24    5.33
  16  -3  -4   -1.98    5.33
 -16  -3  -4    3.26    4.12
 -16  -3   4    0.53    3.80
  16  -4  -4   44.13   11.12
 -16  -4  -4   43.82   10.81
  16  -4   4   36.06   10.25
 -17   0  -4    0.65    4.05
 -17   0   4   -0.54    3.44
  17   0   4   -5.33    2.90
  17   0  -4   -4.78    3.16
 -17   0   4    4.12    2.75
 -17  -1  -4   20.83    6.11
  17   1  -4   18.96    5.19
  17  -1   4   14.47    6.23
 -17  -1   4   24.88    5.89
  17  -1  -4   19.90    6.93
 -17   1  -4   23.38    7.07
 -17  -1  -4   25.17    5.89
  17  -2   4    0.80    4.24
 -17   2  -4    7.00    4.94
  17  -2  -4    9.08    5.18
 -17  -2  -4   -0.14    2.85
 -17  -2   4    5.28    3.92
 -17  -2  -4    5.87    4.78
  17  -3   4    9.50    6.82
 -17  -3   4    5.91    4.65
 -17  -3  -4    0.92    3.85
  17  -3  -4    7.16    5.82
 -17  -4  -4   47.80   10.44
  17  -4  -4   17.72    9.29
 -17  -4   4    3.97    3.72
  17  -4   4   -2.77    4.14
  18   0   4   34.41    7.47
  18   0  -4   36.07    8.37
 -18   0  -4   33.50    7.61
 -18   0   4   35.55    8.09
 -18  -1  -4    6.60    4.58
  18   1  -4    4.32    4.84
 -18  -1   4    6.06    4.00
  18  -1   4    7.42    5.05
 -18   1  -4    9.59    5.79
  18  -1  -4    0.28    3.93
 -18   2  -4    9.47    5.42
  18  -2  -4    9.34    5.35
  18  -2   4    4.19    4.71
 -18  -2  -4    8.41    4.49
 -18  -2  -4    4.40    4.83
 -18  -2   4    5.61    4.05
  18  -3  -4    0.40    5.76
 -18  -3  -4   16.01    5.59
  18  -3   4   14.92    6.93
 -18  -3   4   13.00    5.98
 -18  -4  -4    1.83    4.69
  18  -4   4   -2.11    4.06
  18  -4  -4    4.66    6.79
 -18  -4   4    1.89    3.35
 -19   0   4    4.96    5.07
  19   0  -4    2.74    4.34
 -19   0  -4    2.94    4.46
  19   0   4    3.11    3.74
 -19   1  -4   24.15    8.04
  19  -1   4    9.61    6.49
  19   1  -4   25.76    7.00
  19  -1  -4   20.33    6.74
 -19  -1   4   15.83    5.38
 -19  -1  -4   26.75    6.97
 -19  -2  -4   11.37    5.19
  19  -2  -4   10.46    6.72
  19  -2   4   16.64    6.62
 -19  -2   4    8.13    4.90
 -19   2  -4   12.33    6.59
  19  -3  -4   -2.84    4.26
 -19  -3  -4   13.49    5.81
  19  -3   4    2.69    4.88
 -19  -3   4    0.83    4.55
 -19  -4  -4   -0.01    4.88
 -20   0  -4   70.56   11.67
  20   0  -4   74.09   12.47
 -20   0   4   90.57   12.37
  20  -1  -4    9.69    5.13
 -20   1  -4    4.90    5.15
  20  -1   4    6.34    5.49
 -20  -1  -4    7.01    5.88
 -20  -1   4    8.09    4.28
  20  -2   4    8.37    6.08
 -20  -2   4    1.23    3.87
 -20   2  -4    4.28    5.85
  20  -2  -4   -2.12    5.12
  20  -3   4   -4.63    4.22
 -20  -3   4   25.81    7.27
  20  -3  -4   -1.93    4.66
 -20  -3  -4    6.25    4.65
  21   0  -4    5.22    4.77
 -21   0  -4    0.20    5.14
 -21   0   4   -6.09    5.75
 -21   1  -4    8.64    6.00
 -21  -1  -4    8.71    5.83
  21  -1  -4    7.15    5.98
  21  -1   4    5.37    5.32
  21  -2  -4    2.93    5.08
  21  -2   4    8.40    7.56
 -21  -2   4   18.26    6.15
 -21  -3   4   10.98    5.30
 -22   0  -4   89.73   13.90
  22   0  -4  122.82   16.72
  22  -1   4    6.53    6.08
  22  -1  -4   10.93    6.38
 -22  -1  -4    4.92    5.91
 -22   1  -4    4.65    7.47
 -22  -2   4   26.13    6.82
  22  -2   4   31.29   10.12
  23   0  -4   -2.70    5.29
 -23   0  -4   -4.87    6.57
 -23   1  -4   12.42    9.26
  23  -1  -4   27.37    8.63
  23  -2   4   14.86    8.38
 -24   0  -4   67.51   13.53
  24  -1  -4   11.47    7.81
   0   0  -5   -1.48    0.95
   0   0  -5   -0.87    0.97
   0  -1  -5   86.01    5.72
   0   1  -5   77.83    5.78
   0  -1  -5   75.68    6.44
   0   1  -5   79.95    4.92
   0  -1   5   91.71    6.23
   0  -2   5    2.58    2.17
   0  -2  -5   -2.86    2.13
   0   2  -5    1.86    2.28
   0  -2  -5   -1.42    2.02
   0  -2  -5    2.18    2.22
   0   3  -5   14.51    4.24
   0  -3  -5    7.67    3.08
   0  -3   5   14.60    4.38
   0  -3  -5    6.16    3.69
   0  -3  -5   17.11    4.30
   0  -4  -5    0.05    3.42
   0   4  -5    5.52    3.37
   0  -4   5    4.04    4.44
   0   5  -5  104.08   12.91
   0  -5  -5  115.72   13.85
   0  -5   5   96.97   14.73
  -1   0  -5   -0.53    0.76
   1   0  -5   -0.34    0.36
  -1   0  -5    0.97    1.14
   1   0  -5   -0.38    0.92
  -1  -1  -5   53.15    4.87
   1  -1   5   46.96    4.12
  -1   1  -5   43.79    4.37
   1  -1  -5   48.60    4.56
  -1  -1   5   43.34    4.88
   1   1  -5   50.88    4.19
  -1  -1  -5   41.74    3.47
  -1  -2   5   19.99    4.43
   1  -2  -5   24.43    4.20
  -1  -2  -5   25.15    3.61
   1  -2  -5   24.11    4.33
  -1  -2  -5   36.37    5.05
   1   2  -5   25.59    4.08
  -1   2  -5   18.28    3.88
  -1  -2  -5   20.49    3.36
   1  -2   5   22.22    4.08
  -1  -3   5   18.44    4.75
   1   3  -5   21.89    4.83
  -1  -3  -5   23.64    4.50
  -1  -3  -5   23.38    4.68
   1  -3  -5   22.86    5.19
  -1  -3  -5   25.95    5.62
  -1   3  -5   21.63    4.81
   1  -3   5   21.63    5.15
   1  -3  -5   15.37    4.44
  -1  -4  -5   95.72   10.98
   1  -4  -5   66.11    9.27
   1  -4  -5   87.76   11.23
   1  -4   5   71.36   10.93
  -1  -4   5   71.79   11.00
   1   4  -5   99.10    9.61
  -1   4  -5  102.43    9.61
   1  -4  -5   82.09   10.23
  -1   5  -5   18.77    6.21
   1   5  -5   31.27    6.85
   1  -5  -5   29.03    7.90
  -1  -5   5   32.07    8.70
   1  -5   5   15.21    7.48
  -1  -5  -5   26.07    7.36
  -2   0  -5 6362.30  288.45
   2   0  -5 5969.12  288.83
  -2   0  -5 6152.71  291.02
   2   1  -5    2.06    1.50
  -2  -1   5    1.12    1.75
   2  -1  -5    4.02    2.11
  -2   1  -5   -0.29    1.15
   2  -1   5    0.64    1.25
  -2   1  -5    1.41    1.55
  -2  -1  -5    0.23    1.59
  -2  -2  -5   46.10    5.79
   2   2  -5   41.53    5.01
  -2  -2   5   45.87    6.42
  -2   2  -5   45.64    5.77
  -2  -2  -5   43.68    4.09
   2  -2   5   49.21    5.42
   2  -2  -5   35.53    5.46
  -2  -2  -5   46.57    4.32
   2  -3  -5   19.96    5.10
   2  -3   5   12.98    3.62
  -2  -3   5   17.53    3.49
  -2  -3  -5   17.35    4.62
   2  -3  -5   18.26    4.61
   2   3  -5   10.60    3.56
  -2  -3   5   18.56    5.03
  -2   3  -5   19.00    4.86
  -2   4  -5  116.78   12.18
   2   4  -5  157.36   12.77
  -2  -4   5  157.67   14.58
   2  -4   5  155.60   13.97
  -2  -4  -5  140.04   12.75
   2  -4  -5  162.10   13.69
   2  -4  -5  167.53   13.54
  -2   5  -5  102.66   12.75
   2  -5  -5  113.13   14.14
  -2  -5  -5  105.30   13.19
  -2  -5   5  135.76   17.02
  -2  -6   5    2.11    6.66
  -3   0  -5   -1.81    1.14
  -3   0  -5   -0.38    1.29
   3   0  -5   -0.02    1.45
  -3   1  -5  876.48   43.41
   3   1  -5  917.65   42.63
  -3   1  -5  895.83   43.27
   3  -1  -5  802.67   43.76
  -3  -1  -5  899.39   43.70
  -3  -1   5  813.90   43.59
  -3  -2   5  375.66   18.77
  -3   2  -5  364.50   21.40
   3  -2   5  346.76   19.87
  -3  -2  -5  390.28   21.55
   3   2  -5  399.19   20.29
  -3  -2   5  351.96   22.09
   3  -2  -5  331.68   21.62
   3   3   5   11.63    2.65
   3  -3  -5   10.94    4.24
   3   3  -5   14.55    3.93
  -3  -3  -5   17.27    4.35
   3  -3  -5   20.73    4.93
  -3  -3   5   13.21    2.93
  -3  -3   5    5.20    3.23
  -3   3  -5    4.85    3.58
   3  -3   5   10.93    3.40
  -3   4  -5   52.09    8.20
   3  -4   5   45.67    8.40
   3  -4  -5   53.07    8.81
  -3  -4  -5   62.89    8.58
  -3  -4   5   34.32    8.51
   3   4  -5   41.19    7.24
   3  -4  -5   40.14    7.69
   3  -5  -5   13.14    6.36
  -3  -5   5   15.51    7.88
  -3   5  -5   18.90    5.70
  -3  -5  -5   14.09    5.79
   3  -6  -5   17.53    7.61
  -3  -6   5    7.37    8.18
  -3  -6  -5   13.22   11.39
  -4   0  -5  506.40   24.97
  -4   0   5  503.67   24.40
   4   0  -5  478.28   25.34
  -4   0  -5  427.90   24.15
   4  -1  -5  371.49   22.34
  -4   1  -5  404.15   21.52
  -4   1  -5  407.15   21.90
  -4  -1  -5  388.24   21.73
  -4  -1   5  420.07   22.59
   4   1  -5  403.44   20.99
  -4  -2   5  307.01   16.48
  -4  -2  -5  327.48   19.26
   4  -2  -5  337.59   20.29
  -4  -2   5  349.60   20.71
   4   2  -5  305.54   17.82
  -4   2  -5  327.19   19.51
  -4  -3   5  272.62   17.02
   4   3  -5  302.35   18.57
  -4   3  -5  341.55   20.83
   4  -3  -5  337.48   20.63
   4  -3  -5  327.27   21.15
  -4  -3  -5  293.42   19.51
  -4  -3   5  334.75   21.82
  -4   4  -5    0.74    3.28
   4  -4  -5    2.55    4.47
  -4  -4   5    3.88    4.56
   4  -4  -5    0.16    3.58
   4   4  -5    3.49    3.63
  -4  -4  -5   -0.90    2.58
  -4   5  -5   39.05    8.09
  -4  -5   5   38.20   10.06
  -4  -6  -5   13.05   10.91
   4  -6  -5   12.25    7.35
  -4  -6   5    7.13    7.55
  -5   0  -5   -1.40    1.50
  -5   0  -5   -0.87    1.41
  -5   0   5    0.42    1.34
  -5   0  -5   -0.10    0.97
   5   0  -5    0.64    1.91
  -5   1  -5    5.13    2.66
  -5  -1   5    1.13    1.25
   5  -1  -5   -1.60    2.16
  -5  -1   5    6.19    2.97
  -5   1  -5    2.88    2.19
  -5  -1  -5    7.30    2.48
   5   1  -5    5.79    2.12
  -5  -2  -5   45.48    5.74
  -5   2  -5   47.04    6.54
  -5   2  -5   46.63    5.80
  -5  -2   5   56.47    7.84
  -5  -2   5   50.49    4.01
   5  -2  -5   50.60    7.24
   5   2  -5   55.30    5.09
  -5  -3  -5   37.67    6.16
  -5  -3   5   37.66    7.50
  -5   3  -5   27.74    5.94
   5  -3  -5   28.12    6.60
   5   3  -5   30.28    4.92
   5  -3  -5   27.05    6.13
   5  -4  -5   28.97    7.19
  -5  -4  -5   30.24    6.41
  -5  -4   5   24.81    7.48
   5   4  -5   21.55    5.46
   5  -4  -5   16.87    6.53
  -5   4  -5   32.49    6.54
  -5  -5  -5   -3.14    5.46
  -5   5  -5    6.11    4.82
  -5  -5   5    2.21    5.23
  -5  -6  -5   26.71   14.88
   5  -6  -5   50.22   10.45
  -5  -6   5   42.69   12.96
   6   0  -5  454.57   25.47
  -6   0   5  465.11   24.14
  -6   0  -5  456.55   23.23
  -6   0  -5  454.90   24.60
  -6   1  -5   47.36    5.78
  -6  -1   5   50.55    6.53
   6   1  -5   42.97    4.83
   6  -1  -5   44.94    6.33
  -6   1  -5   49.15    5.57
  -6  -1   5   39.19    3.60
   6   1   5   49.24    3.77
  -6  -1  -5   51.81    5.54
  -6  -2   5 1724.59   80.41
   6  -2  -5 1651.92   84.52
   6   2  -5 1612.70   81.19
  -6   2  -5 1705.33   83.39
  -6  -2  -5 1613.19   82.89
  -6   2  -5 1713.76   83.17
  -6  -2   5 1705.11   83.89
  -6   3  -5   12.02    3.86
   6   3  -5    3.02    2.35
   6  -3  -5    2.14    3.72
  -6  -3   5    3.45    3.93
  -6  -3  -5    3.42    2.71
  -6   4  -5    7.46    4.25
  -6  -4   5    9.25    5.38
   6   4  -5    0.74    2.61
  -6  -4  -5    8.75    3.95
   6  -4  -5   10.13    5.08
  -6   5  -5   12.05    5.29
  -6  -5   5   11.64    7.12
  -6  -5  -5   27.59   10.04
   6  -5  -5   18.33    7.38
   6  -6  -5    7.18    6.93
  -6  -6   5    3.22    7.57
  -6  -6  -5    2.96    9.41
  -7   0  -5   -0.76    1.66
  -7   0  -5    0.64    1.38
   7   0  -5   -1.20    2.15
  -7   0   5    1.00    1.65
   7   0   5   -0.18    1.83
  -7   0   5    2.04    1.73
   7   0   5   -4.45    1.67
  -7  -1  -5  233.69   15.92
  -7  -1   5  252.51   14.19
   7  -1  -5  268.69   17.53
  -7  -1  -5  276.26   15.89
   7   1  -5  271.65   15.32
  -7   1  -5  265.54   16.45
  -7  -1   5  255.80   16.92
   7   1   5  241.67   14.16
  -7   1  -5  266.79   16.15
  -7  -2  -5   96.44    8.34
  -7  -2   5   94.81    6.50
  -7   2  -5   92.88    8.41
   7  -2  -5   98.72   10.12
  -7   2  -5  112.29    9.42
  -7  -2   5   91.09   10.61
   7   2  -5   97.30    7.33
   7   3  -5   13.08    3.18
  -7  -3  -5   37.21    5.83
  -7   3  -5   15.24    4.51
  -7  -3   5   15.61    5.82
   7  -3  -5   19.58    5.97
   7  -4  -5   56.67   10.40
  -7  -4  -5   33.38    6.38
  -7  -4   5   41.04    9.64
  -7   4  -5   56.61    9.11
  -7  -4  -5   46.34   10.66
   7  -5  -5   -1.49    4.74
  -7   5  -5   -1.76    4.02
  -7  -5   5   -7.03    4.26
  -7  -5  -5    2.37    6.22
   7  -6   5    5.91    9.07
  -7  -6   5    0.09    7.58
   7  -6   5    0.14    9.48
  -7  -6  -5    4.18    9.63
   8   0   5  202.69   14.28
  -8   0   5  225.34   13.71
  -8   0  -5  206.95   12.70
  -8   0  -5  203.69   13.76
   8   0  -5  232.33   15.25
  -8   0   5  239.53   13.46
  -8   1  -5  597.38   32.60
  -8  -1  -5  589.62   32.03
   8   1   5  575.52   30.40
  -8  -1   5  624.65   33.39
  -8  -1   5  604.20   30.54
   8   1  -5  547.16   31.31
   8  -1  -5  606.74   34.04
  -8  -1  -5  638.46   32.66
  -8   2  -5   27.40    5.13
  -8  -2   5   15.93    4.88
  -8   2  -5   27.44    5.67
   8  -2  -5   14.96    5.21
  -8  -2  -5   28.36    6.05
   8   2  -5   23.49    3.88
  -8  -2   5   23.97    3.20
  -8  -2  -5   20.29    4.58
  -8   3  -5   31.53    6.85
   8  -3  -5   30.35    7.31
  -8  -3  -5   32.41    5.82
  -8  -3   5   18.96    6.11
  -8  -3  -5   33.23    7.50
  -8  -4   5    5.87    5.42
  -8  -4  -5    5.65    4.52
  -8   4  -5    3.20    3.98
   8  -4  -5   10.07    5.07
  -8  -4  -5    6.79    3.85
   8  -5  -5   22.04    7.13
  -8  -5   5    4.90    6.17
  -8  -5  -5   24.03   10.55
   8  -6   5    6.64   10.05
   8  -6   5   -0.78   10.23
  -8  -6   5    7.33    9.42
  -9   0   5    0.86    1.84
  -9   0  -5    1.10    1.71
   9   0   5   -1.58    2.32
   9   0  -5   -0.43    2.24
  -9   0  -5    3.63    2.47
  -9   0   5    2.13    2.11
   9   1   5   28.29    4.13
  -9  -1   5   31.57    6.25
   9  -1  -5   26.12    6.27
   9  -1   5   29.65    6.09
  -9  -1  -5   28.11    4.89
  -9   1  -5   30.42    5.43
  -9  -1   5   24.73    3.77
  -9  -1  -5   34.56    5.69
   9   1  -5   21.87    4.36
   9  -1   5   28.53    6.28
   9   2  -5   49.54    5.36
  -9  -2  -5   42.47    7.82
   9  -2  -5   29.92    7.11
  -9  -2   5   41.20    4.27
  -9  -2  -5   35.44    5.62
  -9   2  -5   40.62    6.53
  -9  -2   5   37.24    7.29
  -9  -3  -5   20.46    6.33
   9  -3  -5   22.45    6.61
  -9   3  -5   18.34    5.05
  -9  -3   5    8.07    5.11
  -9  -3  -5   10.72    4.07
   9  -4  -5  127.44   15.61
  -9  -4  -5  156.71   18.29
  -9  -4   5  121.84   16.40
  -9  -5  -5    8.91    7.91
   9  -5   5   17.32    8.39
   9  -5  -5    4.72    6.14
  -9  -5   5   10.86    7.49
   9  -5   5   -6.79    4.86
   9  -6   5   14.56   10.13
   9  -6   5    0.23   10.18
 -10   0   5  462.54   25.70
 -10   0   5  446.42   25.48
 -10   0  -5  458.12   26.34
  10   0  -5  427.80   27.25
  10   0   5  501.67   27.34
 -10   0  -5  469.72   24.73
 -10  -1   5   15.34    4.79
 -10   1  -5   18.70    4.61
 -10  -1  -5   19.49    4.65
 -10  -1   5   23.17    3.82
  10  -1   5   16.80    5.31
  10   1  -5   21.41    4.59
  10   1   5   17.25    3.90
  10  -1   5   16.20    5.01
 -10  -1  -5   20.56    4.35
  10  -1  -5   25.10    6.48
  10  -2   5   25.92    6.20
 -10  -2  -5   22.58    4.85
 -10   2  -5   35.40    6.23
 -10  -2  -5   31.79    6.64
  10  -2   5   21.21    5.85
 -10  -2   5   24.51    6.05
  10  -2  -5   27.48    6.35
  10   2  -5   26.10    4.32
  10  -3   5  207.77   17.93
 -10  -3  -5  195.90   17.08
  10  -3   5  198.09   17.40
 -10  -3   5  204.74   17.61
  10  -3  -5  193.24   17.30
 -10  -3  -5  193.01   14.51
 -10  -4  -5   31.11    8.97
 -10  -4   5   26.07    8.51
  10  -4   5   10.76    6.21
  10  -4   5    8.12    6.65
  10  -4  -5   10.46    5.61
  10  -5   5   80.70   14.88
 -10  -5  -5   66.45   14.86
 -10  -5   5   60.52   13.02
  10  -5   5   76.23   15.02
  10  -5  -5   68.98   12.73
  11   0  -5   -1.11    2.39
 -11   0  -5    1.76    1.88
 -11   0   5    0.69    2.14
  11   0   5    1.85    3.42
 -11   0   5    0.50    1.88
 -11   0  -5   -0.13    2.17
 -11  -1   5   46.69    5.58
 -11  -1  -5   43.40    6.46
  11  -1  -5   30.53    7.27
  11   1   5   56.00    6.33
  11  -1   5   48.05    8.29
 -11  -1   5   62.16    8.53
  11  -1   5   56.00    8.55
 -11  -1  -5   49.06    7.03
 -11   1  -5   62.13    7.99
  11   1  -5   50.91    6.76
 -11  -2  -5   25.30    6.12
  11  -2   5   41.08    7.96
  11   2  -5   26.53    4.56
  11  -2   5   27.90    6.44
 -11  -2  -5   26.86    5.45
  11  -2  -5   23.59    6.75
 -11   2  -5   32.08    6.24
 -11  -2   5   26.81    6.32
 -11  -3  -5  225.62   15.35
  11  -3   5  194.90   18.02
 -11  -3   5  199.87   17.82
  11  -3   5  198.26   18.13
 -11  -3  -5  193.14   17.22
  11  -3  -5  225.46   18.97
  11  -4   5   -2.82    5.21
 -11  -4   5    3.93    4.96
  11  -4   5    1.25    5.20
  11  -4  -5    0.17    4.62
 -11  -4  -5   -4.23    2.72
 -11  -5  -5   -0.36    3.44
  11  -5  -5    3.33    5.22
  11  -5   5    5.01    5.76
 -11  -5   5    6.31    6.35
  11  -5   5    2.51    7.62
 -12   0   5   60.05    7.31
  12   0  -5   64.87    9.17
 -12   0  -5   55.76    5.81
 -12   0   5   62.40    7.46
  12   0   5   61.14    8.58
 -12   0  -5   56.38    7.71
 -12   1  -5   13.25    4.38
  12   1  -5    3.22    2.69
 -12  -1  -5    8.27    3.67
 -12  -1   5    0.40    3.01
 -12  -1  -5    5.03    2.97
  12  -1  -5    6.96    3.33
  12  -1   5    4.40    4.27
  12   1   5    8.96    3.34
 -12  -1   5    8.38    2.89
  12  -1   5    5.97    4.29
  12  -2   5  248.18   19.29
 -12  -2  -5  232.61   18.09
 -12   2  -5  242.08   17.57
  12   2  -5  236.76   15.23
  12  -2   5  266.15   19.42
 -12  -2  -5  230.90   16.52
 -12  -2   5  229.72   18.45
  12  -2  -5  243.20   19.68
 -12  -3   5  105.95   14.06
 -12  -3  -5  106.31   10.13
  12  -3   5  113.42   13.81
 -12  -3  -5   96.51   13.43
  12  -3   5  118.26   14.67
  12  -3  -5  109.29   14.55
  12  -4   5    9.04    6.55
 -12  -4   5   13.50    6.59
  12  -4   5   12.15    6.57
 -12  -4  -5    8.73    5.24
  12  -4  -5    5.59    5.70
  12  -5   5   33.44   10.50
  12  -5  -5   47.52   11.39
  12  -5   5   33.58   11.43
 -12  -5   5   46.47   12.35
  13   0   5    1.86    3.53
 -13   0   5   -0.11    2.10
 -13   0  -5    3.92    3.14
 -13   0  -5    1.93    2.05
 -13   0   5    5.15    2.88
  13   0  -5   -4.42    2.69
 -13  -1   5  253.48   18.20
 -13   1  -5  254.03   17.84
  13   1  -5  240.57   17.12
  13  -1   5  245.68   19.22
 -13  -1   5  252.82   16.00
 -13  -1  -5  234.97   16.87
  13   1   5  258.94   16.72
  13  -1  -5  230.29   18.84
 -13  -1  -5  250.59   17.47
 -13  -2  -5   50.44    7.38
  13  -2   5   32.83    7.13
 -13  -2  -5   43.00    8.13
  13   2  -5   43.55    5.93
  13  -2  -5   29.62    7.85
 -13   2  -5   35.57    7.17
  13  -2   5   38.39    8.20
 -13  -2   5   30.38    7.25
  13  -3   5   26.92    7.53
 -13  -3  -5   42.00    8.72
 -13  -3  -5   38.90    6.89
  13  -3  -5   39.05    9.32
  13  -3   5   24.09    7.10
 -13  -3   5   19.58    6.60
 -13  -4   5    3.55    3.37
  13  -4   5    4.13    5.31
  13  -4  -5    1.64    5.14
 -13  -4  -5   -0.65    3.54
  13  -4   5    7.47    6.96
  13  -5  -5   19.10    6.95
  13  -5   5    3.90    6.22
 -13  -5   5   14.56    8.56
  13  -5   5   24.15   11.49
 -14   0   5   37.75    6.45
 -14   0   5   65.97    8.30
  14   0   5   43.59    8.34
  14   0  -5   43.41    7.91
 -14   0  -5   48.36    7.52
 -14  -1   5   34.29    5.92
 -14  -1   5   30.77    6.71
  14   1  -5   29.86    6.12
 -14  -1  -5   32.17    6.39
  14   1   5   30.79    6.01
 -14   1  -5   29.73    6.55
  14  -1  -5   32.05    7.49
  14  -1   5   30.16    7.13
 -14  -1  -5   32.04    6.65
  14  -2   5  330.14   24.85
 -14  -2   5  356.15   24.68
 -14  -2  -5  360.77   22.25
 -14   2  -5  302.07   22.48
  14  -2  -5  334.03   25.34
  14  -2   5  327.30   24.21
 -14  -2  -5  367.78   24.26
  14   2  -5  308.26   20.16
 -14  -3  -5   45.53    9.86
  14  -3   5   38.76    8.73
 -14  -3  -5   44.11    7.35
  14  -3  -5   33.08    9.99
  14  -3   5   46.90   10.26
 -14  -3   5   36.32    8.68
  14  -4   5    9.76    7.40
 -14  -4   5   32.67    8.73
  14  -4   5   28.07    8.67
 -14  -4  -5   24.59    7.40
  14  -4  -5   21.77    8.29
  14  -5   5   10.48    8.02
 -14  -5  -5   -1.15    3.47
 -14  -5   5    8.37    8.83
  14  -5   5   10.86   10.05
  14  -5  -5   10.58    8.92
  15   0   5    2.69    4.43
 -15   0  -5    2.01    3.06
 -15   0   5    0.84    1.98
  15   0  -5    5.95    3.62
 -15   0   5    1.21    3.63
 -15  -1  -5   99.55   10.23
 -15  -1   5  100.00   10.33
  15   1  -5   90.96   10.81
 -15   1  -5   84.19   11.15
  15  -1  -5   95.27   13.13
 -15  -1  -5  117.92   10.63
  15  -1   5  117.08   13.76
 -15  -1   5  112.69    9.79
 -15   2  -5   52.57    9.62
  15  -2   5   44.72    9.83
 -15  -2   5   49.19    9.19
  15   2  -5   60.41    7.27
 -15  -2  -5   34.98    7.83
  15  -2  -5   57.76   10.53
 -15  -2  -5   51.00    7.98
  15  -3   5   48.39   10.58
  15  -3   5   42.47    9.57
  15  -3  -5   52.88   11.62
 -15  -3  -5   64.24   11.59
 -15  -3   5   56.66   10.75
  15  -4  -5   19.28    8.17
 -15  -4  -5    6.75    4.02
 -15  -4   5    8.02    5.49
  15  -4   5    5.59    6.92
  15  -4   5   19.89    7.59
  15  -5  -5    7.98    7.34
  16   0   5   -0.63    3.49
 -16   0  -5    2.08    3.81
 -16   0   5    5.08    2.74
 -16   0   5    6.61    4.56
  16   0  -5    4.56    3.62
 -16  -1  -5  124.26   12.00
 -16   1  -5  135.84   12.91
  16  -1  -5  153.98   14.89
  16   1  -5  104.37   11.22
  16  -1   5  136.80   13.83
 -16  -1  -5  135.60   11.92
 -16  -1   5  126.92   12.19
  16  -2  -5   10.61    5.75
  16  -2   5   16.70    6.12
 -16  -2  -5   17.29    5.37
 -16  -2  -5   17.48    5.65
 -16   2  -5   24.52    7.32
 -16  -2   5   11.16    4.75
  16  -3  -5    6.76    6.82
 -16  -3  -5    7.00    4.28
 -16  -3   5    9.29    5.04
  16  -3   5    8.51    5.93
 -16  -4  -5    2.34    4.46
  16  -4  -5    5.47    7.51
 -16  -4   5    1.25    3.42
  16  -4   5    0.31    5.36
 -17   0  -5   -0.58    3.61
  17   0   5    1.40    4.33
 -17   0   5    3.01    3.84
  17   0  -5    0.60    3.39
  17  -1  -5    6.20    4.25
  17  -1   5    6.73    4.43
 -17   1  -5    3.73    5.05
 -17  -1  -5    8.62    4.64
 -17  -1   5    0.53    3.15
  17   1  -5    2.99    3.61
 -17  -2   5    5.93    4.43
 -17   2  -5   -3.81    4.69
 -17  -2  -5    8.09    3.92
 -17  -2  -5    8.19    4.98
  17  -2   5   12.29    5.96
  17  -2  -5    2.00    4.33
  17  -3   5   37.92    9.42
  17  -3  -5   31.52    9.48
 -17  -3   5   31.83    8.48
 -17  -3  -5   18.16    7.01
 -17  -4  -5   17.17    5.98
  17  -4   5   -0.15    4.43
 -17  -4   5    1.37    3.37
  17  -4  -5   18.04    9.00
  18   0   5   76.56   11.12
 -18   0   5   62.85   10.01
 -18   0  -5   60.25   10.05
  18   0  -5   62.98   11.47
  18  -1   5    8.60    5.36
 -18  -1   5   14.16    4.34
 -18   1  -5    8.77    5.56
  18   1  -5    8.78    4.35
  18  -1  -5   11.87    5.63
 -18  -1  -5   16.41    5.71
 -18  -2  -5    9.32    4.23
  18  -2  -5   22.06    6.69
 -18  -2   5   19.28    6.73
 -18   2  -5   11.00    5.88
 -18  -2  -5   18.21    5.94
  18  -2   5   24.89    7.43
 -18  -3  -5   11.43    5.84
 -18  -3   5   24.27    7.49
  18  -3  -5   18.04    6.33
  18  -3   5    7.89    5.28
 -18  -4  -5    0.95    4.23
  18  -4   5    1.94    4.64
 -18  -4   5    0.65    3.53
  18  -4  -5   11.60    8.53
  19   0  -5   -4.28    3.69
 -19   0   5   -3.43    4.87
 -19   0  -5    6.59    4.91
  19   1  -5   22.44    6.15
 -19   1  -5   17.90    6.43
  19  -1   5   12.75    6.81
 -19  -1  -5   19.37    5.86
 -19  -1   5   20.19    5.56
  19  -1  -5   17.22    6.24
  19  -2  -5    5.55    5.44
 -19  -2   5    4.21    4.34
  19  -2   5   -0.64    4.91
 -19   2  -5    0.71    5.00
 -19  -3  -5    1.97    5.30
 -19  -3   5   18.56    6.27
  19  -3  -5    5.06    5.25
  19  -3   5    5.20    5.15
 -19  -4  -5    0.78    4.24
 -20   0  -5   32.58    8.18
  20   0  -5   24.50    6.36
  20  -1   5    5.26    5.90
  20  -1  -5    1.63    4.44
 -20  -1   5    0.47    3.24
  20   1  -5   -3.88    3.75
 -20   1  -5   -3.81    4.40
 -20  -1  -5    6.25    4.81
  20  -2  -5    3.69    5.69
 -20  -2   5    5.50    4.44
 -20   2  -5   22.09    8.41
  20  -2   5   -1.93    5.27
 -20  -3  -5    6.72    5.03
  20  -3  -5   -0.62    5.17
 -20  -3   5    8.72    4.70
  20  -3   5    8.09    5.13
 -21   0  -5   -1.44    5.32
  21   0  -5   -1.65    5.09
 -21  -1  -5    5.73    5.99
  21  -1   5    8.80    5.94
  21  -1  -5   15.89    6.18
 -21   1  -5   14.70    6.75
 -21   2  -5   12.48    7.69
 -21  -2   5    5.69    4.17
  21  -2  -5   -5.06    4.60
  21  -2   5   15.57    7.61
 -21  -3   5   -3.58    4.22
  22   0  -5   40.53   10.11
 -22   0  -5   50.53   10.38
 -22  -1  -5    7.85    6.45
  22  -1  -5   15.40    7.13
 -22   1  -5    4.35    7.03
  22  -1   5   21.54    7.17
 -22  -2   5    3.13    4.02
  22  -2   5    5.26    5.65
  22  -2  -5    8.87    5.37
  23   0  -5   -0.51    5.40
 -23   0  -5    1.56    7.20
 -23   1  -5    8.00    8.55
  23  -1  -5   17.19    9.18
 -23  -1  -5   15.24    8.38
  23  -2   5    3.62    7.58
 -24   0  -5   19.27    9.96
  24  -1  -5    2.36    6.75
   0   0  -6  767.16   37.69
   0   0  -6  795.39   38.41
   0  -1  -6    0.94    1.82
   0  -1  -6   -0.38    1.28
   0   1  -6    0.85    0.93
   0  -1   6    1.74    1.60
   0   1  -6   -0.28    1.21
   0  -2   6 1944.23   91.65
   0   2  -6 1857.78   91.83
   0  -2  -6 1945.83   91.51
   0  -2  -6 1829.63   93.78
   0  -3  -6    5.35    3.54
   0  -3  -6    1.76    2.59
   0   3  -6    0.21    2.57
   0  -3  -6   -1.89    2.33
   0  -3   6    2.73    2.55
   0  -4   6   -1.03    3.78
   0  -4  -6    2.54    3.88
   0   4  -6    0.63    2.71
   0  -5  -6    3.47    5.05
   0  -5   6   -2.07    5.34
   0   5  -6    1.52    4.34
   1   0  -6   -0.04    0.44
  -1   0  -6    0.43    1.18
   1   0  -6    0.73    1.16
  -1   0  -6   -1.12    0.70
  -1  -1   6  201.46   12.86
   1  -1   6  209.56   12.12
  -1   1  -6  228.68   12.70
  -1  -1  -6  223.82   11.57
   1  -1  -6  214.28   13.53
   1  -1  -6  215.26   12.76
  -1  -1  -6  218.52   13.16
   1   1  -6  243.57   12.62
  -1  -2  -6   66.71    6.55
  -1  -2  -6   50.28    5.11
   1   2  -6   57.28    5.63
   1  -2   6   59.65    6.40
  -1   2  -6   51.39    6.14
   1  -2  -6   55.25    6.11
  -1  -2   6   52.25    6.65
  -1   3  -6   99.46    9.11
   1  -3  -6   98.90    9.13
   1  -3   6   95.69    9.30
  -1  -3  -6   96.22    8.07
  -1  -3  -6  100.48    9.59
   1   3  -6  110.20    9.19
   1  -3  -6  101.16    8.98
   1  -3  -6   99.63   10.21
  -1  -3   6   99.24    9.76
  -1  -3  -6   91.53    8.19
  -1  -4  -6   52.34    8.62
   1   4  -6   43.38    7.10
  -1   4  -6   37.66    7.17
   1  -4  -6   44.56    8.48
  -1  -4   6   37.39    8.05
   1  -4   6   44.28    8.25
   1   5  -6   21.07    5.65
  -1  -5  -6   10.49    5.85
   1  -5  -6   24.60    7.26
  -1   5  -6   19.48    6.19
  -1  -5   6   17.29    7.96
  -2   0  -6 9999.95  456.45
  -2   0  -6 9864.36  452.19
   2   0  -6 9167.59  452.40
   2  -1  -6  998.88   49.07
  -2  -1  -6  938.97   49.33
  -2   1  -6  890.81   48.06
  -2   1  -6  934.96   48.49
   2  -1   6 1099.75   47.02
   2   1  -6  958.87   48.23
  -2  -1   6 1096.98   49.17
   2  -2   6   44.48    5.03
  -2  -2   6   40.17    6.02
  -2  -2  -6   44.06    5.88
   2   2  -6   30.64    4.48
  -2   2  -6   40.16    5.66
   2  -2  -6   42.78    5.63
  -2  -2  -6   39.26    3.99
   2   3  -6  393.66   21.99
  -2   3  -6  374.04   22.58
  -2  -3   6  394.57   23.88
  -2  -3  -6  366.56   19.88
  -2  -3   6  345.94   20.23
   2  -3  -6  333.96   22.17
   2  -3  -6  377.58   22.00
  -2  -3  -6  323.68   22.16
   2  -3   6  382.73   22.52
  -2  -3  -6  372.94   20.75
   2  -4  -6   11.10    5.28
   2  -4  -6    9.17    4.82
   2   4  -6    1.97    2.88
  -2  -4   6   11.74    5.70
   2  -4  -6    4.49    3.66
  -2  -4  -6    1.63    3.59
  -2   4  -6    9.04    4.01
   2  -4   6    3.83    3.60
  -2  -5  -6    3.84    5.14
   2  -5  -6   16.48    6.80
  -2   5  -6   10.24    5.20
  -2  -5   6   12.90    7.07
   2  -6  -6   18.60    7.45
  -3   0  -6    0.48    1.38
  -3   0  -6    1.06    1.27
   3   0  -6   -0.30    1.44
   3   1  -6 1351.46   61.48
  -3  -1   6 1163.28   61.90
  -3   1  -6 1281.73   61.98
  -3   1  -6 1253.17   62.08
  -3  -1  -6 1311.95   62.71
   3  -1  -6 1241.62   62.78
   3  -2  -6  335.50   21.09
  -3  -2  -6  404.71   21.45
   3   2  -6  368.86   19.75
  -3   2  -6  356.70   20.80
   3  -2   6  313.28   19.13
  -3  -2   6  351.38   21.72
  -3  -3  -6   21.49    5.04
   3  -3   6   24.45    5.34
  -3   3  -6   36.61    6.75
   3  -3  -6   29.75    6.28
  -3  -3   6   29.15    3.71
   3   3  -6   25.20    4.73
  -3  -3   6   18.68    5.24
  -3  -4   6   11.93    5.63
   3  -4  -6   15.85    4.98
  -3   4  -6   19.83    5.90
   3  -4   6   10.02    4.75
   3  -4  -6   18.08    6.07
  -3  -4  -6   15.51    5.20
   3   4  -6   16.70    4.86
   3  -5  -6   68.95   11.57
  -3  -5  -6   55.61    9.55
  -3  -5   6   56.85   12.25
  -3   5  -6   67.89   10.41
   3  -6  -6    3.58    6.24
  -3  -6   6    9.78    8.26
   4   0  -6 1228.41   59.32
  -4   0  -6 1174.78   58.95
  -4  -1  -6  746.28   38.65
   4  -1  -6  757.53   39.32
  -4   1  -6  797.39   38.26
  -4  -1   6  782.03   39.10
   4   1  -6  727.41   37.51
  -4   1  -6  706.04   38.21
   4  -2   6    5.17    2.02
   4  -2  -6    5.69    3.26
   4   2  -6    6.38    2.22
  -4   2  -6    4.06    2.12
  -4   2  -6    4.08    2.92
  -4  -2   6    1.31    2.45
  -4  -2  -6    3.00    2.68
  -4  -3  -6    2.49    2.94
  -4   3  -6   -1.67    2.80
   4   3  -6    3.47    2.47
  -4  -3   6    4.00    2.93
   4  -3   6   -1.59    2.19
   4  -3  -6   -0.27    3.33
   4   4  -6   69.18    8.79
  -4  -4   6   71.19   11.64
  -4  -4  -6   62.14    8.98
   4  -4  -6   76.16   10.23
  -4   4  -6   60.92    9.17
  -4  -5   6    3.89    6.20
   4  -5  -6   13.46    6.34
  -4  -5  -6    0.04    3.99
  -4   5  -6    5.32    4.18
   4  -6  -6   16.33    6.96
  -4  -6  -6   -4.74    9.30
  -4  -6   6    3.45    8.14
  -5   0  -6   -1.42    1.60
   5   0  -6    0.23    2.07
  -5   0  -6    1.06    1.85
  -5   0   6   -0.28    1.40
  -5  -1   6  150.42   11.68
  -5   1  -6  156.54   11.24
  -5  -1  -6  173.00   11.03
  -5   1  -6  167.89   10.92
   5  -1  -6  150.99   11.90
   5   1  -6  181.41   10.62
   5   2  -6   15.79    3.21
   5  -2  -6    6.27    3.33
  -5  -2   6   10.14    3.92
  -5   2  -6    9.92    3.16
  -5  -2  -6   12.27    3.39
   5  -2   6    9.08    2.52
  -5   2  -6    6.21    3.27
   5  -3  -6   -2.19    2.79
   5   3  -6    4.87    2.79
   5  -3   6    5.56    2.69
  -5  -3   6    1.45    2.31
  -5   3  -6    3.39    3.55
  -5  -3  -6    7.15    3.38
  -5  -4   6   71.39   12.01
  -5   4  -6   76.44   10.45
   5   4  -6   89.93    9.72
  -5  -4  -6   73.26    9.44
   5  -4  -6   81.88   11.21
  -5   5  -6    5.30    4.82
  -5  -5   6    6.19    5.64
  -5   6  -6    2.90    5.79
   5  -6  -6   12.76    6.27
  -5  -6  -6    6.88   10.32
  -5  -6   6   -5.32    7.03
  -6   0  -6   16.66    3.34
  -6   0  -6   18.97    2.75
  -6   0  -6   17.77    3.36
  -6   0   6   14.87    3.11
   6   0  -6   16.90    3.98
  -6  -1  -6    8.06    2.92
  -6   1  -6    9.45    2.90
   6   1   6    6.43    1.80
  -6  -1   6    8.13    1.66
  -6   1  -6    4.98    2.65
   6  -1  -6    5.90    3.36
  -6  -1   6    9.80    3.41
   6   1  -6   11.85    2.90
  -6  -2  -6   81.27    7.90
   6  -2  -6   92.10    9.18
  -6   2  -6   97.01    7.89
   6   2  -6   74.36    6.73
  -6   2  -6   88.98    8.34
  -6  -2   6   82.32    9.89
  -6  -3   6   19.65    6.41
   6   3  -6   13.31    3.51
  -6  -3  -6   16.92    4.53
   6  -3  -6    9.31    4.77
  -6   3  -6   20.96    5.24
  -6   4  -6    4.76    3.76
   6   4  -6    2.52    3.36
  -6  -4   6    4.86    4.91
  -6  -4  -6    9.38    3.85
   6  -4  -6   10.23    4.81
  -6   5  -6   28.39    7.66
  -6  -5  -6   43.45   12.18
  -6  -5   6   30.30    9.05
   6  -6  -6   44.20   11.19
  -6  -6   6   49.97   14.48
  -6  -6  -6   47.70   17.69
  -7   0  -6    1.40    1.48
   7   0  -6    1.50    2.25
  -7   0  -6    2.14    2.11
   7   0   6    2.33    2.26
   7   0   6    0.93    1.58
  -7   0   6    1.67    1.75
  -7   1  -6  157.73   11.56
  -7  -1  -6  174.23   11.70
   7   1   6  159.28   10.00
   7   1  -6  209.97   11.86
   7  -1  -6  173.13   13.28
  -7  -1   6  146.81    9.75
  -7  -1   6  170.79   12.79
  -7   1  -6  196.58   12.53
   7  -2  -6  157.95   13.52
  -7  -2   6  167.94   13.73
  -7   2  -6  162.18   12.52
  -7  -2   6  167.25    9.46
  -7   2  -6  173.80   12.20
  -7  -2  -6  167.50   12.00
   7   2  -6  158.58   10.75
  -7   3  -6    6.78    3.02
   7  -3  -6    5.48    4.64
   7   3  -6    3.94    2.27
  -7  -3   6    6.42    4.16
  -7  -3  -6    7.42    3.30
  -7  -4  -6   72.51    8.88
   7  -4  -6   81.61   11.73
  -7   4  -6   66.48   10.07
  -7  -4   6   71.75   12.37
  -7  -5   6   -4.76    4.56
  -7  -5  -6    2.27    5.80
   7  -5  -6   12.38    6.15
  -7   5  -6    0.72    4.52
   7  -6   6   -0.37    9.50
  -7  -6   6    0.02    8.12
  -7  -6  -6    1.33    9.88
  -8   0  -6   16.22    3.13
   8   0   6   14.34    3.72
  -8   0  -6   21.15    4.11
  -8   0   6   13.06    3.25
   8   0   6    9.82    3.42
   8   0  -6   13.71    4.13
   8  -1  -6   38.57    6.77
  -8   1  -6   20.79    4.94
  -8  -1  -6   31.76    5.02
  -8  -1   6   35.37    6.28
  -8  -1  -6   26.95    5.12
  -8  -1   6   31.16    3.66
  -8   1  -6   23.45    4.83
   8   1   6   31.21    3.93
   8   1  -6   43.64    5.40
  -8  -2  -6  191.01   14.65
  -8   2  -6  189.28   14.03
  -8  -2   6  184.14   15.08
   8  -2  -6  190.37   15.27
  -8  -2  -6  202.49   13.65
  -8  -2   6  190.51   10.89
   8   2  -6  177.64   12.02
  -8   2  -6  181.99   13.42
  -8  -3  -6   46.56    6.82
  -8   3  -6   35.76    6.96
  -8  -3  -6   57.31    9.82
   8   3  -6   42.27    5.69
   8  -3  -6   31.06    7.45
  -8  -3   6   55.02    9.70
   8  -4  -6   17.89    6.66
  -8  -4  -6   15.33    5.21
  -8   4  -6   20.32    6.17
  -8  -4   6   15.92    6.78
  -8  -4  -6   34.53    8.45
  -8   5  -6    4.81    4.88
  -8  -5  -6    4.68    6.63
   8  -5  -6    6.92    5.71
  -8  -5   6   -2.66    4.79
   8  -6   6    3.14    9.94
  -8  -6   6   17.55   10.51
   8  -6   6   13.15   12.30
  -9   0   6    1.31    1.78
  -9   0  -6    1.15    1.75
   9   0  -6   -1.76    2.05
   9   0   6   -0.48    2.09
  -9   0  -6   -1.05    1.64
   9   0   6    4.07    3.13
   9   1   6  232.50   13.67
   9  -1   6  209.53   16.33
  -9  -1  -6  229.71   14.87
  -9  -1   6  214.79   13.10
  -9   1  -6  232.41   15.23
   9  -1  -6  210.30   16.40
  -9  -1   6  236.78   16.22
   9   1  -6  232.52   14.62
  -9  -1  -6  205.69   14.79
   9  -2  -6   11.75    5.46
  -9  -2   6   13.51    4.88
  -9   2  -6    9.51    3.63
  -9  -2  -6    8.45    3.55
  -9  -2  -6   13.94    4.75
  -9   2  -6    7.97    3.97
   9   2  -6   16.49    3.51
  -9  -3  -6   38.87    8.16
  -9  -3  -6   23.12    5.36
  -9  -3   6   27.96    8.00
   9  -3  -6   27.73    7.11
   9   3  -6   25.86    4.64
  -9   3  -6   27.62    6.43
  -9  -4   6  116.94   15.58
  -9   4  -6  136.57   13.09
  -9  -4  -6  102.11   10.36
   9  -4  -6  124.27   15.24
  -9  -4  -6  129.34   17.13
   9  -5  -6   -2.51    4.97
  -9  -5  -6    1.24    6.64
  -9  -5   6    3.91    5.43
   9  -6   6    2.76    9.54
   9  -6   6   -3.78   10.77
 -10   0   6    9.54    2.98
  10   0   6   10.68    3.75
 -10   0  -6    6.65    2.83
  10   0  -6    5.04    3.32
 -10   0   6   10.38    3.19
 -10   0  -6    6.83    2.74
 -10  -1  -6   11.21    3.42
 -10   1  -6   13.34    3.99
  10   1   6   11.81    3.42
  10  -1  -6    0.24    3.25
  10  -1   6    5.94    3.75
  10  -1   6    5.52    4.30
 -10  -1   6   13.39    4.19
 -10  -1   6   10.35    2.65
 -10  -1  -6    6.46    3.21
  10   1  -6    5.74    2.81
 -10  -2  -6   29.72    6.59
 -10  -2   6   23.14    5.72
 -10   2  -6   19.54    4.83
  10   2  -6   15.41    3.67
 -10  -2  -6   26.66    5.44
  10  -2  -6   15.35    5.50
 -10  -3   6    2.49    4.19
 -10  -3  -6   12.31    4.57
 -10  -3  -6   14.98    4.23
  10   3  -6    8.52    3.07
  10  -3  -6   10.88    5.20
 -10  -4   6   66.19   12.42
  10  -4  -6   56.38   11.43
 -10  -4  -6   69.61   13.25
  10  -5   6    1.62    6.05
  10  -5   6    8.96    7.74
 -10  -5  -6    4.64    5.16
 -10  -5   6    0.91    5.36
  10  -5  -6    7.95    6.28
 -11   0  -6   -1.13    1.73
 -11   0   6   -0.47    1.82
 -11   0  -6    0.82    2.08
 -11   0   6    1.16    2.02
  11   0  -6   -1.12    2.76
  11   0   6   -0.27    3.00
  11  -1   6    8.84    4.73
 -11  -1   6    8.28    2.79
  11  -1  -6    6.82    4.29
 -11  -1   6    5.00    3.23
  11   1  -6    9.40    3.55
 -11  -1  -6    4.34    2.83
  11   1   6    7.99    2.98
  11  -1   6    6.21    4.01
 -11   1  -6    6.64    3.06
 -11  -1  -6    4.33    2.68
  11   2  -6   27.41    4.58
 -11  -2   6   13.71    4.74
 -11  -2  -6   14.54    4.27
 -11  -2  -6   18.13    5.05
  11  -2   6   23.98    6.20
  11  -2  -6   12.82    5.32
 -11   2  -6   12.94    4.19
  11  -2   6   17.59    5.37
  11  -3  -6  360.78   25.67
  11  -3   6  314.06   24.35
 -11  -3   6  339.66   24.78
 -11  -3  -6  335.09   21.42
  11  -3   6  305.67   23.36
 -11  -3  -6  326.04   24.27
 -11  -4  -6   -1.47    3.19
  11  -4  -6    8.09    5.44
 -11  -4   6    9.77    5.66
  11  -4   6   -0.46    4.62
  11  -4   6   -0.11    4.74
  11  -5   6   11.26    7.99
 -11  -5  -6   -5.28    3.57
 -11  -5   6    1.41    5.52
  11  -5   6   -2.05    5.59
  11  -5  -6    3.91    6.09
 -12   0  -6  484.73   29.02
 -12   0   6  487.70   28.21
  12   0  -6  474.56   30.45
 -12   0   6  523.58   28.36
 -12   0  -6  483.09   26.91
  12   0   6  552.11   30.52
 -12   1  -6   48.87    7.59
 -12  -1  -6   37.04    6.19
 -12  -1   6   34.81    5.09
 -12  -1   6   39.12    7.39
  12  -1   6   62.13    9.43
  12   1   6   39.08    5.94
  12  -1  -6   37.31    7.66
  12   1  -6   32.79    6.20
  12  -1   6   24.17    6.43
 -12  -1  -6   36.26    6.45
 -12  -2   6    9.52    3.88
 -12  -2  -6    8.00    3.53
  12  -2   6    4.51    3.33
 -12  -2  -6   16.34    4.89
  12  -2   6   10.12    4.44
  12   2  -6    7.97    3.16
 -12   2  -6    9.64    4.21
  12  -2  -6    6.14    4.85
 -12  -3  -6   12.44    4.38
 -12  -3  -6   10.48    4.57
  12  -3   6   11.79    4.90
 -12  -3   6    6.10    4.04
  12  -3  -6   16.81    5.92
  12  -3   6    8.83    4.20
  12  -4   6   -1.46    4.66
  12  -4  -6    4.62    5.62
 -12  -4  -6    4.22    4.11
  12  -4   6    2.83    5.39
 -12  -4   6   -2.39    4.29
  12  -5   6   24.53   10.92
  12  -5  -6   23.92    8.70
 -12  -5   6   15.86    8.14
  12  -5   6   31.43   10.11
 -13   0   6    2.88    2.76
 -13   0  -6    0.61    2.15
  13   0  -6    0.80    2.48
  13   0   6   -0.85    3.33
 -13   0   6    1.88    2.38
 -13   0  -6    0.83    2.87
 -13  -1  -6   92.74    8.84
  13  -1  -6   67.46   10.71
 -13  -1   6   74.27    9.87
  13   1  -6   89.12    9.65
  13   1   6   87.31    8.21
 -13  -1   6   64.31    6.92
 -13   1  -6   94.13   10.72
  13  -1   6   84.20   10.97
 -13  -1  -6   80.27    8.42
  13  -1   6   73.41   10.17
 -13  -2  -6   77.10   10.81
 -13  -2  -6   73.85    9.11
  13  -2  -6   78.64   12.30
 -13   2  -6   95.38   10.93
  13   2  -6   81.85    7.82
  13  -2   6   86.36   11.71
 -13  -2   6   95.08   12.32
  13  -2   6   57.01   10.23
 -13  -3  -6   35.25    7.91
  13  -3  -6   34.10    9.58
  13  -3   6   35.86    8.61
 -13  -3   6   38.03    7.92
 -13  -3  -6   37.66    6.98
  13  -3   6   31.83    8.20
 -13  -4   6    7.27    5.06
  13  -4   6    6.55    6.31
  13  -4  -6    8.59    5.31
 -13  -4  -6    3.05    3.93
  13  -4   6    5.89    5.90
 -13  -5   6    0.65    6.99
  13  -5   6   15.69   10.59
  13  -5  -6   21.70    8.64
 -13  -5  -6   -0.06    3.44
  13  -5   6   12.15    8.30
  14   0   6  114.40   11.60
 -14   0  -6  100.89   10.10
 -14   0   6   98.88    9.29
 -14   0   6   83.18    8.65
  14   0  -6  110.17   12.49
  14  -1   6   22.25    6.61
 -14  -1  -6   15.22    4.59
  14  -1  -6   15.35    4.95
 -14  -1   6   14.18    4.39
  14   1  -6   17.37    4.49
 -14  -1   6   24.00    4.82
 -14   1  -6   16.20    5.29
 -14  -1  -6   13.50    4.70
  14  -2  -6   95.61   13.46
  14  -2   6   77.62   12.01
 -14  -2  -6   81.84    9.85
  14  -2   6  100.68   12.75
  14   2  -6   83.04    7.89
 -14   2  -6   68.03   10.28
 -14  -2   6   86.60   12.23
 -14  -2  -6   81.49   11.10
  14  -3  -6   19.26    7.52
 -14  -3  -6   29.35    7.72
 -14  -3  -6   24.93    5.99
  14  -3   6   16.33    5.71
  14  -3   6   14.31    6.11
 -14  -3   6   19.08    6.25
 -14  -4   6   12.20    5.50
  14  -4   6    8.38    5.44
 -14  -4  -6    1.42    4.57
  14  -4  -6   13.57    7.67
  14  -4   6   15.61    7.76
  14  -5  -6    6.63    6.83
 -14  -5   6   -1.95    7.01
  14  -5   6    3.29    6.23
 -14  -5  -6    5.93    4.55
  14  -5   6   12.44    9.99
 -15   0  -6    2.01    3.54
  15   0  -6    0.40    2.80
  15   0   6   -0.42    4.48
 -15   0   6    1.37    3.66
 -15   0   6   -2.15    1.98
  15  -1   6    5.89    4.10
  15   1  -6   10.78    3.83
 -15  -1  -6    2.96    3.08
 -15  -1   6    4.95    3.50
 -15   1  -6   10.10    4.52
 -15  -1  -6    9.09    4.20
  15  -1  -6   -1.00    3.08
  15  -2   6   16.58    6.21
  15   2  -6   29.39    5.42
 -15   2  -6   26.25    6.42
 -15  -2  -6   10.81    4.80
  15  -2  -6   22.13    6.75
  15  -2   6   22.17    6.38
 -15  -2  -6   20.62    5.55
 -15  -2   6    7.35    4.23
  15  -3  -6   12.52    6.65
  15  -3   6   13.76    6.51
 -15  -3   6    8.62    5.12
  15  -3   6   10.99    5.38
 -15  -3  -6    9.67    4.62
  15  -4   6    5.69    7.70
 -15  -4  -6    5.73    4.83
  15  -4  -6    7.41    6.94
 -15  -4   6   -2.77    3.13
  15  -4   6   17.67    7.42
 -16   0  -6   28.45    6.65
  16   0   6   25.28    6.64
 -16   0   6   24.70    6.32
  16   0  -6   32.62    7.59
 -16  -1  -6   21.17    5.55
  16   1  -6   16.49    5.08
  16  -1  -6   19.19    5.43
 -16  -1  -6    9.67    3.77
 -16  -1   6   12.49    4.50
 -16   1  -6   11.84    4.88
  16  -1   6   19.49    6.14
  16  -2   6   28.89    8.13
 -16  -2  -6   36.02    7.74
 -16  -2  -6   40.37    7.60
  16  -2  -6   32.30    8.03
  16   2  -6   33.87    6.18
 -16   2  -6   25.51    7.05
 -16  -2   6   31.68    7.49
  16  -3  -6   -0.01    5.77
 -16  -3  -6    8.65    4.69
 -16  -3   6   -2.39    3.37
  16  -3   6    7.61    5.83
  16  -3   6   12.79    5.17
  16  -4   6    5.37    4.02
 -16  -4   6    0.03    3.41
 -16  -4  -6    9.01    5.18
  16  -4  -6    0.74    5.98
  16  -4   6   -3.93    4.26
 -17   0  -6   -0.53    4.12
  17   0   6   -1.90    3.29
  17   0  -6    0.65    3.19
 -17  -1  -6   21.29    5.95
  17   1  -6   31.12    6.97
  17  -1  -6   20.92    6.40
  17  -1   6   29.00    7.52
 -17   1  -6   39.37    8.37
 -17  -1   6   18.71    5.06
 -17   2  -6   34.01    8.33
  17  -2  -6   21.16    7.66
 -17  -2   6   36.53    8.69
 -17  -2  -6   25.08    6.27
 -17  -2  -6   34.63    7.67
  17  -2   6   24.61    7.27
 -17  -3   6   42.37    9.70
  17  -3   6   50.28   10.91
 -17  -3  -6   54.34   10.60
  17  -3  -6   60.59   12.15
 -17  -4  -6   58.48   12.00
  17  -4  -6   46.87   12.34
 -18   0  -6  104.67   13.21
  18   0  -6  133.06   15.39
  18   0   6  110.43   13.63
  18  -1   6  212.31   19.12
 -18  -1   6  200.21   16.79
  18   1  -6  201.55   16.88
 -18  -1  -6  194.87   16.99
  18  -1  -6  249.03   20.88
 -18   1  -6  205.90   17.74
 -18   2  -6   36.64    8.49
 -18  -2   6   30.15    7.17
  18  -2   6   36.40    9.14
  18  -2  -6   27.92    8.34
 -18  -2  -6   25.36    6.63
 -18  -2  -6   25.08    7.02
  18  -3   6    5.86    5.31
 -18  -3  -6    1.73    4.89
  18  -3  -6   13.20    6.81
 -18  -3   6   -2.21    3.11
 -18  -4  -6   -0.51    4.13
 -18  -4   6    0.08    3.73
  18  -4  -6   12.90    7.78
 -19   0  -6    0.26    3.94
  19   0  -6   -0.12    4.32
  19  -1  -6   16.61    6.41
 -19   1  -6    9.56    5.73
 -19  -1  -6    9.58    5.42
  19   1  -6   13.50    5.09
  19  -1   6    3.14    4.77
 -19  -1   6   11.26    4.55
 -19   2  -6   -0.85    5.29
 -19  -2  -6    6.48    4.80
  19  -2   6    0.10    4.84
  19  -2  -6    0.24    4.56
 -19  -2   6    0.44    4.01
 -19  -3   6    6.33    5.29
  19  -3   6    0.24    4.27
  19  -3  -6   -1.73    3.70
 -19  -3  -6    2.29    4.40
 -19  -4  -6   14.55    6.46
  20   0  -6   48.06   10.52
 -20   0  -6   38.64    8.88
 -20   1  -6   14.51    6.48
  20   1  -6    7.17    5.23
  20  -1  -6    9.30    5.72
 -20  -1   6    8.70    4.49
 -20  -1  -6    5.67    5.05
  20  -1   6   10.91    7.08
 -20   2  -6   65.65   12.13
 -20  -2   6   56.04   11.06
  20  -2   6   67.32   12.98
  20  -2  -6   44.84   10.56
  20  -3  -6    8.07    4.85
 -20  -3  -6   23.37    6.04
 -20  -3   6   10.03    5.42
  20  -3   6    5.61    4.40
 -21   0  -6   -0.79    5.02
  21   0  -6    4.20    5.19
 -21  -1   6   21.56    6.72
  21  -1   6   29.39    8.56
 -21   1  -6   33.62    9.21
 -21  -1  -6   16.50    6.80
  21  -1  -6   26.43    8.25
 -21   2  -6    0.17    6.09
 -21  -2   6   -4.10    3.63
  21  -2   6   -7.79    5.40
  21  -2  -6    3.03    4.09
 -21  -3   6   -2.57    4.24
 -22   0  -6  109.05   14.94
  22   0  -6  124.00   16.29
  22  -1  -6    2.39    5.67
 -22  -1  -6    9.89    6.16
 -22   1  -6    2.68    6.18
 -22   2  -6   17.03    9.04
 -22  -2   6   26.04    7.97
  22  -2   6   18.25    7.78
  22  -2  -6   -2.39    5.29
  23   0  -6   -3.51    4.64
 -23   0  -6   -5.42    6.44
 -23  -1  -6    2.25    7.09
 -23   1  -6    6.47    8.01
  23  -1  -6   -3.71    6.98
  23  -2   6   -5.67    6.41
 -23  -2   6   -0.71    4.23
 -24   0  -6   13.53    9.20
  24   0  -6    4.38    6.18
   0   0  -7   -8.07    1.56
   0   0  -7   -8.50    1.20
   0   1  -7  109.72    6.10
   0  -1   7  102.61    7.08
   0  -1  -7   86.76    7.43
   0   1  -7   98.94    6.96
   0  -1  -7  104.13    6.75
   0  -2  -7    1.28    2.40
   0  -2   7    6.66    2.89
   0   2  -7    1.89    2.25
   0  -2  -7    0.32    1.85
   0   3  -7  638.38   35.89
   0  -3  -7  652.47   35.31
   0  -3  -7  659.03   37.57
   0  -3   7  687.32   36.88
   0  -4  -7   -1.39    3.74
   0  -4   7    4.47    3.99
   0   4  -7   10.65    3.99
   0  -5   7   14.13    7.39
   0   5  -7   12.75    5.22
   0  -5  -7    6.09    5.26
  -1   0  -7    0.37    0.94
   1   0  -7   -0.64    0.60
  -1   0  -7   -0.39    1.32
   1   0  -7   -0.32    1.12
  -1   1  -7  262.19   14.29
   1  -1   7  229.81   13.54
  -1  -1  -7  266.74   13.13
   1  -1  -7  257.46   14.45
   1   1  -7  266.29   14.24
  -1   1  -7  228.20   13.35
   1  -1  -7  252.01   15.25
  -1  -1  -7  266.69   15.07
  -1  -1   7  233.40   14.44
  -1  -2  -7   35.01    5.48
  -1   2  -7   34.06    5.17
   1  -2  -7   37.49    6.19
   1  -2  -7   38.54    4.96
  -1  -2   7   31.53    5.32
   1   2  -7   36.12    4.86
   1  -2   7   42.85    5.27
  -1  -2  -7   29.19    3.92
   1  -3   7   38.05    6.25
  -1  -3  -7   23.45    4.72
   1  -3  -7   34.01    5.79
   1  -3  -7   35.34    7.13
  -1   3  -7   25.43    5.67
   1   3  -7   29.73    5.57
  -1  -3   7   33.14    6.59
  -1  -3  -7   30.09    6.07
   1  -4  -7   54.93    9.65
  -1  -4  -7   56.76    9.05
  -1   4  -7   37.45    6.97
  -1  -4   7   51.77    9.72
   1   4  -7   54.81    7.97
   1  -4   7   41.24    7.88
   1  -5  -7   26.57    8.00
   1   5  -7   22.17    5.90
  -1  -5   7   22.43    8.33
  -1  -5  -7   19.46    6.99
  -1   5  -7   32.98    7.81
  -2   0  -7 1072.86   50.27
  -2   0  -7 1055.66   51.33
   2   0  -7 1006.66   50.91
  -2  -1  -7  332.67   19.08
   2   1  -7  315.73   18.09
  -2   1  -7  331.08   18.34
  -2  -1   7  332.92   18.90
   2  -1  -7  350.71   18.98
   2  -1   7  349.58   16.99
  -2  -2   7  125.40    9.94
   2  -2   7  126.18    8.83
  -2   2  -7  118.79    9.37
  -2  -2  -7  110.49    9.44
   2  -2  -7  114.24    9.40
   2   2  -7  110.32    8.68
  -2  -2  -7  129.83    7.64
   2   3  -7   43.97    6.34
  -2  -3   7   45.65    7.78
   2  -3   7   45.38    6.64
   2  -3  -7   33.41    6.08
  -2  -3  -7   45.85    5.43
  -2  -3   7   43.09    5.05
  -2  -3  -7   42.81    6.93
  -2   3  -7   34.71    6.54
  -2   4  -7   53.13    8.82
  -2  -4  -7   54.55    8.93
   2   4  -7   54.96    8.12
   2  -4  -7   47.14    9.16
   2  -4   7   61.21    9.06
  -2  -4   7   55.01   10.15
   2  -4  -7   51.95    8.33
   2   5  -7   19.22    6.01
  -2  -5   7   13.63    7.95
  -2  -5  -7   16.63    7.03
  -2   5  -7   27.22    6.83
   2  -5  -7   25.09    7.64
   2  -6  -7    0.75    6.09
   3   0  -7    1.62    1.65
  -3   0  -7    0.47    1.44
  -3   0  -7    1.52    1.30
   3  -1   7  927.33   42.49
  -3   1  -7  918.23   45.02
   3  -1  -7  875.90   45.92
  -3   1  -7  878.93   45.08
  -3  -1   7  834.80   45.28
  -3  -1  -7  933.78   45.80
   3   1  -7  942.98   44.69
  -3   2  -7   96.76    7.73
   3  -2  -7  113.53    9.55
  -3   2  -7  110.15    9.08
  -3  -2  -7  116.30    9.44
   3   2  -7  123.67    8.47
   3  -2   7   95.33    7.94
  -3  -2   7  111.15    9.91
  -3  -3   7   56.84    8.78
  -3  -3  -7   79.91    8.72
   3  -3   7   64.91    7.39
  -3   3  -7   62.83    8.36
   3   3  -7   57.68    7.13
   3  -3  -7   40.13    7.06
   3  -4   7   31.99    6.97
  -3   4  -7   23.54    5.99
  -3  -4   7   35.60    8.18
  -3  -4  -7   29.22    6.47
   3   4  -7   33.02    6.38
   3  -4  -7   35.12    7.39
  -3   5  -7   50.41    9.51
   3  -5  -7   47.65    9.31
  -3  -5   7   37.45    9.63
  -3  -5  -7   23.17    6.97
  -3  -6   7    7.99    8.28
   3  -6  -7    6.39    6.75
  -4   0  -7   30.36    3.91
  -4   0  -7   22.93    3.18
   4   0  -7   34.54    4.45
  -4  -1  -7  184.22   12.08
  -4  -1   7  187.67   12.63
  -4   1  -7  195.41   11.60
   4  -1  -7  176.94   12.50
  -4   1  -7  184.76   11.78
   4   1  -7  170.31   11.03
   4  -2   7   45.09    4.65
  -4  -2  -7   58.02    7.02
  -4  -2   7   55.21    7.62
  -4   2  -7   53.96    6.80
  -4   2  -7   49.78    5.59
   4  -2  -7   47.98    6.85
   4   2  -7   48.79    5.14
  -4  -3  -7    5.45    3.47
   4  -3   7   12.26    3.48
  -4   3  -7    7.28    3.87
   4   3  -7   15.47    4.14
  -4  -3   7    8.43    4.03
   4  -3  -7    7.18    3.59
  -4  -4  -7    1.51    3.43
  -4  -4   7   -0.37    3.66
  -4   4  -7    3.90    3.33
   4  -4  -7    0.93    3.51
   4   4  -7    2.05    2.87
  -4  -5  -7   14.62    6.03
  -4   5  -7   10.27    5.91
   4  -5  -7   21.45    7.15
  -4  -5   7   12.76    6.77
   4  -6  -7   25.28    8.63
  -4  -6  -7    8.95   12.55
  -4   6  -7    7.51    5.59
  -4  -6   7    1.10    8.64
   5   0  -7    0.26    1.99
  -5   0  -7    0.70    1.65
  -5   0  -7    0.17    1.67
   5   1  -7  138.55    9.02
  -5  -1   7  126.02   10.21
   5  -1  -7  128.19   10.51
  -5  -1  -7  136.25    9.56
  -5   1  -7  123.58    9.23
  -5   1  -7  129.28    9.68
   5   2  -7  135.65    9.13
  -5   2  -7  123.19    9.31
   5  -2   7  111.81    7.79
  -5  -2  -7  123.28    9.66
   5  -2  -7  115.73   10.62
  -5  -2   7  121.28   10.96
  -5   2  -7  122.85   10.13
  -5  -3  -7   78.06    8.93
  -5   3  -7   62.70    8.67
   5   3  -7   58.69    7.02
   5  -3   7   60.72    7.04
  -5  -3   7   57.70    9.34
   5  -3  -7   63.55    9.00
  -5   4  -7   33.05    6.85
   5  -4  -7   27.58    6.63
  -5  -4  -7   29.68    6.25
  -5  -4   7   21.37    7.32
   5   4  -7   22.10    4.92
  -5  -5   7   22.94    8.15
  -5   5  -7   29.79    6.57
  -5  -5  -7   21.73    6.24
  -5  -6  -7   23.96   12.61
   5  -6  -7   15.56    8.41
  -5  -6   7   10.91    8.59
  -5   6  -7    7.11    6.21
  -6   0   7  158.13   10.15
  -6   0  -7  153.97   10.12
  -6   0  -7  152.99   10.50
   6   0  -7  152.94   11.14
  -6  -1   7  509.76   27.66
  -6   1  -7  444.42   26.47
   6   1  -7  491.21   25.88
   6  -1  -7  493.42   27.97
  -6   1  -7  500.81   26.55
  -6  -1  -7  465.61   26.49
   6  -2  -7    2.86    3.58
  -6  -2  -7   16.58    4.46
  -6  -2   7   13.82    4.32
  -6   2  -7   12.88    3.50
  -6   2  -7   17.92    4.72
   6   2  -7   15.72    3.47
  -6   3  -7   47.82    7.79
  -6  -3  -7   50.25    7.14
   6  -3  -7   49.58    8.37
   6   3  -7   58.08    6.65
  -6  -3   7   57.49    9.51
  -6  -4   7    7.00    5.21
  -6  -4  -7    0.22    3.12
  -6   4  -7    5.58    3.95
   6  -4  -7    4.79    4.08
   6   4  -7    4.32    3.17
  -6   5  -7   71.90   11.40
  -6  -5   7   69.74   13.50
  -6  -6   7    9.43    8.49
  -6  -6  -7    9.41   11.85
  -6   6  -7    6.89    5.25
   6  -6  -7   15.79    7.48
  -7   0  -7    1.16    2.14
  -7   0  -7   -0.22    1.28
   7   0  -7   -0.88    1.77
  -7   0  -7    1.42    1.97
  -7   0   7    1.03    1.58
  -7  -1  -7  306.95   17.92
   7  -1  -7  280.74   19.20
  -7  -1   7  311.82   19.23
  -7   1  -7  279.62   17.95
  -7  -1   7  262.57   15.40
   7   1  -7  328.32   17.69
  -7   1  -7  309.38   17.95
   7   1   7  297.71   16.06
  -7  -2   7  115.30   11.20
   7  -2  -7  123.27   11.53
   7   2  -7  121.94    8.76
  -7  -2  -7  116.51    9.81
  -7   2  -7  113.81   10.21
  -7   2  -7  113.64    9.45
   7  -3  -7    9.76    4.66
  -7  -3  -7   10.84    3.77
   7   3  -7   12.92    3.69
  -7  -3   7    6.67    4.31
  -7   3  -7   10.71    4.33
  -7   4  -7   49.02    8.69
   7   4  -7   36.61    6.04
  -7  -4   7   27.70    8.21
   7  -4  -7   33.67    7.65
  -7  -4  -7   41.78    7.16
  -7  -5   7   16.98    7.07
   7  -5  -7   21.87    7.06
  -7  -5  -7   11.09    8.11
  -7   5  -7   26.62    7.11
   7  -6  -7   15.64    8.40
  -7  -6   7   -4.42    7.17
  -8   0   7 2665.16  130.87
   8   0  -7 2717.24  134.38
  -8   0  -7 2776.73  134.21
  -8   0  -7 2894.32  129.99
  -8   1  -7   69.19    6.93
   8   1  -7   63.04    6.39
   8  -1  -7   76.36    9.21
   8   1   7   75.37    6.01
  -8  -1   7   62.36    5.18
  -8  -1   7   69.66    8.53
  -8  -1  -7   85.87    7.44
  -8  -1  -7   84.16    7.47
  -8   1  -7   72.54    7.45
  -8  -2   7   14.98    4.75
   8   2  -7    9.02    2.71
  -8   2  -7    8.96    3.69
  -8  -2  -7    5.59    3.46
  -8   2  -7    7.83    3.76
   8  -2  -7    7.33    3.93
   8   3  -7    2.68    2.46
  -8  -3   7    2.97    4.10
   8  -3  -7    2.21    3.56
  -8   3  -7    8.80    3.52
  -8  -3  -7    1.24    2.85
   8  -4  -7   53.82   10.35
  -8  -4  -7   64.94   12.56
  -8   4  -7   60.94   10.20
  -8  -4  -7   60.07    8.50
  -8  -4   7   56.83   11.31
  -8  -5  -7    5.12    6.59
   8  -5  -7    9.98    6.20
  -8   5  -7   -5.98    3.89
  -8  -5   7   -1.60    4.39
   8  -6   7   51.46   16.45
  -8  -6   7   30.01   12.18
   8  -6   7   38.05   13.92
   9   0   7   -0.93    2.36
  -9   0  -7   -0.32    1.52
   9   0   7   -1.85    2.07
  -9   0  -7    0.95    2.07
  -9   0   7    1.41    2.02
   9   0  -7    2.59    2.72
  -9   1  -7  449.58   25.27
  -9  -1   7  475.73   26.68
  -9  -1   7  410.02   22.69
   9   1  -7  443.69   24.68
  -9  -1  -7  412.24   24.87
   9   1   7  430.97   23.26
  -9   1  -7  375.26   24.73
  -9  -1  -7  459.46   25.22
   9  -1  -7  431.40   26.96
  -9   2  -7   88.93   10.06
   9   2  -7  101.29    7.91
  -9   2  -7   84.79    8.62
  -9  -2  -7   94.11    8.79
   9  -2  -7   83.98   11.02
  -9  -2  -7   96.47   10.91
  -9  -2   7   79.21   10.85
  -9  -3   7    5.93    4.63
  -9  -3  -7    4.71    2.58
   9  -3  -7    2.18    3.50
  -9   3  -7    0.74    4.38
   9   3  -7    0.59    2.34
  -9  -3  -7    4.79    2.86
  -9  -4  -7   22.04    7.32
  -9   4  -7   10.95    5.85
  -9  -4  -7   17.00    4.74
   9  -4  -7    8.06    5.59
  -9  -4   7   13.89    7.15
   9  -5  -7    4.66    5.57
  -9  -5   7    7.03    6.47
  -9  -5  -7   11.77    8.12
 -10   0   7   42.04    5.98
  10   0   7   41.15    6.73
  10   0  -7   41.14    6.96
 -10   0  -7   45.96    5.19
  10   0   7   49.48    6.69
 -10   0  -7   52.22    6.65
  10  -1  -7   24.59    6.45
 -10  -1  -7   17.53    4.47
 -10  -1   7   19.39    3.20
  10  -1   7   12.36    4.47
  10  -1   7   30.95    6.58
  10   1  -7   17.42    3.98
  10   1   7   17.57    3.87
 -10  -1   7    7.94    3.76
 -10  -1  -7   16.57    3.98
 -10   1  -7   12.21    4.52
  10   2  -7   36.39    5.19
 -10  -2   7   37.91    7.33
 -10  -2  -7   30.30    7.00
 -10   2  -7   38.54    7.41
 -10   2  -7   45.44    6.91
 -10  -2  -7   29.52    5.75
  10  -2  -7   22.39    6.56
  10   3  -7  256.52   16.89
 -10   3  -7  287.36   20.33
 -10  -3  -7  279.52   21.69
  10  -3  -7  280.63   21.66
 -10  -3  -7  249.50   18.12
 -10  -3   7  298.36   22.39
 -10  -4   7    7.15    6.16
 -10  -4  -7    9.39    5.36
  10  -4  -7   11.42    5.82
 -10  -4  -7    5.10    3.25
  10  -5   7  107.75   17.37
  10  -5   7  100.55   16.78
 -10  -5  -7   54.74   12.54
  10  -5  -7   86.16   14.34
 -10  -5   7   86.27   15.53
 -11   0  -7   -1.24    1.48
  11   0   7    1.37    3.65
 -11   0  -7   -1.16    2.15
 -11   0   7   -1.74    1.89
  11   0  -7    4.77    3.14
 -11   1  -7   44.25    7.09
  11  -1  -7   47.16    8.77
  11   1  -7   64.62    7.66
 -11  -1  -7   35.88    6.22
  11  -1   7   57.65    9.07
 -11  -1   7   72.74    9.28
  11  -1   7   43.69    7.66
  11   1   7   43.83    5.75
 -11  -1   7   44.06    5.31
 -11  -1  -7   40.42    6.56
  11  -2   7   35.03    7.75
 -11  -2   7   29.41    6.67
 -11  -2  -7   24.17    6.13
  11   2  -7   32.11    5.12
 -11   2  -7   41.38    7.04
  11  -2  -7   31.95    7.91
 -11  -2  -7   30.78    5.95
  11  -2   7   29.62    6.92
 -11  -3  -7   32.07    6.18
  11   3  -7   30.69    5.34
 -11  -3  -7   27.50    7.42
 -11  -3   7   38.12    8.97
  11  -3  -7   36.85    8.78
  11  -4   7   -7.04    4.72
  11  -4  -7    9.25    5.55
  11  -4   7    1.74    5.64
 -11  -4  -7    7.17    5.21
 -11  -4   7   -4.44    3.82
  11  -5  -7    9.27    6.85
 -11  -5   7   -3.42    5.20
  11  -5   7    6.85    6.92
 -11  -5  -7    1.37    4.77
  11  -5   7   11.77    8.90
 -12   0  -7  108.17    8.61
 -12   0   7  129.98   10.15
  12   0  -7  139.35   12.12
  12   0   7  113.85   10.83
 -12   0  -7   97.73    9.68
 -12  -1   7   53.59    8.49
  12  -1  -7   48.49    8.75
 -12  -1   7   64.01    5.97
 -12   1  -7   58.27    8.28
  12  -1   7   63.90    9.82
  12  -1   7   57.18    8.99
 -12  -1  -7   52.05    7.61
  12   1  -7   57.29    7.86
  12   1   7   59.60    7.03
 -12  -1  -7   51.64    7.54
  12  -2  -7   30.36    7.92
  12  -2   7   52.14    8.81
 -12  -2  -7   29.79    6.82
 -12  -2   7   25.90    6.15
  12  -2   7   29.21    6.99
  12   2  -7   32.83    5.42
 -12  -2  -7   33.97    6.31
 -12   2  -7   29.31    6.11
 -12  -3   7    9.71    4.66
  12  -3   7   16.92    6.42
  12  -3   7   18.99    6.06
 -12  -3  -7   12.21    4.61
  12  -3  -7   11.91    6.38
 -12  -3  -7    9.95    4.72
  12   3  -7   13.39    3.97
  12  -4   7    5.15    5.29
 -12  -4  -7    1.34    4.11
  12  -4   7    7.19    6.74
 -12  -4   7    2.86    5.33
  12  -4  -7   10.44    6.24
  12  -5  -7   17.16    6.87
  12  -5   7   14.11    9.17
 -12  -5  -7    2.17    3.87
  12  -5   7   13.71    7.49
 -12  -5   7    6.97    7.34
  13   0  -7    0.30    2.38
 -13   0   7    2.88    2.36
 -13   0  -7    1.38    3.18
  13   0   7    2.73    3.71
 -13  -1   7    5.03    2.85
  13  -1   7    8.66    3.93
 -13  -1  -7    5.38    3.56
  13  -1  -7    7.55    3.71
  13   1  -7    7.28    3.32
 -13  -1   7   11.34    3.78
 -13  -1  -7    4.49    2.87
 -13   1  -7    1.95    3.16
  13  -1   7    8.31    3.89
  13  -2  -7  249.26   20.41
  13   2  -7  232.77   15.52
 -13   2  -7  247.73   17.77
 -13  -2  -7  214.41   17.73
 -13  -2  -7  235.28   16.93
  13  -2   7  222.77   18.44
 -13  -2   7  218.44   18.43
  13  -2   7  247.78   19.46
 -13  -3   7   48.59    9.84
  13  -3  -7   40.16    9.92
 -13  -3  -7   38.23    6.96
  13  -3   7   50.98    9.82
 -13  -3  -7   36.12    8.54
  13  -3   7   40.16    9.11
  13  -4   7    8.69    6.24
 -13  -4  -7    0.35    3.39
 -13  -4   7    4.23    5.89
  13  -4  -7    1.53    5.78
  13  -4   7    6.53    6.72
  13  -5  -7    5.59    7.73
 -13  -5  -7   -8.29    3.37
  13  -5   7    5.16    9.43
  13  -5   7    5.60    7.03
 -13  -5   7    6.28    8.36
 -14   0  -7  223.14   16.22
 -14   0   7  211.51   14.74
  14   0   7  234.90   17.42
  14   0  -7  166.46   15.82
 -14  -1   7   16.75    5.23
 -14  -1  -7   26.53    6.00
  14  -1   7   17.51    5.50
  14   1  -7   17.93    4.80
 -14  -1  -7   12.90    4.05
  14  -1  -7   30.66    6.89
 -14   1  -7   24.30    6.29
  14   2  -7    3.31    2.67
  14  -2   7    3.01    3.40
 -14  -2  -7   -2.73    2.07
  14  -2  -7    5.51    4.94
 -14   2  -7    4.77    4.02
 -14  -2  -7    6.62    3.60
  14  -2   7   -4.54    3.04
 -14  -2   7    4.35    3.50
 -14  -3  -7   28.28    6.68
 -14  -3   7   34.16    8.49
  14  -3   7   23.11    7.28
  14  -3   7   23.35    6.76
 -14  -3  -7   23.13    7.19
  14  -3  -7   19.43    7.41
 -14  -4   7   16.40    5.75
 -14  -4  -7    8.55    6.42
  14  -4   7   13.59    6.83
  14  -4   7   16.82    8.37
  14  -4  -7    7.80    6.93
 -14  -5   7    1.80    7.63
  14  -5   7    0.62    6.60
 -14  -5  -7   -1.25    3.63
  14  -5   7   -2.36    9.19
  14  -5  -7   -1.31    6.63
  15   0   7    4.79    4.60
 -15   0  -7    6.17    3.99
  15   0  -7   -1.08    2.80
  15  -1   7   42.45    8.12
 -15  -1  -7   38.56    7.19
  15  -1  -7   25.77    6.82
 -15  -1   7   29.13    5.90
 -15   1  -7   35.57    7.50
  15   1  -7   25.62    5.84
 -15  -1  -7   13.82    4.30
 -15  -2  -7   10.35    4.39
 -15   2  -7   13.97    4.79
  15  -2   7   22.17    6.65
  15  -2   7   15.86    5.37
  15  -2  -7   22.28    6.49
 -15  -2  -7   22.37    5.91
  15   2  -7   10.71    3.83
 -15  -2   7   16.87    5.15
  15  -3   7    4.52    4.01
  15  -3   7    6.65    5.52
 -15  -3  -7    8.53    4.54
 -15  -3  -7   -1.14    3.13
 -15  -3   7    4.78    5.03
  15  -3  -7   11.10    6.26
  15  -4  -7   -2.28    5.10
  15  -4   7   -4.99    3.59
 -15  -4  -7    6.73    4.60
 -15  -4   7   15.42    5.48
  15  -4   7    6.35    5.02
  16   0   7   16.09    4.65
  16   0  -7    9.74    3.66
 -16   0  -7   14.20    4.88
  16  -1  -7   44.91    9.86
  16  -1   7   68.98   11.06
 -16  -1   7   50.76    8.76
  16   1  -7   59.18    8.85
 -16  -1  -7   50.09    8.44
  16  -2   7  145.23   15.20
 -16  -2  -7  144.98   13.29
  16   2  -7  147.76   11.98
 -16  -2   7  143.28   16.42
 -16  -2  -7  162.96   14.46
 -16   2  -7  124.43   13.38
  16  -2  -7  149.28   17.79
 -16  -3  -7    3.80    4.48
  16  -3   7   11.74    5.65
  16  -3  -7   17.25    7.16
  16  -3   7    4.67    4.64
 -16  -3   7    1.83    3.79
  16  -4   7    0.02    4.20
  16  -4  -7    5.79    6.98
 -16  -4   7   -5.72    3.00
 -16  -4  -7    8.65    5.11
  16  -4   7   -2.24    3.05
 -17   0  -7    6.02    4.52
  17   0   7   -1.08    3.72
  17   0  -7   -0.37    3.07
  17  -1   7    9.76    5.09
 -17  -1  -7    4.71    4.38
 -17   1  -7    4.44    4.66
  17  -1  -7   12.06    5.40
 -17  -1   7    4.12    3.93
 -17  -2   7    4.16    4.21
 -17  -2  -7    5.92    4.71
 -17  -2  -7    4.53    3.94
 -17   2  -7    4.86    5.12
  17  -2  -7    4.87    5.55
  17  -2   7    6.98    4.90
  17  -3   7   34.54    9.87
  17  -3  -7   32.82    9.45
 -17  -3  -7   30.07    8.20
 -17  -3   7   23.28    7.12
 -17  -4  -7    8.65    5.50
 -17  -4   7    1.20    3.60
  17  -4   7   -5.91    3.77
  17  -4  -7   -4.82    6.09
 -18   0  -7    5.08    4.34
  18   0  -7    4.05    5.17
 -18   1  -7   26.29    7.40
  18   1  -7   27.55    6.59
 -18  -1   7   31.19    6.50
  18  -1  -7   28.47    8.19
  18  -1   7   26.38    7.63
 -18  -1  -7   25.94    6.96
 -18  -2   7   56.44   10.30
 -18  -2  -7   48.84    9.28
  18  -2   7   41.64    9.41
  18  -2  -7   56.00   11.70
 -18   2  -7   52.24   10.76
 -18  -3  -7   17.97    6.65
  18  -3  -7   20.18    7.16
 -18  -3   7   20.07    6.12
  18  -3   7   22.81    7.51
 -18  -4   7   -3.75    3.47
 -18  -4  -7    1.40    4.22
 -19   0  -7   -0.96    4.48
  19   0  -7    0.34    4.26
  19   1  -7   16.06    4.95
 -19  -1  -7   18.91    6.24
  19  -1   7    7.25    5.93
 -19  -1   7   13.64    5.01
 -19   1  -7   12.60    6.16
  19  -1  -7   31.49    8.36
 -19  -2  -7   34.69    7.98
  19  -2   7   54.36   11.06
 -19   2  -7   31.01    9.05
  19  -2  -7   45.13   10.36
 -19  -2   7   40.08    8.54
  19  -3  -7    6.32    6.07
 -19  -3   7   13.04    5.14
  19  -3   7   -7.43    4.18
 -19  -3  -7   23.75    7.33
 -19  -4  -7   22.59    7.83
 -20   0  -7    1.84    5.18
  20   0  -7   -2.58    4.19
 -20   1  -7   19.26    7.13
  20  -1   7   11.57    6.11
 -20  -1  -7   14.62    5.78
 -20  -1   7   14.11    5.09
  20  -1  -7    8.99    5.71
  20   1  -7   20.16    6.86
 -20   2  -7    8.86    6.65
  20  -2   7   21.93    7.93
 -20  -2  -7   11.94    6.02
 -20  -2   7    7.51    5.09
  20  -2  -7   10.35    6.28
  20  -3   7    4.05    5.49
 -20  -3   7    4.10    4.65
  20  -3  -7    3.61    4.89
 -21   0  -7   -1.94    4.76
  21   0  -7   -0.15    4.80
  21  -1  -7   31.59    9.03
 -21  -1  -7   17.23    6.76
 -21  -1   7   11.89    4.75
  21  -1   7    9.30    7.62
 -21   1  -7    7.99    6.36
 -21  -2   7   29.85    7.64
 -21   2  -7   50.62   11.51
  21  -2   7   28.68    9.16
 -21  -3   7    7.40    4.98
 -22   0  -7   21.93    7.82
  22   0  -7   50.31   10.20
  22  -1  -7    7.72    6.03
 -22  -1  -7    6.86    6.02
 -22   1  -7    3.04    6.81
 -22  -2   7   12.35    4.53
  22  -2   7    0.59    5.91
  22  -2  -7    1.36    5.03
 -23   0  -7    0.64    7.11
  23   0  -7    0.18    5.19
  23  -1  -7    0.02    6.49
 -23   1  -7    7.57    7.39
 -23  -1  -7    3.03    7.61
  23  -2   7  -12.68    6.29
 -23  -2   7   -0.10    4.31
  24   0  -7   31.95    9.38
   0   0  -8  641.56   34.05
   0   0  -8  758.02   35.13
   0   1  -8   -0.70    1.18
   0  -1  -8   -0.13    1.37
   0  -1   8    1.64    1.54
   0   1  -8   -0.66    1.18
   0  -1  -8    2.75    2.04
   0   1  -8    1.70    1.57
   0   2  -8   90.46    7.79
   0  -2  -8   75.32    8.08
   0  -2   8   92.58    7.97
   0  -2  -8   96.93    7.26
   0   3  -8    0.15    3.13
   0  -3   8    3.36    2.76
   0  -3  -8    6.45    3.09
   0  -3  -8    3.63    3.82
   0   4  -8  250.46   18.58
   0  -4   8  298.65   21.10
   0  -4  -8  261.06   20.09
   0   5  -8    0.23    4.15
   0  -5  -8    9.08    5.37
  -1   0  -8   -0.06    1.11
   1   0  -8   -1.53    1.15
   1   0  -8    0.38    0.71
  -1   0  -8   -1.21    1.37
  -1  -1  -8  133.73    9.07
  -1  -1  -8  126.81    7.10
   1  -1  -8  123.48    9.14
  -1  -1   8  110.32    8.31
  -1   1  -8  123.06    8.25
  -1   1  -8  106.23    7.31
   1  -1   8  112.10    7.43
   1  -1  -8  120.24    8.28
   1   1  -8  125.63    8.27
   1  -2   8   16.12    3.76
  -1   2  -8   12.01    3.49
  -1  -2  -8   13.47    2.80
   1  -2  -8   15.32    4.72
  -1  -2  -8   20.18    4.45
  -1  -2   8   15.46    3.88
   1  -2  -8   22.48    3.93
   1   2  -8   10.66    3.21
  -1   3  -8   66.42    8.37
   1   3  -8   80.71    8.26
   1  -3   8   65.03    8.31
  -1  -3   8   85.98    9.66
   1  -3  -8   77.17    9.90
  -1  -3  -8   72.72    7.13
  -1  -3  -8   77.72    9.32
   1  -3  -8   67.60    7.93
   1  -4  -8   62.74   10.06
  -1  -4  -8   51.23    8.94
   1   4  -8   52.74    8.21
  -1   4  -8   36.30    7.08
  -1  -4   8   37.67    8.40
   1  -4   8   54.44    9.06
  -1  -5  -8   55.16   10.01
   1   5  -8   52.95    9.35
   1  -5  -8   33.55    8.88
  -1   5  -8   57.74   10.23
  -1  -5   8   48.26   11.00
   1  -6  -8    1.94    6.37
   2   0  -8 1381.78   67.72
  -2   0  -8 1422.94   67.05
  -2   0  -8 1403.07   68.27
   2  -1   8  159.06    8.63
  -2  -1  -8  168.36   10.90
   2  -1  -8  153.38   10.38
   2   1  -8  140.41    9.75
  -2  -1   8  149.64   10.36
  -2   1  -8  157.49    9.99
  -2  -1  -8  149.52    8.10
   2   2  -8   93.72    7.64
   2  -2  -8   97.63    8.21
  -2  -2   8   94.44    8.59
  -2  -2  -8   75.64    7.99
   2  -2   8  107.64    7.59
  -2   2  -8   84.43    7.90
   2  -3   8   -0.59    2.47
   2   3  -8    1.10    2.61
  -2  -3  -8    3.66    3.32
   2  -3  -8   -3.41    2.96
  -2   3  -8    2.08    3.18
  -2  -3   8   -1.39    2.19
   2  -3  -8   -0.14    2.73
  -2  -4   8   -0.66    3.54
  -2  -4  -8    0.50    3.78
   2  -4   8    3.28    3.48
   2   4  -8    6.38    3.90
  -2   4  -8    1.82    3.85
   2  -4  -8   11.49    5.16
   2  -5  -8   44.51    9.38
   2   5  -8   16.41    5.70
  -2  -5   8   34.49    9.46
  -2   5  -8   20.44    6.57
  -2  -5  -8   20.45    7.09
   2  -6  -8    1.57    5.88
  -3   0  -8    0.82    1.29
  -3   0  -8    2.15    1.78
   3   0  -8    0.17    1.42
  -3  -1   8  890.71   48.02
  -3  -1  -8  965.38   48.65
   3  -1  -8  916.05   48.65
  -3   1  -8 1010.00   47.85
   3   1  -8 1020.79   47.63
  -3   1  -8  951.28   47.95
  -3  -2  -8   35.60    5.79
  -3   2  -8   37.26    4.49
   3   2  -8   39.32    4.94
  -3   2  -8   33.20    5.50
   3  -2   8   33.51    4.31
  -3  -2   8   18.09    4.64
   3  -2  -8   43.69    6.08
  -3   3  -8   25.04    5.68
  -3  -3   8   31.25    6.68
  -3  -3  -8   29.40    6.04
   3   3  -8   21.23    4.80
   3  -3   8   24.67    4.81
   3  -3  -8   27.99    5.94
  -3   4  -8   10.48    4.50
   3   4  -8    9.08    3.55
   3  -4  -8   11.50    5.15
   3  -4  -8   15.71    5.66
  -3  -4   8    9.24    5.37
  -3  -4  -8   10.14    4.60
  -3  -5  -8    1.37    4.94
  -3  -5   8    5.56    6.57
  -3   5  -8   14.44    5.73
   3  -5  -8    6.07    5.55
  -3   6  -8   -1.97    5.34
   3  -6  -8   -2.36    5.58
   4   0  -8  156.89   10.52
  -4   0  -8  163.45    9.66
  -4   0  -8  153.60   10.22
   4  -1  -8 1634.62   79.73
  -4   1  -8 1631.78   78.69
   4   1  -8 1533.84   77.91
  -4  -1  -8 1548.10   79.39
  -4  -1   8 1760.75   79.10
  -4   1  -8 1570.79   78.40
  -4   2  -8  181.15   13.53
   4  -2   8  208.83   11.85
  -4  -2  -8  189.83   13.93
   4  -2  -8  213.94   14.67
   4   2  -8  205.15   12.95
  -4  -2   8  211.51   15.04
  -4   2  -8  204.30   12.76
   4  -3   8  203.30   13.34
   4  -3  -8  188.52   14.77
  -4  -3   8  195.86   15.52
   4   3  -8  187.83   13.39
  -4   3  -8  172.39   14.18
  -4  -3  -8  186.58   14.51
   4   4  -8   18.87    5.29
  -4  -4  -8    5.62    4.66
   4  -4  -8   17.41    5.41
  -4  -4   8    9.09    5.75
  -4   4  -8   14.07    5.04
  -4   5  -8   37.90    8.31
   4  -5  -8   34.90    9.33
  -4  -5   8   38.86   10.90
  -4  -5  -8   38.37    8.18
  -4  -6   8   -5.03    6.11
   4  -6  -8    5.84    6.85
  -4   6  -8    3.76    5.75
  -5   0  -8    0.30    1.86
   5   0  -8    0.72    1.86
  -5   0  -8    0.49    1.61
   5   1  -8  103.98    7.49
  -5  -1   8   83.32    8.22
  -5   1  -8   99.02    7.61
  -5   1  -8  101.73    8.10
  -5  -1  -8  100.17    8.09
   5  -1  -8   80.39    8.23
   5  -2   8  186.75   11.84
  -5  -2  -8  218.18   14.49
  -5  -2   8  206.54   15.80
   5   2  -8  231.45   13.75
   5  -2  -8  227.69   15.92
  -5   2  -8  213.48   14.79
  -5   2  -8  230.86   13.95
   5  -3  -8    6.09    4.21
  -5   3  -8   11.90    4.06
  -5  -3  -8   18.63    5.23
   5   3  -8   10.37    3.51
  -5  -3   8   19.27    5.81
   5   4  -8    0.44    2.90
  -5  -4   8    0.51    4.49
  -5  -4  -8   -0.25    3.09
   5  -4  -8    6.22    4.43
  -5   4  -8    2.23    3.70
   5  -5  -8   27.30    7.43
  -5  -5   8    6.74    6.47
  -5   5  -8   23.73    6.35
  -5  -5  -8   15.45    5.56
   5  -6  -8   35.80   10.26
  -5  -6   8   42.80   12.54
  -5  -6  -8   50.34   17.53
  -5   6  -8   43.07    9.57
   6   0  -8  169.34   11.56
  -6   0  -8  144.51   10.08
  -6   0  -8  157.00   10.68
  -6  -1  -8  357.86   21.69
  -6  -1   8  382.07   22.66
  -6   1  -8  368.10   21.47
   6   1  -8  383.47   21.19
  -6   1  -8  365.36   21.76
   6  -1  -8  426.99   23.65
   6  -2  -8  835.20   44.20
  -6  -2   8  806.74   43.95
  -6   2  -8  803.30   41.93
   6   2  -8  783.48   41.16
  -6   2  -8  827.96   43.20
  -6  -2  -8  752.13   42.37
   6   3  -8   77.15    7.72
  -6  -3  -8   76.02    8.98
  -6   3  -8  113.38   10.22
  -6  -3   8   96.50   12.05
   6  -3  -8   90.79   10.89
   6  -4  -8    0.26    3.67
  -6  -4   8   10.23    5.43
   6   4  -8    4.31    3.00
  -6  -4  -8    3.20    3.48
  -6   4  -8    3.81    3.65
  -6  -5   8   -5.70    3.90
  -6   5  -8    5.93    4.72
  -6  -6  -8   40.92   15.02
  -6  -6   8   20.48   10.19
  -6   6  -8   26.84    7.66
   6  -6  -8   20.27    8.55
  -7   0  -8    0.08    1.99
  -7   0  -8    1.00    1.65
   7   0  -8   -0.29    2.12
  -7   0  -8    1.26    1.90
  -7  -1   8  545.78   31.01
   7   1  -8  595.95   29.68
   7  -1  -8  555.54   31.88
   7   1   8  544.70   27.86
  -7  -1  -8  541.17   30.15
  -7   1  -8  541.37   30.07
  -7   1  -8  527.32   30.07
  -7  -2   8   84.77   10.61
   7   2  -8   87.43    7.68
  -7   2  -8  115.55    9.04
   7  -2  -8   97.55   10.24
  -7   2  -8   97.87    9.40
  -7  -2  -8  113.20    9.48
  -7  -3   8    3.54    4.01
  -7   3  -8   10.91    4.38
   7  -3  -8    1.82    3.50
  -7  -3  -8    2.21    3.06
   7   3  -8    4.48    2.51
   7   4  -8   29.11    5.98
  -7   4  -8   27.91    6.75
  -7  -4   8   22.62    7.87
  -7  -4  -8   34.40    6.67
   7  -4  -8   36.70    8.31
  -7  -5  -8    7.74    8.23
  -7  -5   8    2.50    5.60
  -7   5  -8    1.48    4.47
  -7   6  -8    5.38    5.27
   7  -6  -8    7.45    7.39
  -7  -6   8    0.50    7.63
  -8   0  -8  756.10   40.63
  -8   0   8  772.27   39.63
  -8   0  -8  776.27   38.37
   8   0  -8  795.04   41.84
  -8  -1   8  258.41   16.80
  -8  -1  -8  220.86   15.14
   8   1   8  235.17   13.59
  -8   1  -8  235.81   15.56
   8  -1  -8  234.69   16.98
   8   1  -8  223.82   14.81
  -8   1  -8  228.42   15.24
  -8   2  -8    4.61    3.29
   8   2  -8    7.09    2.58
   8  -2  -8    5.25    3.95
  -8  -2   8    7.69    3.74
  -8  -2  -8   10.63    3.89
  -8   2  -8    6.57    3.49
  -8  -3  -8   13.59    4.45
  -8   3  -8   17.90    4.89
   8  -3  -8   15.48    5.19
   8   3  -8    6.12    3.22
  -8  -3   8   15.04    5.93
   8  -4  -8   35.24    8.32
  -8  -4   8   13.42    6.49
  -8  -4  -8   25.71    6.18
  -8   4  -8   12.39    5.27
  -8   5  -8   -0.87    4.24
  -8  -5   8   -1.66    4.72
   8  -5  -8    7.71    5.21
  -8  -5  -8   -0.52    6.26
   8  -6  -8   20.56    9.70
  -8  -6   8    2.29    8.20
   9   0   8    0.92    2.10
  -9   0  -8   -1.17    1.96
   9   0  -8    3.23    2.68
   9   0   8   -1.20    2.18
  -9   0   8   -1.26    1.51
  -9   0  -8    1.11    1.53
  -9  -1   8  106.77   10.15
  -9  -1  -8  107.39    9.33
   9  -1  -8   99.31   10.49
   9   1  -8  119.64    9.08
  -9   1  -8  103.44    9.15
  -9   1  -8  108.07    9.82
   9   1   8  104.11    8.19
  -9  -1  -8  115.29    9.62
  -9   2  -8    1.71    2.55
   9  -2  -8    9.20    4.20
  -9   2  -8    1.14    3.32
  -9  -2   8    1.98    3.49
   9   2  -8    3.39    2.26
  -9  -2  -8   -0.71    2.53
   9  -3  -8    9.34    5.27
  -9  -3   8   10.59    5.40
  -9  -3  -8   13.78    4.21
   9   3  -8   15.13    4.08
  -9   3  -8   18.95    5.65
   9  -4  -8   11.78    5.77
  -9   4  -8   18.99    6.12
  -9  -4  -8   10.60    5.04
  -9  -4  -8    8.42    4.21
  -9  -4   8   16.02    7.32
   9  -5  -8    6.38    5.04
  -9  -5   8    1.38    5.65
  -9  -5  -8    3.36    5.13
  -9   5  -8    1.42    4.57
 -10   0   8 1376.40   67.28
  10   0  -8 1342.87   70.06
 -10   0  -8 1326.14   68.87
 -10   0  -8 1382.22   65.80
 -10   1  -8   15.81    4.50
 -10  -1   8   13.58    2.83
  10   1   8   11.58    3.30
 -10  -1   8   20.88    5.20
  10   1  -8   15.16    4.10
 -10  -1  -8    6.53    3.37
 -10  -1  -8   10.40    3.46
  10  -1  -8   23.23    6.08
 -10  -2  -8    6.15    3.32
 -10   2  -8    0.22    2.84
 -10  -2  -8    7.49    4.08
  10   2  -8    5.84    2.73
  10  -2  -8    0.56    3.45
 -10  -2   8   14.97    4.92
 -10   2  -8    7.13    4.09
 -10  -3   8  170.25   15.94
 -10  -3  -8  128.46   11.72
  10  -3  -8  141.13   14.55
  10   3  -8  136.15   10.72
 -10  -3  -8  145.44   14.20
 -10   3  -8  141.39   13.61
 -10  -4  -8   10.50    4.14
 -10   4  -8    3.17    4.88
 -10  -4   8    5.13    5.39
  10  -4  -8   11.14    5.51
 -10  -4  -8    1.59    4.22
 -10  -5   8   -1.44    5.88
 -10  -5  -8    2.00    4.10
  10  -5  -8   -0.41    5.06
 -11   0   8    2.58    2.22
  11   0  -8   -0.47    2.45
 -11   0  -8   -0.11    1.98
  11   0   8    1.86    3.17
  11   0   8    1.04    3.03
 -11   0  -8    3.64    2.49
  11   1  -8   83.65    8.43
  11   1   8  100.15    8.23
  11  -1  -8   92.07   11.43
  11  -1   8   82.86   10.42
 -11  -1  -8   89.69    8.66
  11  -1   8  101.62   11.71
 -11   1  -8   86.04    8.83
 -11  -1   8  101.31   11.05
 -11  -1   8  100.20    7.42
 -11  -1  -8   89.16    8.81
 -11  -2  -8   49.98    8.40
 -11  -2  -8   47.05    7.09
  11  -2  -8   47.68    9.10
 -11  -2   8   30.75    6.81
 -11   2  -8   51.29    7.77
  11   2  -8   48.51    6.29
 -11   3  -8   27.28    7.39
  11  -3  -8   30.39    8.10
 -11  -3  -8   31.04    7.94
 -11  -3  -8   38.22    6.96
 -11  -3   8   19.33    6.80
  11   3  -8   31.03    5.46
 -11  -4  -8    2.50    4.10
 -11  -4  -8    0.26    3.36
 -11  -4   8    8.04    5.82
  11  -4  -8    4.36    4.76
  11  -5  -8   12.67    5.99
 -11  -5  -8   -5.20    3.41
  11  -5   8    4.90    6.78
  11  -5   8   15.70    8.82
 -11  -5   8    7.69    6.93
 -12   0  -8   16.35    3.50
  12   0   8   20.82    5.45
  12   0  -8   24.50    5.72
 -12   0   8   17.01    4.28
 -12   0  -8   14.27    4.29
 -12  -1  -8  132.29   11.54
  12  -1   8  162.97   13.65
 -12  -1   8  161.20   12.98
  12   1  -8  128.30   11.53
  12  -1  -8  164.25   14.15
  12  -1   8  152.85   13.89
 -12  -1  -8  112.44   10.90
 -12  -1   8  151.14   10.18
 -12   1  -8  140.76   11.96
  12   2  -8   17.22    4.21
 -12   2  -8   15.40    4.89
 -12  -2  -8   28.12    6.07
  12  -2   8   12.71    4.68
  12  -2  -8   24.66    7.04
  12  -2   8   14.51    5.21
 -12  -2  -8   25.57    6.30
 -12  -2   8    6.30    3.74
 -12  -3   8   50.09    9.88
  12  -3   8   35.27    8.37
  12  -3   8   42.11    9.87
  12  -3  -8   42.05   10.05
  12   3  -8   46.36    6.54
 -12  -3  -8   43.46    9.59
 -12  -3  -8   40.53    7.26
 -12  -4   8   10.37    6.21
  12  -4   8    2.97    6.02
 -12  -4  -8    9.17    5.05
  12  -4  -8    9.68    6.93
  12  -4   8   10.15    6.61
 -12  -5  -8   -7.89    3.26
  12  -5  -8    3.75    6.56
 -12  -5   8   -3.64    6.28
  12  -5   8    1.43    5.84
  12  -5   8  -11.70    6.19
 -13   0  -8    2.29    2.56
  13   0   8    0.39    3.26
  13   0  -8    2.31    2.81
  13   1  -8    4.23    2.72
 -13  -1  -8   -0.03    2.69
  13  -1   8   -1.45    2.44
 -13  -1   8    1.93    2.80
  13  -1  -8    0.20    3.02
  13  -1   8    9.40    3.64
 -13   1  -8    2.31    3.12
 -13  -1  -8    1.39    2.14
 -13  -2  -8   43.02    7.40
 -13  -2  -8   32.04    7.02
  13  -2   8   42.61    8.09
  13  -2   8   35.72    7.70
  13  -2  -8   42.79    9.07
 -13  -2   8   41.81    8.48
 -13   2  -8   51.34    8.37
  13   2  -8   40.65    6.07
 -13  -3   8    0.96    3.23
  13  -3  -8    8.22    5.91
 -13  -3  -8    6.21    4.11
  13  -3   8    2.84    3.28
  13  -3   8    2.94    4.13
 -13  -3  -8   12.77    4.28
 -13  -4  -8   -0.82    3.34
  13  -4   8    4.31    5.90
  13  -4   8    2.75    4.78
 -13  -4   8   -4.10    4.34
  13  -4  -8   -7.95    4.41
 -13  -5   8   14.73    9.01
  13  -5   8   17.51    8.95
  13  -5   8   25.94   11.52
  13  -5  -8   -0.99    6.18
  14   0  -8  105.52   12.69
  14   0   8  114.86   12.11
 -14   0  -8  133.18   11.56
 -14  -1  -8    1.25    2.16
 -14   1  -8   14.22    4.70
 -14  -1  -8   15.73    4.89
  14   1  -8   12.33    4.19
 -14  -1   8    7.13    3.26
  14  -1  -8    6.27    4.06
  14  -1   8    7.76    4.63
  14  -1   8    4.45    3.88
 -14   2  -8   54.41    9.13
 -14  -2  -8   50.30    8.39
  14   2  -8   63.19    7.69
 -14  -2   8   69.87   10.99
 -14  -2  -8   51.74    9.21
  14  -2  -8   61.71   11.29
  14  -2   8   55.97   10.07
  14  -2   8   61.92   10.88
 -14  -3  -8  126.43   15.25
 -14  -3  -8  106.25   10.89
 -14  -3   8  110.97   15.11
  14  -3   8   90.31   13.77
  14  -3  -8   94.84   14.85
  14  -3   8   97.46   14.28
  14  -4   8   -0.82    4.89
  14  -4  -8   -4.68    4.79
 -14  -4  -8    1.87    4.41
  14  -4   8    0.24    6.20
 -14  -4   8    1.62    3.56
 -14  -5  -8   -0.17    4.17
  14  -5  -8    6.68    7.20
  15   0   8    2.06    4.11
 -15   0  -8    1.38    3.36
  15   0  -8    2.36    3.43
 -15  -1   8    3.69    2.67
  15  -1  -8    1.36    3.49
  15  -1   8    3.51    4.62
 -15  -1  -8   -2.52    2.00
 -15  -1  -8    6.71    4.03
 -15   1  -8    3.31    4.26
 -15  -2  -8   37.44    8.12
 -15  -2   8   53.33    9.58
  15  -2   8   47.92    9.33
  15   2  -8   42.51    6.87
  15  -2   8   37.80    8.32
 -15   2  -8   55.04    9.33
  15  -2  -8   25.65    7.39
 -15  -2  -8   40.41    7.50
  15  -3   8    5.92    4.56
  15  -3   8   12.35    6.09
  15  -3  -8   15.03    7.20
 -15  -3  -8    8.51    4.93
 -15  -3  -8   11.16    5.73
 -15  -3   8    5.78    4.38
  15  -4  -8   -2.06    5.99
  15  -4   8   12.96    5.96
 -15  -4  -8   13.24    6.03
 -15  -4   8    3.60    4.59
  15  -4   8   -2.40    3.83
 -16   0  -8   37.00    7.17
  16   0  -8   21.14    6.44
  16   0   8   34.85    7.93
  16  -1   8   65.78   10.88
 -16   1  -8   64.65   10.30
  16  -1  -8   75.10   12.02
  16   1  -8   60.68    9.25
 -16  -1  -8   64.33    9.55
 -16  -1   8   49.85    8.64
  16   2  -8   10.71    3.74
  16  -2  -8   11.76    5.76
  16  -2   8    6.35    4.84
  16  -2   8    9.76    4.82
 -16  -2  -8   10.91    4.38
 -16  -2   8    6.10    4.51
 -16   2  -8    9.73    4.77
 -16  -2  -8   12.18    5.42
 -16  -3   8   -2.38    3.45
 -16  -3  -8   -1.96    4.20
  16  -3   8    9.51    4.87
  16  -3   8    6.80    4.97
  16  -3  -8    3.67    5.33
 -16  -3  -8    5.91    4.73
  16  -4  -8    1.90    6.54
  16  -4   8    4.17    3.24
  16  -4   8   -0.95    3.99
 -16  -4   8   -1.85    3.05
 -16  -4  -8   -3.17    4.10
 -17   0  -8    0.85    3.31
  17   0  -8   -1.35    3.51
  17  -1  -8    6.59    4.07
  17   1  -8   -3.26    2.96
 -17  -1   8    7.24    3.45
 -17   1  -8   11.08    5.33
 -17  -1  -8    3.47    3.73
 -17  -2   8   16.98    5.94
  17  -2   8   13.26    6.59
 -17  -2  -8   17.12    5.17
  17  -2  -8   18.48    6.98
 -17   2  -8    5.58    4.76
 -17  -2  -8   22.56    6.47
  17   2  -8   14.35    4.37
 -17  -3   8   21.82    7.71
  17  -3  -8   33.95    9.25
  17  -3   8   26.96    8.15
 -17  -3  -8   29.40    8.05
  17  -3   8   39.91    8.95
 -17  -4   8    0.92    3.31
 -17  -4  -8    9.87    6.41
  17  -4   8    5.14    3.79
  17  -4   8    2.40    4.33
  17  -4  -8   14.69    8.00
 -18   0  -8   10.82    5.14
  18   0  -8   19.33    6.03
 -18  -1  -8   66.40   10.47
  18  -1  -8   93.82   14.36
  18   1  -8   87.37   11.59
 -18  -1   8   89.68   11.81
 -18   1  -8   80.91   11.82
  18  -1   8   96.46   13.97
  18  -2  -8    9.09    5.10
 -18  -2   8    5.52    3.67
  18  -2   8    1.90    4.42
 -18   2  -8   -4.00    4.47
 -18  -2  -8    1.76    4.41
  18  -3   8    2.20    4.89
  18  -3  -8   -4.43    5.28
 -18  -3   8    5.13    4.57
 -18  -3  -8    5.80    4.25
 -18  -4  -8   20.36    6.96
  19   0  -8    2.13    4.02
 -19   0  -8    9.04    4.87
  19  -1   8    9.34    6.06
 -19   1  -8   15.16    6.78
 -19  -1  -8   17.34    6.13
 -19  -1   8   10.69    4.51
  19  -1  -8   27.87    8.68
  19   1  -8   23.20    6.92
  19  -2  -8   24.90    7.08
  19  -2   8   14.83    6.75
 -19  -2   8   10.99    5.15
 -19   2  -8   14.66    7.56
 -19  -2  -8   24.64    6.77
  19  -3   8   -1.03    4.29
 -19  -3   8    1.25    3.45
  19  -3  -8   -4.38    5.94
 -19  -3  -8    3.07    3.97
 -19  -4  -8   -1.10    4.65
 -20   0  -8   16.15    6.63
  20   0  -8   20.62    6.78
 -20   1  -8   13.32    6.50
 -20  -1   8   12.55    5.35
  20  -1   8   15.26    6.52
  20  -1  -8    6.54    5.94
 -20  -1  -8    3.08    4.79
  20   1  -8    3.00    4.01
 -20  -2   8    8.90    4.74
 -20  -2  -8    4.54    5.40
  20  -2   8    7.15    6.05
  20  -2  -8   13.46    6.65
 -20   2  -8   14.33    7.54
  20  -3   8    1.41    5.03
 -20  -3   8   15.42    6.28
  20  -3  -8   -3.26    4.58
 -21   0  -8    5.23    5.60
  21   0  -8    5.03    5.60
 -21  -1   8    2.20    3.79
  21   1  -8    3.43    4.25
 -21  -1  -8    3.26    4.83
 -21   1  -8    8.70    6.40
  21  -1  -8   -2.36    4.60
 -21   2  -8   13.44    8.19
 -21  -2   8   10.46    5.17
  21  -2  -8    1.55    4.94
  21  -2   8   15.99    6.97
  22   0  -8    9.28    6.46
 -22   0  -8    4.60    6.23
 -22   1  -8   11.44    7.56
  22  -1  -8    2.49    5.58
 -22  -1   8   15.89    4.90
 -22  -1  -8    6.40    6.28
  22  -2  -8    5.54    5.32
 -22  -2   8    1.19    3.65
  22  -2   8   -2.70    5.71
 -23   0  -8   -4.31    6.62
  23   0  -8    9.98    5.35
  23  -1  -8   -0.38    6.27
 -23  -1  -8   -1.29    6.86
 -23  -2   8   15.14    5.58
  23  -2   8   31.02    9.02
  24   0  -8   10.46    6.35
   0   0  -9    0.70    1.18
   0   0  -9    2.12    1.44
   0   1  -9   11.64    2.71
   0  -1  -9   17.66    3.74
   0  -1  -9   13.07    2.51
   0   1  -9   17.58    2.37
   0  -1   9   18.26    3.06
   0  -2  -9    1.49    2.39
   0   2  -9    1.27    2.39
   0  -2   9    1.76    1.91
   0  -2  -9   -4.03    1.65
   0  -3   9   12.83    4.03
   0  -3  -9    5.93    3.18
   0   3  -9    7.49    3.43
   0  -3  -9    7.08    3.94
   0  -4   9    3.47    4.26
   0  -4  -9    3.33    3.93
   0   4  -9    5.19    3.69
   0   5  -9   71.57   10.79
   0  -5  -9   70.80   12.01
   0  -6  -9   -2.98    6.04
  -1   0  -9   -0.67    1.52
  -1   0  -9   -0.54    0.90
   1   0  -9   -0.17    0.95
   1   0  -9    0.71    1.31
   1   1  -9   16.69    2.08
  -1   1  -9   17.08    3.21
   1  -1  -9   23.97    4.23
   1  -1   9   15.84    2.60
   1  -1  -9   20.16    3.30
  -1  -1  -9   23.00    4.33
  -1  -1  -9   21.09    2.42
   1   1  -9   19.86    3.37
  -1  -1   9   21.55    3.53
  -1   1  -9   20.90    2.86
   1  -2  -9   62.90    8.02
  -1   2  -9   59.11    4.86
  -1  -2  -9   55.07    7.11
   1  -2   9   54.39    6.21
   1  -2  -9   69.79    6.32
  -1  -2  -9   44.74    4.75
  -1   2  -9   64.20    6.43
  -1  -2   9   61.22    7.09
   1   2  -9   63.13    6.24
   1  -3  -9   94.96   10.83
  -1  -3  -9   78.67    9.38
   1   3  -9   73.34    8.45
   1  -3  -9   69.40    7.25
   1  -3   9   63.62    8.30
  -1  -3   9   62.21    8.61
  -1   3  -9   76.29    8.81
  -1  -3  -9   60.66    6.54
  -1  -4  -9   38.87    8.11
   1   4  -9   42.56    7.44
  -1  -4   9   37.26    8.07
   1  -4  -9   42.37    8.57
   1  -4   9   49.50    8.55
  -1   4  -9   33.97    7.17
   1   5  -9   27.60    7.24
  -1  -5   9   23.30    8.09
  -1  -5  -9   37.28    8.97
  -1   5  -9   31.16    7.57
   1  -5  -9   37.24    8.71
   1  -6  -9   32.06    9.32
  -2   0  -9  597.01   29.76
   2   0  -9  575.70   30.47
  -2   0  -9  628.46   30.88
   2  -1  -9   15.55    3.28
  -2   1  -9   10.34    2.72
  -2  -1   9   12.60    3.25
  -2   1  -9    4.12    1.45
   2  -1  -9   21.46    4.07
  -2  -1  -9    8.72    1.43
  -2  -1  -9    7.24    2.98
   2  -1   9   13.96    2.11
   2   1  -9   13.34    3.06
  -2  -2  -9    2.22    1.57
   2  -2  -9   11.14    3.43
   2   2  -9    8.61    2.98
  -2  -2   9   15.74    4.32
  -2  -2  -9    3.93    3.02
  -2   2  -9    3.47    2.65
   2  -2  -9    5.95    3.59
   2  -2   9    5.67    2.17
  -2   2  -9    4.84    2.35
   2  -3  -9  268.80   17.80
   2   3  -9  254.22   17.36
  -2   3  -9  265.20   18.17
  -2  -3   9  289.52   19.14
  -2  -3  -9  249.41   18.37
   2  -3  -9  255.80   19.43
   2  -3   9  301.56   18.01
   2  -4  -9   53.29    9.73
   2  -4   9   61.07    9.04
  -2  -4   9   49.79    9.70
  -2  -4  -9   51.00    8.81
  -2   4  -9   49.61    8.67
   2   4  -9   37.28    7.02
   2  -5  -9    9.20    5.81
  -2  -5  -9   -2.94    3.91
  -2  -5   9    4.04    6.05
  -2   5  -9    0.28    4.65
   2   5  -9   12.17    5.43
   2  -6  -9   -0.09    6.49
  -3   0  -9    1.82    1.84
   3   0  -9   -0.41    1.41
   3   0  -9   -1.39    1.32
  -3   0  -9   -1.56    1.10
   3   1  -9  434.28   22.50
  -3  -1   9  404.18   23.22
  -3   1  -9  403.05   22.70
  -3  -1  -9  436.77   20.45
  -3   1  -9  401.94   22.30
   3  -1  -9  413.04   23.62
  -3  -1  -9  430.80   23.46
  -3   2  -9   28.68    5.22
   3  -2  -9   24.89    4.81
   3  -2   9   28.62    3.89
   3   2  -9   27.16    4.54
  -3  -2  -9   25.63    5.53
  -3  -2   9   23.78    4.86
  -3  -3   9   -0.45    2.85
   3  -3   9   -1.12    1.98
   3   3  -9   -0.49    2.51
   3  -3  -9   -1.77    2.76
  -3  -3  -9    0.99    2.93
  -3   3  -9    2.01    3.40
  -3  -4  -9    7.56    4.27
   3   4  -9   15.22    4.22
  -3   4  -9   15.39    5.45
   3  -4  -9    8.75    5.43
  -3  -4   9    9.25    4.93
  -3   5  -9   12.79    5.40
   3  -5  -9    6.78    5.46
   3   5  -9    0.17    3.99
  -3  -5   9    0.01    4.91
  -3  -5  -9   13.10    5.68
   3  -6  -9   13.11    7.39
  -3   6  -9   11.31    5.28
  -4   0  -9 1363.21   67.91
  -4   0  -9 1429.16   66.71
   4   0  -9 1345.14   67.87
   4  -1  -9   65.68    7.43
  -4   1  -9   66.47    6.20
   4   1  -9   60.93    5.78
  -4  -1   9   65.84    6.67
  -4   1  -9   78.51    6.21
  -4  -1  -9   75.93    7.02
  -4   2  -9  242.04   13.95
   4  -2   9  246.61   12.81
  -4  -2   9  224.86   15.74
   4   2  -9  195.80   13.74
  -4   2  -9  194.64   14.42
   4  -2  -9  226.84   15.53
  -4  -2  -9  203.26   15.03
   4  -3  -9   -1.91    2.64
  -4   3  -9    8.79    3.65
   4   3  -9    3.25    2.40
  -4  -3  -9    6.18    3.91
  -4  -3   9    3.80    3.29
   4  -4  -9    8.81    4.29
  -4   4  -9    5.07    3.92
   4   4  -9    1.06    2.54
  -4  -4   9    5.43    4.68
  -4  -4  -9    6.14    4.13
  -4  -5  -9    9.36    5.07
  -4  -5   9   10.55    6.24
   4  -5  -9   12.78    6.21
  -4   5  -9    9.16    5.34
  -4   6  -9    6.20    5.45
   4  -6  -9   15.36    7.86
  -4  -6   9    1.09    7.28
  -5   0  -9   -1.01    1.79
   5   0  -9    0.31    1.84
  -5   0  -9    0.66    1.80
   5  -1  -9    1.81    2.47
  -5  -1   9   -1.42    1.81
  -5   1  -9    2.97    2.05
  -5  -1  -9    2.16    2.39
   5   1  -9    2.25    1.88
  -5   1  -9    6.10    2.73
  -5  -2  -9   53.90    6.83
  -5   2  -9   60.99    6.06
  -5   2  -9   63.36    7.67
  -5  -2   9   38.77    7.14
   5   2  -9   61.65    5.96
   5  -2  -9   60.69    8.20
   5  -3  -9    9.58    4.10
  -5  -3   9    2.96    3.88
  -5  -3  -9   13.88    4.97
  -5   3  -9   13.87    4.25
   5   3  -9    7.84    3.59
  -5  -4  -9   11.23    4.66
   5  -4  -9    7.83    4.81
  -5   4  -9   14.59    5.48
   5   4  -9    8.51    3.67
  -5  -4   9    6.38    4.87
   5  -5  -9    8.03    5.52
  -5  -5   9    8.05    6.84
  -5  -5  -9    9.56    4.98
  -5   5  -9    6.36    5.15
   5  -6  -9   36.79   10.16
  -5  -6   9   17.90   10.26
  -5   6  -9   22.14    7.78
   6   0  -9  665.35   34.98
  -6   0  -9  634.47   34.22
  -6  -1  -9  116.10    9.50
   6   1  -9  115.36    8.73
  -6   1  -9  113.90    9.26
   6  -1  -9  129.35   10.68
  -6  -1   9  122.80   10.07
  -6   1  -9  106.88    8.85
  -6   2  -9  420.00   23.30
  -6  -2   9  386.10   25.07
  -6   2  -9  422.91   24.35
  -6  -2  -9  403.36   24.04
   6   2  -9  385.13   22.61
   6  -2  -9  382.95   24.94
  -6  -3  -9    3.83    2.82
   6  -3  -9    2.97    3.01
  -6   3  -9    2.25    2.95
  -6  -3   9    4.59    3.82
   6   3  -9    0.07    2.05
   6   4  -9    6.96    3.53
  -6  -4   9    3.07    4.85
  -6   4  -9    3.21    3.85
   6  -4  -9    5.51    4.21
  -6  -4  -9    2.08    3.19
  -6  -5  -9   18.79    5.72
  -6   5  -9    7.10    5.30
  -6  -5   9    9.49    6.22
  -6  -6   9   -1.07    7.47
   6  -6  -9   10.93    7.35
  -6   6  -9    6.35    5.49
  -6  -6  -9    8.78   12.85
   7   0  -9    0.66    2.34
  -7   0  -9   -0.15    1.75
  -7   0  -9    0.17    1.97
   7   1  -9   37.92    5.06
   7  -1  -9   45.28    7.13
  -7   1  -9   37.87    5.77
   7   1   9   21.61    3.08
  -7  -1   9   20.68    4.79
  -7   1  -9   28.26    4.89
  -7  -1  -9   28.80    5.07
   7   1   9   32.10    3.80
  -7  -2  -9   46.92    6.96
   7   2  -9   60.10    5.92
  -7   2  -9   53.39    7.73
  -7   2  -9   52.20    6.70
  -7  -2   9   47.34    8.20
   7  -2  -9   43.61    7.81
  -7  -3   9    8.99    4.95
  -7  -3  -9    8.58    3.36
   7  -3  -9    2.66    4.04
  -7   3  -9   11.24    4.20
   7   3  -9    7.09    2.97
  -7   4  -9    2.11    3.93
  -7  -4  -9   -3.26    2.44
   7  -4  -9    4.41    4.23
  -7  -4   9    8.04    5.17
   7   4  -9    2.18    2.49
  -7  -5   9   20.56    7.25
  -7   5  -9    8.90    5.68
  -7   6  -9   12.55    6.61
  -7  -6   9   12.76   10.37
   7  -6  -9    8.66    8.08
  -8   0  -9  269.01   17.35
   8   0  -9  293.01   18.94
  -8   0  -9  293.90   17.93
  -8   0  -9  305.00   16.40
  -8   1  -9  267.75   17.00
   8  -1  -9  258.58   18.54
  -8  -1   9  276.19   18.12
  -8   1  -9  259.29   17.05
   8   1  -9  252.77   16.40
   8   1   9  287.08   15.33
  -8  -1  -9  255.76   16.94
  -8  -2  -9    0.57    2.36
   8  -2  -9    7.56    4.21
  -8   2  -9    0.76    2.76
   8   2  -9    5.48    2.41
  -8   2  -9    3.50    2.82
  -8  -2   9    0.73    2.73
  -8  -3  -9    0.10    2.52
  -8   3  -9   12.08    4.01
  -8  -3   9   -0.79    3.68
   8   3  -9    4.81    2.74
   8  -3  -9    3.13    4.27
   8   4  -9   26.27    5.93
  -8   4  -9   28.89    7.58
  -8  -4  -9   31.91    6.95
   8  -4  -9   30.46    8.01
  -8  -4   9   20.94    7.27
  -8   5  -9   12.37    5.96
  -8  -5  -9   22.89    9.33
  -8  -5   9   18.19    7.54
  -8  -6   9   -3.92    8.21
  -9   0  -9   -1.23    1.72
   9   0  -9    0.68    2.42
   9   0   9    1.46    2.67
  -9   0  -9   -1.46    1.47
  -9  -1  -9   43.06    6.48
   9  -1  -9   54.61    8.49
  -9   1  -9   49.73    7.08
  -9  -1   9   45.37    7.59
   9   1   9   58.47    5.72
  -9  -1  -9   57.61    6.98
  -9   1  -9   42.46    6.83
   9   1  -9   59.39    6.90
   9   2  -9   22.89    4.48
  -9  -2   9   13.37    5.25
  -9  -2  -9   17.39    4.86
  -9   2  -9   14.21    4.36
   9  -2  -9   15.66    5.40
  -9   2  -9   21.51    6.06
  -9  -3   9    6.44    4.85
  -9  -3  -9   10.07    4.06
   9   3  -9    8.79    3.25
   9  -3  -9    4.33    4.35
  -9   3  -9    2.21    4.08
   9  -4  -9   11.14    5.90
  -9  -4  -9   26.77    6.26
  -9  -4   9   17.44    7.30
  -9  -4  -9   36.48    8.90
  -9   4  -9   26.55    7.07
  -9  -5   9   19.78    8.13
   9  -5  -9   26.66    8.63
  -9  -5  -9   23.99    8.46
  -9   5  -9   30.93    8.62
 -10   0  -9   13.91    3.09
  10   0  -9   14.61    4.70
 -10   0  -9   14.52    3.95
 -10  -1  -9   46.07    6.79
  10   1   9   57.59    5.86
 -10   1  -9   40.74    7.00
 -10  -1  -9   46.35    6.93
 -10  -1   9   47.05    7.68
  10  -1  -9   38.90    7.96
 -10   1  -9   54.29    7.32
  10   1  -9   57.47    7.04
 -10  -2  -9   14.92    4.29
 -10   2  -9    7.94    3.72
  10   2  -9   19.90    4.32
 -10   2  -9   15.41    4.85
 -10  -2   9   16.58    5.05
  10  -2  -9   17.74    5.57
 -10  -3  -9  174.72   14.46
 -10  -3  -9  197.96   17.07
 -10   3  -9  190.86   15.96
  10  -3  -9  181.81   16.91
 -10  -3   9  191.69   17.58
  10   3  -9  192.48   13.35
 -10  -4   9   -0.37    4.28
  10  -4  -9    5.28    5.25
 -10   4  -9    5.09    4.71
 -10  -4  -9    4.35    3.95
 -10  -4  -9    6.81    3.92
 -10  -5   9   11.25    7.50
 -10  -5  -9    1.58    5.16
  10  -5  -9   -2.34    5.76
 -11   0  -9    1.47    1.95
  11   0   9    1.10    2.24
 -11   0  -9    0.34    2.17
  11   0  -9   -0.33    2.79
  11   0   9    3.58    2.72
  11  -1   9    3.09    3.43
  11   1   9    6.81    3.45
 -11  -1  -9    0.64    2.70
  11  -1   9    1.42    4.08
 -11   1  -9   -1.10    2.33
 -11  -1  -9    2.73    2.16
  11   1  -9    3.69    2.91
  11  -1  -9    5.61    3.42
 -11  -1   9    0.50    2.23
  11  -2  -9   80.42   11.71
  11   2  -9   98.96    8.50
 -11   2  -9   92.98    9.35
 -11  -2   9  100.78   12.30
 -11   2  -9   84.36   10.81
 -11  -2  -9   70.22   10.42
 -11  -2  -9   78.06    9.44
 -11  -3  -9   20.19    5.31
  11  -3  -9   10.02    5.71
  11   3  -9   18.60    4.41
 -11  -3   9   13.72    6.09
 -11  -3  -9   13.93    5.51
 -11   3  -9   16.81    6.42
 -11  -4  -9   13.46    5.18
 -11  -4   9   15.89    7.33
 -11  -4  -9    8.61    5.84
 -11   4  -9   10.90    5.31
  11  -4  -9   22.12    8.03
 -11  -5   9    0.12    7.00
 -11  -5  -9   -2.09    3.90
  11  -5  -9    6.85    5.85
  11  -5   9    6.84    8.21
  11  -5   9    7.95    8.12
  12   0   9   30.64    6.18
  12   0  -9   47.27    7.87
  12   0   9   36.40    6.59
 -12   0  -9   39.66    6.92
 -12   1  -9   13.42    4.53
 -12  -1   9   18.00    4.73
  12  -1  -9   27.53    6.45
  12   1  -9   15.03    4.09
  12  -1   9   12.21    5.53
 -12  -1  -9   28.71    5.85
  12  -1   9   18.13    5.42
 -12  -2   9    6.04    3.38
  12  -2  -9   18.22    5.84
 -12  -2  -9   11.70    4.53
  12   2  -9   17.98    4.24
  12  -2   9   16.32    5.70
 -12  -2  -9   11.42    4.26
 -12   2  -9   19.63    5.52
  12  -3  -9   61.86   11.38
 -12   3  -9   53.50    8.81
 -12  -3   9   75.34   12.26
  12   3  -9   68.09    7.93
 -12  -3  -9   63.18   11.27
 -12  -3  -9   62.79    9.02
  12  -4   9    2.28    5.33
 -12  -4   9    2.72    5.65
 -12  -4  -9    1.83    3.57
  12  -4  -9    3.13    5.35
 -12  -4  -9    1.89    3.73
 -12  -5  -9    6.43    4.03
 -12  -5   9    3.44    6.59
  12  -5   9    6.67    9.08
  12  -5   9  -10.58    5.34
  12  -5  -9   -3.41    5.39
  13   0   9    2.11    3.73
 -13   0  -9   -2.54    2.54
  13   0  -9   -3.11    2.46
  13  -1   9   34.17    6.94
  13  -1  -9   27.56    6.60
 -13  -1  -9   41.84    7.16
 -13  -1   9   43.84    7.60
  13   1  -9   50.31    7.32
 -13   1  -9   42.80    7.46
  13  -1   9   38.77    7.65
  13  -2  -9   69.92   11.56
 -13  -2  -9   95.24   11.16
  13  -2   9   63.83   10.16
 -13  -2  -9   64.77    8.97
 -13   2  -9   63.50    9.44
  13  -2   9   69.13   10.91
 -13  -2   9   63.84   10.90
  13   2  -9   72.24    7.44
 -13  -3   9    3.70    4.06
  13  -3   9    2.27    4.46
  13  -3  -9    9.84    5.42
 -13   3  -9   11.03    4.23
  13   3  -9    0.55    2.44
 -13  -3  -9    4.26    3.78
  13  -3   9    7.49    4.66
 -13  -3  -9    0.52    2.83
  13  -4  -9    1.93    5.28
  13  -4   9   -1.47    5.24
 -13  -4  -9   -2.65    3.42
 -13  -4   9   -7.06    4.59
  13  -4   9    3.34    4.88
  13  -5   9    3.08    7.03
  13  -5   9    1.53    8.45
  13  -5  -9    7.47    7.63
 -13  -5   9   -2.35    6.58
 -13  -5  -9    3.54    3.53
  14   0   9   63.50    9.53
 -14   0  -9   56.14    8.71
  14   0  -9   70.10   10.17
  14  -1   9   31.28    6.77
 -14  -1  -9   24.10    5.80
  14  -1  -9   22.81    6.45
 -14   1  -9   26.68    6.23
 -14  -1   9   20.98    5.55
  14   1  -9   27.40    6.11
  14  -1   9   29.75    7.37
  14  -2   9    3.60    3.36
 -14  -2   9    8.61    4.30
 -14  -2  -9    1.18    3.22
 -14  -2  -9    1.95    3.51
 -14   2  -9    8.05    4.33
  14  -2  -9   12.95    5.92
  14   2  -9    0.07    2.22
  14  -2   9    3.36    3.78
  14  -3   9   12.66    5.99
 -14   3  -9   15.92    6.22
  14  -3  -9   22.35    7.68
 -14  -3   9    7.21    4.47
 -14  -3  -9   20.14    6.02
 -14  -3  -9   14.47    6.16
  14  -3   9   14.74    6.31
  14  -4   9    3.38    4.51
 -14  -4   9    3.77    6.35
  14  -4   9   -0.09    4.59
 -14  -4  -9   -1.23    3.83
  14  -4  -9    6.83    6.03
  14  -5  -9    1.43    7.05
 -15   0  -9   -1.36    3.27
  15   0   9    0.11    4.03
  15   0  -9   -3.21    2.80
  15   1  -9   12.67    4.41
  15  -1   9   11.28    5.00
 -15  -1  -9    4.49    4.45
 -15   1  -9    3.99    4.09
 -15  -1   9    8.26    3.87
  15  -1  -9    9.67    4.77
  15  -2   9   50.21    9.63
 -15  -2   9   39.81    8.54
 -15   2  -9   40.44    7.89
  15   2  -9   32.28    6.06
  15  -2  -9   42.59    9.49
  15  -2   9   36.87    8.21
 -15  -2  -9   31.28    7.10
 -15  -2  -9   32.28    6.74
  15  -3   9    8.89    5.66
 -15  -3  -9   18.38    6.17
  15  -3  -9   14.74    6.31
 -15  -3   9   13.39    5.84
 -15  -3  -9    8.84    4.87
 -15   3  -9   16.67    5.82
  15  -3   9   12.80    5.03
  15  -4   9   -2.34    3.50
  15  -4   9    6.55    5.59
  15  -4  -9   12.95    6.76
 -15  -4  -9    4.87    4.86
 -15  -4   9   -3.61    3.48
  16   0  -9    5.95    4.37
 -16   0  -9   15.50    5.33
  16   0   9   17.86    5.47
 -16  -1  -9   14.47    5.25
 -16   1  -9   21.60    6.42
  16  -1   9   26.26    6.80
  16  -1  -9   16.57    5.87
 -16  -1   9   12.48    4.62
  16   1  -9   16.30    5.15
 -16  -2  -9    7.06    4.86
  16  -2   9    5.20    4.35
  16  -2   9    2.96    4.94
  16   2  -9    6.32    3.45
  16  -2  -9   11.65    5.18
 -16  -2   9    9.31    4.60
 -16   2  -9    7.84    4.55
 -16  -2  -9    3.99    3.86
  16  -3   9    5.06    5.12
 -16  -3  -9   14.24    5.29
  16  -3  -9    9.29    6.84
 -16  -3  -9   13.36    5.32
  16  -3   9   13.57    5.79
 -16  -3   9    1.48    3.75
  16  -4   9    1.15    3.54
 -16  -4  -9    8.50    4.91
 -16  -4   9   -3.99    2.89
  16  -4   9    4.55    3.82
  16  -4  -9   13.32    7.48
 -17   0  -9   -2.88    3.50
  17   0  -9    3.66    3.87
  17  -1   9   27.60    7.60
  17  -1  -9   31.50    8.04
 -17  -1   9   30.89    6.42
 -17   1  -9   17.57    6.31
  17   1  -9   24.57    5.81
 -17  -1  -9   24.03    6.31
 -17   2  -9    0.02    4.18
  17  -2   9   12.85    5.55
  17  -2  -9    1.54    5.03
 -17  -2   9    4.27    4.01
  17   2  -9    3.53    3.39
 -17  -2  -9   11.97    5.03
 -17  -3  -9   27.91    7.49
 -17  -3  -9   34.97    9.24
 -17  -3   9   35.53    8.43
  17  -3   9   30.58    8.46
  17  -3  -9   16.60    7.46
  17  -3   9   25.91    7.77
  17  -4  -9    3.66    6.19
  17  -4   9    4.62    4.10
 -17  -4  -9    5.89    4.64
  17  -4   9   -0.96    4.24
 -17  -4   9    4.68    3.94
 -18   0  -9  140.56   13.83
  18   0  -9  141.72   14.76
  18  -1   9    3.23    4.92
  18   1  -9   -1.10    3.53
 -18   1  -9   -0.41    4.43
 -18  -1   9    6.07    3.70
 -18  -1  -9    2.58    4.48
  18  -1  -9   -2.43    4.62
  18  -2   9   38.83    9.82
  18  -2  -9   32.55    8.30
 -18  -2   9   36.29    8.24
 -18   2  -9   20.59    7.14
 -18  -2  -9   23.01    6.60
  18  -3  -9   10.37    7.08
 -18  -3   9   28.80    7.12
  18  -3   9   20.93    7.30
 -18  -3  -9   19.59    7.28
 -18  -4  -9   12.52    6.53
  19   0  -9    4.51    4.91
 -19   0  -9   -2.55    4.07
  19  -1   9    8.38    6.11
 -19  -1  -9    9.24    5.45
 -19  -1   9    5.76    3.62
  19   1  -9    2.74    3.86
 -19   1  -9   13.10    6.21
  19  -1  -9   11.33    5.67
 -19  -2  -9   13.01    5.32
  19  -2  -9   17.60    7.22
 -19   2  -9    6.32    5.60
 -19  -2   9    6.62    4.98
  19  -2   9    6.21    5.49
  19  -3   9   -0.65    4.34
 -19  -3   9   -3.72    3.11
  19  -3  -9    7.83    6.94
  20   0  -9   24.66    7.05
 -20   0  -9   27.60    7.77
 -20  -1  -9   10.34    5.37
  20   1  -9    8.88    4.84
  20  -1   9   12.68    7.02
 -20   1  -9   15.54    7.11
  20  -1  -9   11.08    6.35
 -20  -1   9   10.54    4.30
 -20  -2   9   12.56    5.50
  20  -2  -9    3.73    5.24
  20  -2   9    6.31    5.98
 -20   2  -9   26.90    8.38
 -20  -2  -9   14.45    5.70
  20  -3   9   23.36    8.31
 -20  -3   9   -5.89    3.45
  21   0  -9   -0.91    4.43
 -21   0  -9    0.45    5.35
 -21  -1   9    6.34    4.39
 -21   1  -9    2.41    6.53
  21   1  -9    7.61    5.19
  21  -1  -9   -1.78    5.43
 -21  -1  -9   10.63    5.63
  21  -2   9   67.61   12.59
 -21   2  -9   56.19   12.17
 -21  -2   9   63.57   11.14
 -21  -2  -9   63.80   11.37
  22   0  -9   25.19    7.94
 -22   0  -9    8.22    6.31
  22  -1  -9   14.77    6.32
 -22  -1  -9   -0.53    5.91
 -22  -1   9    1.33    3.32
 -22   1  -9    4.91    6.83
  22  -2   9   12.49    6.66
 -22  -2   9    2.22    4.06
 -23   0  -9    4.91    7.42
  23   0  -9   14.03    5.85
  23  -1  -9    2.63    5.98
 -23  -1  -9    9.67    7.65
   0   0 -10 1928.32   92.19
   0   0 -10 1936.78   93.39
   0   1 -10    1.53    1.29
   0  -1 -10    0.47    2.15
   0   1 -10    0.76    1.62
   0  -1  10   -1.37    1.22
   0  -1 -10   -0.17    1.45
   0  -2 -10   78.67    8.24
   0   2 -10   73.51    7.34
   0  -2 -10   90.76    6.94
   0  -2  10   85.68    7.58
   0  -3 -10    4.84    3.76
   0  -3 -10    5.61    3.00
   0   3 -10    0.50    2.80
   0  -3  10    3.14    2.66
   0   4 -10  273.88   20.55
   0  -4  10  342.25   22.86
   0  -4 -10  305.47   22.57
   0   5 -10   -2.96    3.83
   0  -5 -10    0.18    4.78
   0  -6 -10   27.55    8.78
  -1   0 -10   -0.97    1.72
   1   0 -10    0.40    1.45
  -1   0 -10    1.39    1.37
   1   0 -10    0.89    1.29
   1   1 -10   93.94    7.24
   1  -1 -10   97.81    8.09
  -1  -1 -10  103.24    8.29
  -1   1 -10  103.83    7.48
   1   1 -10   94.46    5.80
  -1  -1  10   87.98    7.16
  -1   1 -10   94.36    6.53
  -1  -1 -10   92.76    6.10
   1  -1  10  102.42    6.69
   1  -1 -10   97.48    7.18
  -1  -2 -10    8.40    2.34
   1  -2  10   10.23    3.15
   1   2 -10   12.58    3.49
  -1  -2  10   11.27    3.41
   1  -2 -10   10.77    3.22
   1  -2 -10    6.24    3.37
  -1  -2 -10   13.50    4.00
  -1   2 -10    7.58    3.10
  -1   2 -10    9.14    2.39
   1   3 -10   32.95    6.33
   1  -3 -10   48.30    6.31
   1  -3 -10   26.38    6.53
  -1   3 -10   35.01    6.80
  -1  -3 -10   45.06    7.59
  -1  -3  10   32.08    6.27
   1  -3  10   46.23    6.96
   1  -4  10   95.04   11.48
  -1   4 -10   87.94   10.87
  -1  -4  10   77.31   11.36
   1  -4 -10   98.67   12.65
  -1  -4 -10   91.98   11.81
  -1  -5 -10    1.91    5.20
   1  -5 -10    7.59    5.73
   1   5 -10   11.29    5.65
  -1   5 -10    6.61    5.08
  -1  -6 -10    8.18    7.03
   1  -6 -10    5.09    6.78
  -2   0 -10  401.79   21.03
  -2   0 -10  433.15   22.14
   2   0 -10  392.78   21.76
   2   1 -10   15.29    3.41
  -2   1 -10    2.44    1.37
   2  -1 -10    7.82    3.08
  -2  -1 -10    9.31    3.13
   2  -1 -10   12.55    2.97
  -2   1 -10   11.64    2.87
  -2  -1  10   10.14    2.85
  -2  -1 -10    7.27    1.39
   2  -2  10    1.92    1.87
  -2  -2 -10    4.23    1.52
  -2  -2  10   -0.68    2.02
   2   2 -10    2.39    2.12
  -2  -2 -10    3.89    3.04
   2  -2 -10    1.83    2.67
  -2   2 -10    3.17    1.98
  -2   2 -10    1.57    2.54
   2  -2 -10    3.01    3.45
  -2   3 -10   38.98    7.02
   2  -3 -10   46.83    8.38
  -2  -3 -10   30.39    6.72
   2   3 -10   32.39    6.11
  -2  -3  10   33.54    6.71
   2  -3 -10   37.43    6.19
   2  -3  10   34.32    5.80
   2  -4 -10   51.68    9.88
  -2  -4  10   60.48   10.38
   2   4 -10   48.31    8.22
  -2  -4 -10   61.47    9.94
  -2   4 -10   59.04    9.13
   2  -5 -10   14.32    6.78
  -2  -5  10   14.83    7.13
  -2   5 -10   15.53    6.30
  -2  -5 -10   10.46    6.24
   2   5 -10   22.64    6.28
  -2   6 -10   -0.06    5.95
   2  -6 -10   18.98    8.18
   3   0 -10   -0.58    1.38
  -3   0 -10    0.39    1.20
  -3   0 -10   -0.19    1.62
   3   0 -10    1.36    1.81
   3  -1 -10   50.38    6.16
  -3   1 -10   62.87    5.47
  -3  -1  10   51.13    6.16
  -3  -1 -10   59.67    3.86
   3   1 -10   63.18    5.66
  -3  -1 -10   63.22    6.12
  -3   1 -10   56.20    5.61
   3  -2  10   72.01    6.36
  -3  -2  10   68.54    8.59
  -3  -2 -10   80.65    8.37
  -3   2 -10   91.41    8.09
   3   2 -10   87.80    7.53
   3  -2 -10   82.15    8.25
   3  -3  10   26.80    4.94
   3  -3 -10   19.31    5.29
   3   3 -10   21.44    5.03
  -3  -3  10   13.96    4.66
  -3   3 -10   29.20    5.66
  -3  -3 -10   21.71    5.75
  -3  -4  10   33.44    8.01
   3  -4 -10   44.81    9.17
   3   4 -10   38.23    7.20
  -3  -4 -10   62.81    9.82
  -3   4 -10   34.29    7.44
  -3  -5 -10    5.56    5.09
   3  -5 -10   24.95    7.39
  -3  -5  10   14.42    6.67
  -3   5 -10   18.22    6.18
   3   5 -10    6.06    4.85
  -3   6 -10   11.09    6.02
   3  -6 -10    3.21    6.90
  -4   0 -10  153.11    9.44
  -4   0 -10  139.02   10.01
   4   0 -10  158.82   10.56
   4   1 -10  156.83   11.14
  -4  -1 -10  179.29   12.36
  -4   1 -10  186.10   11.75
  -4   1 -10  175.48   11.24
  -4  -1 -10  184.91    9.43
   4  -1 -10  165.94   12.35
  -4  -1  10  164.42   11.94
  -4  -2 -10   24.96    5.60
   4  -2 -10   27.16    5.46
   4   2 -10   22.95    4.46
  -4  -2  10   22.23    5.39
  -4   2 -10   23.39    5.02
  -4   2 -10   27.25    4.35
   4  -2  10   26.56    3.41
   4  -3 -10   28.35    6.22
  -4   3 -10   21.65    5.30
  -4  -3 -10   27.86    6.25
   4   3 -10   34.10    5.99
  -4  -3  10   33.90    6.84
   4   4 -10   30.97    6.32
  -4   4 -10   37.92    8.04
   4  -4 -10   26.58    6.24
   4  -4 -10   35.95    8.45
  -4  -4  10   26.93    7.55
  -4  -4 -10   38.50    7.87
  -4  -5  10   15.43    8.20
  -4   5 -10   17.50    7.11
   4  -5 -10    4.41    5.10
   4   5 -10   23.83    6.85
  -4  -5 -10    8.52    5.26
   4  -6 -10   14.70    8.19
  -4   6 -10   12.19    5.81
  -5   0 -10    0.02    1.51
   5   0 -10   -0.59    1.65
  -5   0 -10    0.83    1.92
  -5  -1 -10   51.43    6.68
   5  -1 -10   60.57    7.56
  -5  -1  10   65.42    7.31
  -5   1 -10   62.94    6.18
  -5   1 -10   66.37    6.14
   5   1 -10   61.30    5.95
  -5  -2 -10   36.25    5.89
   5   2 -10   34.52    5.20
   5  -2 -10   35.98    6.63
  -5  -2  10   26.38    5.89
  -5   2 -10   30.58    4.78
  -5   2 -10   26.48    5.41
   5  -3 -10    6.75    3.82
  -5  -3  10    1.81    3.77
   5   3 -10    9.18    3.12
  -5  -3 -10    5.58    3.50
  -5   3 -10    1.69    2.63
  -5   4 -10    8.00    4.07
  -5  -4 -10    7.98    4.46
   5   4 -10    9.93    3.81
  -5  -4  10    2.16    4.59
   5  -4 -10   11.37    5.00
   5  -5 -10    6.52    5.33
  -5  -5 -10   -0.40    4.33
  -5  -5  10    1.34    5.76
  -5   5 -10    7.83    5.12
   5  -6 -10   13.36    7.80
  -5  -6  10   17.77    9.59
  -5   6 -10    8.19    5.71
  -6   0 -10  216.87   14.68
  -6   0 -10  232.07   14.08
   6   0 -10  263.96   15.77
   6  -1 -10  190.67   14.02
  -6  -1 -10  158.93   12.63
  -6  -1  10  181.54   13.24
  -6   1 -10  209.49   13.15
  -6   1 -10  189.28   12.45
  -6  -1 -10  202.42   11.04
   6   1 -10  160.73   11.81
  -6   2 -10   90.13    8.92
   6   2 -10   89.76    7.88
  -6   2 -10   86.97    7.85
  -6  -2  10   93.77   10.83
  -6  -2 -10   96.20    9.16
   6  -2 -10   95.08   10.58
   6   3 -10    3.47    2.58
  -6   3 -10    6.11    3.79
  -6  -3  10    1.20    3.96
   6  -3 -10    5.38    4.14
  -6  -3 -10   -0.95    2.24
  -6  -4  10    2.90    4.72
   6   4 -10    7.21    3.39
   6  -4 -10    0.58    4.09
  -6   4 -10    1.16    4.17
  -6  -4 -10   -4.75    2.58
  -6  -5  10  107.13   15.94
   6  -5 -10   82.01   12.90
  -6  -5 -10   72.43   11.37
  -6   5 -10   77.56   12.17
  -6  -6  10   15.17    9.78
   6  -6 -10   17.50    8.93
  -6   6 -10   27.75    8.05
  -7   0 -10   -0.44    1.92
  -7   0 -10    1.15    2.09
   7   0 -10    1.93    2.43
  -7   1 -10    8.39    3.20
   7   1 -10    9.88    3.23
   7  -1 -10    7.25    3.42
  -7  -1  10    8.01    3.29
   7   1  10    6.18    2.34
   7   1  10    7.18    1.98
  -7  -1 -10    8.73    3.37
  -7   1 -10    7.49    3.49
  -7   2 -10   74.63    7.36
  -7  -2 -10   89.78    8.49
   7  -2 -10   77.02    9.85
   7   2 -10   75.76    7.04
  -7  -2  10   49.72    8.44
  -7   2 -10   66.51    8.62
  -7   3 -10   13.22    4.39
  -7  -3 -10    3.34    3.11
   7   3 -10   11.50    3.74
   7  -3 -10    7.33    4.75
  -7  -3  10    7.17    5.00
   7  -4 -10   15.51    6.51
  -7  -4  10   13.29    6.70
  -7   4 -10   12.12    4.86
   7   4 -10    9.30    3.94
  -7  -4 -10   19.14    5.46
  -7  -5  10    3.76    5.83
  -7   5 -10   19.67    6.04
  -7  -5 -10    7.14    4.77
   7  -6 -10   36.03   10.49
  -7  -6  10   19.89   10.69
  -7   6 -10   44.12   10.42
  -8   0 -10  188.64   12.77
   8   0 -10  161.93   12.93
  -8   0 -10  181.64   12.26
   8   1  10    0.57    2.15
  -8  -1  10   -0.28    2.00
  -8  -1 -10    2.09    2.47
   8   1 -10    2.14    1.90
  -8   1 -10    1.27    2.49
   8  -1 -10    2.63    3.03
  -8   1 -10    1.10    2.39
   8   2 -10  154.91   11.64
  -8   2 -10  181.90   12.95
   8  -2 -10  185.18   15.11
  -8   2 -10  171.79   13.61
  -8  -2 -10  168.98   13.20
  -8  -2  10  182.77   15.23
   8  -3 -10    1.54    4.07
   8   3 -10    7.36    2.64
  -8  -3 -10    6.59    3.84
  -8   3 -10    5.24    4.28
  -8  -3  10   14.10    5.88
  -8   4 -10   99.12   12.39
   8  -4 -10   81.78   12.39
  -8  -4  10   75.35   13.34
  -8  -4 -10   81.33   10.47
   8   4 -10   78.59    9.51
  -8   5 -10   15.04    6.46
  -8  -5  10   15.65    7.78
   9   0 -10   -1.85    2.13
  -9   0 -10    0.54    1.53
  -9   0 -10    0.62    2.25
  -9   0 -10    1.10    2.47
  -9   1 -10   28.73    5.68
   9  -1 -10   27.81    6.50
   9   1  10   31.41    4.52
  -9   1 -10   32.08    5.75
   9   1 -10   27.37    5.08
  -9  -1 -10   24.18    5.11
  -9  -1  10   23.80    5.51
   9  -2 -10   17.16    5.35
  -9  -2 -10   12.75    4.24
  -9  -2  10    9.41    4.80
  -9   2 -10    5.94    3.31
   9   2 -10   12.21    3.65
  -9   2 -10   14.26    5.26
  -9  -3  10   28.45    7.99
  -9   3 -10   36.56    6.33
   9   3 -10   22.63    4.70
  -9  -3 -10   24.80    5.57
  -9   3 -10   19.49    6.61
   9  -3 -10   29.24    7.48
  -9  -4 -10   25.94    6.27
  -9  -4  10   32.41    9.07
  -9   4 -10   34.06    8.02
   9  -4 -10   35.37    8.87
   9   4 -10   25.01    5.78
  -9   5 -10   12.28    6.14
  -9  -5  10   16.91    8.68
  -9  -5 -10   26.13    7.25
 -10  -1  10   37.67    6.94
 -10  -1 -10   38.91    6.62
 -10   1 -10   41.63    7.07
 -10  -1 -10   23.58    4.99
 -10   1 -10   39.87    6.70
  10  -1 -10   43.80    7.92
  10   1 -10   38.94    6.26
  10   1  10   50.88    5.68
  10   2 -10   46.24    6.55
 -10  -2 -10   46.54    7.21
 -10  -2  10   58.62    9.55
  10  -2 -10   40.77    8.17
 -10   2 -10   51.38    8.39
 -10   2 -10   42.50    7.05
 -10  -3  10   63.94   11.34
  10   3 -10   44.24    6.50
 -10  -3 -10   47.11    7.80
  10  -3 -10   46.05    9.16
 -10   3 -10   51.05    9.30
 -10   3 -10   48.50    7.84
 -10  -4 -10    8.68    3.82
  10  -4 -10   -1.36    4.69
 -10  -4  10    5.99    5.89
 -10   4 -10    0.16    4.44
 -10  -4 -10    1.53    3.42
  10  -5 -10   27.50    8.87
 -10  -5  10   28.59   10.03
 -10   5 -10   40.11    9.21
 -11   0 -10   -0.98    1.77
 -11   0 -10    1.20    2.51
  11   0  10    1.67    2.32
  11   0  10   -4.09    2.32
  11   0 -10    3.16    2.89
 -11  -1  10   20.95    5.16
 -11  -1 -10    7.49    3.40
  11   1 -10   15.63    4.22
  11  -1 -10   11.53    5.05
 -11   1 -10   13.49    4.25
 -11  -2 -10   51.55    8.96
 -11  -2  10   44.45    8.57
 -11  -2 -10   52.55    7.95
  11   2 -10   55.53    6.79
 -11   2 -10   50.69    8.96
 -11   2 -10   45.68    7.46
  11  -2 -10   45.88    9.20
 -11   3 -10    7.60    4.06
 -11  -3 -10   14.36    5.35
 -11  -3 -10   11.92    4.49
 -11   3 -10    3.97    4.94
 -11  -3  10    6.27    5.42
  11  -3 -10   13.30    5.80
  11   3 -10    9.85    3.39
 -11  -4  10    5.22    5.66
 -11   4 -10   11.82    6.14
 -11  -4 -10   11.85    4.73
  11  -4 -10    2.40    5.80
 -11  -4 -10   -0.75    4.49
  11  -5 -10    0.71    6.31
 -11  -5 -10    2.50    3.77
 -11  -5  10   15.39    7.65
  12   0  10    4.43    2.69
  12   0  10   14.54    4.54
 -12   0 -10   24.86    5.59
  12   0 -10   20.10    5.24
 -12  -1  10   23.56    5.49
 -12   1 -10   17.91    5.19
  12   1 -10   13.83    3.85
 -12  -1 -10   21.52    5.10
  12  -1  10   24.60    6.24
  12  -1 -10   21.19    5.48
  12  -1  10   21.71    6.47
 -12  -2 -10   18.62    5.24
 -12  -2  10   16.02    5.09
 -12   2 -10   14.03    4.75
  12  -2 -10   11.45    5.02
  12   2 -10   10.58    3.55
 -12  -2 -10   12.34    4.66
  12  -3 -10    4.90    5.13
  12   3 -10    4.69    2.91
 -12  -3 -10    6.65    4.85
 -12   3 -10    5.00    5.29
 -12   3 -10    8.15    4.47
 -12  -3  10   20.82    7.54
 -12  -3 -10    9.42    3.77
  12  -4 -10   31.18    9.06
 -12  -4 -10   53.23   11.27
 -12  -4 -10   49.94    8.67
 -12  -4  10   50.25   11.75
 -12  -5 -10   -7.50    3.42
  12  -5 -10   11.04    7.64
  12  -5  10   -5.69    6.49
  12  -5  10   20.96   10.81
 -12  -5  10    5.85    7.54
  13   0  10    1.68    3.21
 -13   0 -10   -0.74    2.93
  13   0 -10    5.51    3.45
 -13  -1  10    8.41    3.71
 -13   1 -10   11.82    5.33
  13  -1  10   13.91    4.38
  13  -1 -10   19.11    5.84
 -13  -1 -10    4.43    2.59
 -13  -1 -10   14.02    4.87
  13   1 -10   13.21    4.25
  13  -1  10   22.84    6.08
  13   2 -10  135.14   10.92
  13  -2  10  122.65   13.81
 -13  -2 -10  136.34   12.47
  13  -2 -10  125.37   15.72
  13  -2  10  125.56   13.14
 -13  -2  10  134.73   13.61
 -13   2 -10  115.60   11.74
 -13  -2 -10  133.56   12.19
 -13  -3 -10    4.35    3.54
  13  -3 -10   12.49    6.08
  13  -3  10   12.33    4.71
 -13  -3 -10   13.32    4.91
 -13  -3  10    4.32    4.17
 -13   3 -10   16.34    5.43
  13  -3  10   11.80    5.88
  13   3 -10   11.54    3.19
 -13  -4  10   -2.50    5.12
  13  -4  10    7.08    6.21
  13  -4 -10    0.08    4.90
 -13  -4 -10   -1.17    3.07
  13  -4  10    2.99    4.64
  13  -5  10   -6.40    7.42
  13  -5  10    1.17    6.74
  13  -5 -10   -7.30    6.19
 -13  -5 -10    1.53    4.28
 -13  -5  10    1.27    6.37
  14   0 -10    2.46    2.91
  14   0  10    1.55    4.25
 -14   0 -10    7.74    3.57
 -14  -1 -10    7.00    3.64
  14  -1 -10   11.52    4.32
  14  -1  10    4.39    4.02
 -14  -1  10    0.67    2.55
 -14   1 -10    6.71    4.39
  14  -1  10    3.40    3.27
 -14  -1 -10    5.37    3.80
  14   1 -10    3.95    3.15
  14  -2 -10   10.66    5.63
 -14  -2 -10    3.68    3.96
  14  -2  10   12.13    4.41
  14  -2  10    2.78    3.14
  14   2 -10   11.61    3.80
 -14  -2  10    7.35    4.20
 -14   2 -10   -1.36    3.59
 -14  -2 -10   12.15    4.40
 -14   3 -10   22.26    5.97
  14  -3 -10   21.12    7.44
 -14  -3  10   23.80    6.93
  14  -3  10   24.61    7.53
 -14  -3 -10   26.25    7.33
 -14  -3 -10   27.02    6.93
  14  -3  10   34.82    8.11
  14  -4 -10    4.29    5.88
 -14  -4  10    7.75    6.80
 -14  -4 -10   10.22    5.58
  14  -4  10    0.17    3.78
  14  -4  10    4.76    5.48
  14  -5 -10   15.83    8.32
  15   0  10    2.77    4.47
 -15   0 -10    2.19    3.84
  15   0 -10    4.46    3.69
  15  -1  10   24.79    6.37
 -15   1 -10   22.04    5.75
  15  -1 -10   16.98    5.57
  15   1 -10   22.31    5.44
 -15  -1  10   15.79    4.82
 -15  -1 -10   18.95    5.86
  15  -1  10   15.22    4.72
  15  -2  10    3.86    4.13
 -15  -2 -10    3.91    3.93
  15  -2  10    7.40    4.22
 -15  -2 -10   11.44    4.49
 -15  -2  10   12.86    5.32
  15   2 -10   19.97    4.55
 -15   2 -10    7.79    4.77
  15  -2 -10    3.90    4.87
 -15  -3 -10   19.51    6.24
  15  -3  10   32.48    8.72
 -15  -3  10   19.46    6.94
 -15  -3 -10   36.93    7.90
  15  -3  10   23.16    6.78
  15  -3 -10   38.27    9.88
 -15   3 -10   27.84    6.88
  15  -4 -10    2.51    6.45
  15  -4  10   -7.24    2.92
 -15  -4  10   10.31    4.93
  15  -4  10   -5.45    3.84
 -15  -4 -10    0.56    3.87
 -16   0 -10  260.82   20.06
  16   0 -10  288.69   21.68
  16  -1  10    5.32    4.85
 -16  -1 -10   11.84    5.20
  16   1 -10   14.22    4.65
 -16  -1  10   14.08    4.31
  16  -1 -10    9.45    5.43
 -16   1 -10    8.80    4.84
 -16  -2 -10   33.92    7.11
  16  -2  10   38.94    8.88
  16   2 -10   26.66    5.56
  16  -2  10   36.63    8.51
 -16  -2 -10   38.46    8.07
 -16  -2  10   23.54    7.05
  16  -2 -10   26.57    8.03
 -16   2 -10   34.13    8.08
 -16  -3  10    2.16    3.94
  16  -3  10   -3.38    3.79
 -16  -3 -10    0.87    3.84
 -16   3 -10    6.34    4.70
  16  -3  10    6.49    4.53
 -16  -3 -10    1.76    4.10
  16  -3 -10    2.54    5.62
  16  -4 -10    4.29    6.12
  16  -4  10   -2.00    3.53
 -16  -4  10    2.37    3.11
  16  -4  10   -0.48    3.39
 -16  -4 -10    9.83    5.73
  17   0 -10    3.19    3.79
 -17   0 -10    6.14    4.49
  17  -1 -10   80.51   13.20
 -17  -1  10   62.59   10.21
  17   1 -10   66.52   10.00
 -17  -1 -10   50.13    9.07
 -17   1 -10   79.20   11.30
  17  -1  10   62.55   11.27
  17  -2 -10    3.11    3.83
  17  -2  10    2.41    3.53
 -17  -2 -10    2.80    4.35
 -17   2 -10    7.02    4.65
  17  -2  10    6.34    5.07
 -17  -2  10    4.88    4.38
  17   2 -10    5.83    3.79
  17  -3  10   11.41    4.82
 -17   3 -10    3.51    4.35
  17  -3 -10   -1.97    5.09
 -17  -3 -10    3.18    4.17
 -17  -3 -10    2.30    4.51
  17  -3  10    9.09    5.46
 -17  -3  10    7.59    4.69
 -17  -4  10    4.71    3.52
  17  -4 -10    3.15    6.45
  17  -4  10    4.56    3.61
 -17  -4 -10    4.80    4.52
  17  -4  10    2.88    4.49
 -18   0 -10   32.13    7.49
  18   0 -10   19.91    6.78
  18  -1  10    0.60    4.82
  18  -1 -10    4.98    4.99
 -18  -1  10    0.81    3.47
  18   1 -10   -0.20    3.34
 -18   1 -10    2.27    4.33
 -18  -1 -10   11.36    4.83
  18   2 -10    4.43    3.94
 -18   2 -10   14.84    5.70
  18  -2 -10    9.72    5.05
  18  -2  10   11.47    6.71
 -18  -2  10    5.41    4.63
 -18  -2 -10   15.20    5.67
 -18  -3 -10   -3.28    3.70
 -18  -3  10    3.71    3.81
  18  -3  10   -2.80    4.78
  18  -3 -10    9.87    6.72
  18  -3  10   -6.03    3.74
 -18  -4 -10   20.31    7.76
  19   0 -10    4.07    4.13
 -19   0 -10    6.14    4.39
 -19  -1  10   -2.47    3.11
  19   1 -10    5.66    3.80
 -19  -1 -10    8.79    4.86
 -19   1 -10    8.08    5.54
  19  -1  10    1.41    4.98
  19  -1 -10   -2.73    4.57
 -19  -2  10   12.77    5.53
 -19  -2 -10    1.53    4.57
  19  -2 -10   13.20    6.47
 -19   2 -10    1.05    4.16
  19  -2  10    4.03    5.47
  19  -3  10   -6.82    4.35
  19  -3 -10    6.58    6.77
 -19  -3  10   -3.38    3.44
  20   0 -10    2.02    4.62
 -20   0 -10   17.52    6.73
  20  -1 -10   -0.97    4.65
 -20   1 -10   -2.38    4.81
  20   1 -10    8.65    4.35
 -20  -1  10    2.17    3.79
 -20  -1 -10    4.04    5.04
 -20   2 -10   -0.05    5.75
  20  -2  10   -3.33    4.87
 -20  -2  10    1.48    3.91
  20  -2 -10    1.38    4.94
 -20  -2 -10   -0.43    4.97
  20  -3  10   23.85    7.84
  21   0 -10   -2.48    4.20
 -21   0 -10   -6.20    4.99
 -21  -1 -10    3.16    5.27
 -21   1 -10   11.02    6.89
 -21  -1  10   -1.54    3.26
  21  -1 -10    7.52    4.79
  21   1 -10   -3.76    3.89
  21  -2 -10    0.90    4.80
  21  -2  10   16.75    7.07
 -21  -2 -10    2.82    5.73
 -21   2 -10   28.22    9.80
 -21  -2  10   18.69    5.56
  22   0 -10    4.20    5.49
 -22   0 -10    8.10    7.40
 -22  -1 -10    9.81    5.92
  22  -1 -10   -4.52    4.35
 -22   1 -10    6.12    7.72
  22   1 -10   -2.28    5.33
  22  -2  10   16.86    7.04
 -22  -2  10   14.22    5.55
 -23   0 -10   -0.16    6.66
  23   0 -10   -4.63    5.16
 -23  -1 -10    0.18    6.88
   0   0 -11    3.54    1.70
   0   0 -11    5.02    2.13
   0  -1  11    4.90    2.03
   0   1 -11    4.06    1.76
   0  -1 -11    2.40    2.32
   0  -1 -11    6.40    1.91
   0   1 -11    2.40    2.03
   0   2 -11   -0.97    1.18
   0  -2  11   -1.25    1.52
   0  -2 -11    1.61    1.98
   0  -2 -11    1.40    2.69
   0   2 -11    0.31    2.30
   0  -3 -11  158.52   14.60
   0  -3  11  192.37   14.26
   0  -3 -11  211.39   13.38
   0   3 -11  182.51   14.05
   0  -4 -11    3.19    4.17
   0  -4  11    1.90    4.19
   0   4 -11   -1.31    3.42
   0  -5 -11  174.35   17.31
   0   5 -11  189.78   16.70
   0  -6 -11    7.10    6.73
  -1   0 -11    0.61    1.13
  -1   0 -11   -0.20    1.80
   1   0 -11    1.57    1.63
   1   0 -11    0.33    1.34
  -1  -1  11   57.40    5.41
  -1   1 -11   54.13    5.38
   1   1 -11   58.79    5.46
  -1   1 -11   53.62    5.37
   1  -1 -11   55.73    5.30
   1   1 -11   65.93    4.42
  -1  -1 -11   64.57    4.63
   1  -1 -11   49.98    6.22
  -1  -1 -11   51.98    6.39
  -1   1 -11   70.83    5.07
  -1  -2  11   39.83    6.20
   1   2 -11   55.32    6.45
   1  -2 -11   48.01    7.10
  -1  -2 -11   45.03    6.91
  -1   2 -11   46.67    6.20
   1  -2 -11   51.64    5.96
   1  -2  11   50.66    5.96
  -1  -2 -11   43.16    4.32
  -1   2 -11   44.92    4.32
   1  -3 -11   11.57    4.72
  -1   3 -11    1.67    2.54
  -1  -3 -11    3.45    4.24
   1  -3  11    4.64    3.15
   1   3 -11    6.13    3.58
   1  -3 -11    7.21    3.39
  -1  -3  11    7.51    3.61
   1   4 -11  125.03   11.75
  -1   4 -11  144.68   12.40
   1  -4  11  109.20   12.48
  -1  -4 -11  119.74   12.74
   1  -4 -11  134.47   13.54
  -1  -4  11  114.69   13.76
  -1  -5 -11    2.33    4.89
   1   5 -11    5.61    4.96
  -1   5 -11   11.83    5.25
   1  -5 -11    8.79    6.55
   1  -6 -11    7.90    7.02
  -1  -6 -11   16.67    7.89
  -2   0 -11  240.84   13.54
  -2   0 -11  252.43   14.53
   2   0 -11  240.14   14.20
   2   1 -11  316.31   15.82
  -2  -1  11  328.56   18.10
   2  -1 -11  312.37   18.07
   2   1 -11  332.38   18.12
   2  -1 -11  310.05   18.92
  -2  -1 -11  313.86   19.02
  -2   1 -11  305.09   17.79
  -2  -1 -11  288.75   15.92
  -2   2 -11  459.80   24.27
   2  -2  11  496.34   24.85
   2   2 -11  419.98   25.28
   2  -2 -11  450.46   27.53
   2  -2 -11  488.63   26.24
  -2  -2 -11  445.85   27.16
  -2   2 -11  405.17   25.61
  -2  -2 -11  472.96   23.16
  -2  -2  11  472.07   26.59
  -2  -3 -11    0.13    2.70
  -2  -3  11    3.77    3.17
   2  -3  11    2.83    2.28
  -2   3 -11    0.97    2.49
   2  -3 -11    3.18    4.19
   2  -3 -11    1.85    2.88
   2   3 -11    0.32    2.59
  -2   4 -11   16.43    5.58
   2   4 -11   24.35    5.73
  -2  -4  11   20.57    6.46
  -2  -4 -11   16.60    6.20
   2  -4 -11   18.04    6.43
  -2  -5  11    9.18    6.46
  -2  -5 -11    7.79    6.00
   2  -5 -11   10.53    5.91
   2   5 -11   10.13    4.64
  -2   5 -11   16.65    5.70
   2  -6 -11   -4.31    5.67
  -2  -6 -11   -8.36    5.84
  -2   6 -11    4.77    5.55
  -3   0 -11    0.35    1.33
   3   0 -11   -0.49    1.35
  -3   0 -11   -0.65    1.81
   3   0 -11    1.80    1.62
  -3  -1 -11   40.36    3.30
  -3  -1  11   40.50    5.55
   3  -1 -11   46.43    6.23
   3   1 -11   42.79    5.26
   3  -1 -11   40.67    5.49
  -3  -1 -11   40.60    5.70
  -3   1 -11   50.81    5.19
  -3   1 -11   50.42    4.81
  -3  -2  11   62.49    8.35
  -3   2 -11   84.40    7.87
   3  -2 -11   86.06    8.92
  -3  -2 -11   78.55    8.26
   3  -2  11   77.30    6.44
   3  -2 -11   85.52    8.18
   3   2 -11   83.23    7.55
   3   3 -11   42.15    6.96
   3  -3 -11   30.85    6.26
   3  -3  11   37.50    5.78
  -3  -3 -11   51.53    8.30
   3  -3 -11   44.53    8.35
  -3  -3  11   40.25    7.78
  -3   3 -11   38.16    6.86
   3  -4 -11   14.26    5.94
  -3  -4  11   10.61    5.56
   3   4 -11   13.12    4.54
  -3  -4 -11    9.73    4.62
  -3   4 -11   13.84    5.17
   3  -5 -11   15.03    6.54
  -3  -5  11    8.86    6.56
  -3  -5 -11    5.08    5.49
   3   5 -11    8.82    5.03
  -3   5 -11   10.52    5.71
  -3   6 -11   10.92    6.19
   3  -6 -11    5.19    7.12
  -4   0 -11  110.15    8.29
  -4   0 -11  115.64    7.60
   4   0 -11  102.69    8.26
   4   0 -11  106.48    8.01
  -4  -1 -11    7.83    2.95
  -4   1 -11    5.35    2.50
   4  -1 -11    9.13    3.56
  -4  -1  11    5.17    2.82
  -4   1 -11    4.33    2.41
   4   1 -11    9.53    3.05
  -4  -1 -11    6.36    1.51
   4  -2 -11    5.25    3.51
   4   2 -11   10.01    3.07
  -4  -2  11    2.38    2.41
  -4  -2 -11    3.05    3.06
   4  -2  11    3.81    1.92
  -4   2 -11    1.79    2.06
  -4   2 -11    1.32    2.56
  -4  -3 -11    2.47    3.46
   4   3 -11    3.91    3.14
  -4   3 -11    7.13    3.37
  -4  -3  11    1.55    2.74
   4  -3 -11    1.95    3.22
  -4  -4 -11    6.40    4.47
  -4  -4  11    9.82    5.77
   4  -4 -11   11.52    5.66
  -4   4 -11    4.57    3.90
   4   4 -11   12.46    4.32
  -4  -5  11   57.56   12.12
   4   5 -11   42.34    8.29
   4  -5 -11   44.36   10.09
  -4   5 -11   39.62    9.10
  -4  -5 -11   49.00   10.00
   4  -6 -11   -5.29    6.45
  -4   6 -11   16.12    5.86
  -5   0 -11    0.77    1.63
  -5   0 -11   -3.25    1.39
   5   0 -11    0.57    1.66
  -5   1 -11   83.81    7.27
   5  -1 -11   65.26    8.09
  -5  -1 -11   71.82    7.47
  -5   1 -11   81.37    6.98
   5   1 -11   72.86    6.73
  -5  -1  11   85.84    7.86
  -5  -1 -11   80.94    5.48
  -5  -2 -11  148.00   11.81
  -5   2 -11  158.06   10.75
   5   2 -11  151.00   10.95
   5  -2 -11  145.23   12.49
  -5   2 -11  149.95   11.71
  -5  -2  11  130.51   12.16
  -5   3 -11   18.83    5.29
  -5  -3  11   13.99    5.34
   5  -3 -11   22.08    5.88
   5   3 -11   16.44    4.33
  -5  -3 -11   14.17    4.48
   5   4 -11    9.85    3.90
  -5  -4 -11   15.22    5.82
   5  -4 -11   14.26    5.11
  -5  -4  11    9.60    5.95
  -5   4 -11   13.81    5.34
  -5  -5  11    0.33    5.12
  -5   5 -11    1.77    4.30
   5  -5 -11   14.63    5.86
  -5  -5 -11    1.64    4.63
  -5   6 -11   12.61    6.66
   5  -6 -11   15.87    8.10
  -5  -6  11   19.09    9.83
  -6   0 -11   37.65    5.46
   6   0 -11   36.14    5.66
  -6   0 -11   37.22    4.67
  -6   1 -11  229.72   15.24
  -6  -1  11  241.99   16.11
  -6   1 -11  254.88   15.38
  -6  -1 -11  216.74   15.54
  -6  -1 -11  244.00   13.41
   6   1 -11  241.42   15.09
   6  -1 -11  243.15   16.79
  -6   2 -11  104.43   10.10
  -6  -2 -11  121.94   10.72
   6   2 -11  125.33    9.88
  -6   2 -11  111.38    9.30
  -6  -2  11  139.13   12.09
   6  -2 -11  135.77   11.92
  -6  -3  11    1.35    3.28
   6   3 -11   -0.54    2.02
   6  -3 -11    3.36    3.49
  -6  -3 -11    0.38    2.57
  -6   3 -11    3.04    3.25
  -6  -4  11   64.19   11.49
  -6  -4 -11   39.81    8.12
   6  -4 -11   62.64    9.87
  -6   4 -11   49.13    9.48
   6   4 -11   43.07    7.42
   6  -5 -11    9.10    5.92
  -6  -5 -11    3.94    4.73
  -6  -5  11    9.04    6.51
  -6   5 -11    2.77    4.96
  -6   6 -11    1.60    6.10
   6  -6 -11   13.91    7.74
  -6  -6  11   11.74    9.34
   7   0 -11    0.83    2.11
  -7   0 -11    0.07    1.76
  -7   0 -11    0.29    2.06
   7  -1 -11   48.45    7.54
  -7   1 -11   44.79    6.09
  -7  -1 -11   48.38    6.72
  -7  -1  11   41.59    6.58
   7   1 -11   48.69    6.13
  -7   1 -11   36.63    5.75
  -7   2 -11  112.15    9.58
  -7  -2 -11  124.53   10.73
   7   2 -11  123.18    9.52
   7  -2 -11  110.02   12.39
  -7   2 -11  111.65   10.42
  -7  -2  11  107.92   12.38
  -7  -3 -11   40.06    7.05
  -7   3 -11   33.84    7.39
   7   3 -11   36.59    5.92
   7  -3 -11   37.94    7.80
  -7  -3  11   21.44    6.56
  -7  -4  11   49.89   10.43
  -7   4 -11   28.94    7.25
  -7  -4 -11   39.92    7.61
   7  -4 -11   36.12    8.32
   7   4 -11   42.97    7.13
  -7   5 -11   11.20    5.67
  -7  -5 -11    7.26    4.88
  -7  -5  11    2.47    4.83
  -7  -6  11   10.04    9.94
  -7   6 -11    7.98    6.28
   8   0 -11  260.60   17.16
  -8   0 -11  240.52   15.51
  -8   0 -11  247.37   16.21
  -8   1 -11   17.84    4.52
   8   1  11   16.71    3.38
  -8  -1 -11   19.14    4.67
  -8   1 -11   19.17    4.68
   8   1 -11   16.59    3.99
   8  -1 -11   22.77    5.24
  -8  -1  11   15.14    4.38
   8   1  11   11.40    2.78
  -8  -2  11    7.06    4.39
  -8   2 -11    6.31    3.56
   8   2 -11   11.22    3.58
   8  -2 -11    5.41    4.19
  -8   2 -11   10.20    4.69
  -8  -2 -11    7.08    3.66
  -8  -3  11    6.26    5.13
  -8   3 -11    9.14    3.76
   8  -3 -11   13.70    5.56
  -8  -3 -11    8.90    4.09
  -8   3 -11    3.85    4.26
   8   3 -11    8.95    3.23
  -8  -4 -11   47.16    8.48
  -8  -4  11   53.71   11.32
   8   4 -11   39.17    7.18
  -8   4 -11   54.48    9.44
   8  -4 -11   38.28    9.21
  -8   5 -11   18.54    6.57
  -8  -5  11   17.93    9.01
  -8  -5 -11   16.59    5.73
  -9   0 -11    2.23    2.70
  -9   0 -11    0.95    1.74
   9   0 -11    1.52    2.54
   9   1 -11   35.16    5.48
   9   1  11   42.74    5.14
  -9  -1 -11   25.79    5.51
   9  -1 -11   48.44    8.19
  -9   1 -11   33.26    6.06
  -9  -1  11   33.54    6.44
  -9   1 -11   30.58    5.78
  -9   2 -11   27.89    6.41
   9   2 -11   28.53    5.23
   9  -2 -11   21.96    6.25
  -9  -2  11   18.44    6.33
  -9   2 -11   20.05    4.82
  -9  -2 -11   22.70    5.31
  -9  -3 -11   65.86    8.88
  -9  -3  11   59.94   11.05
   9  -3 -11   48.51    9.43
  -9   3 -11   63.38    8.47
  -9   3 -11   62.18    9.94
   9   3 -11   67.53    7.81
  -9   4 -11   11.61    4.80
   9   4 -11   13.27    4.28
  -9  -4 -11   11.31    4.41
   9  -4 -11   10.41    6.29
  -9  -4  11    9.46    6.38
  -9  -5  11   -4.95    5.12
  -9   5 -11    5.07    5.44
  -9  -5 -11   -0.73    4.20
 -10   0 -11    4.43    2.21
 -10   0 -11    6.75    2.94
  10   0 -11    1.83    2.99
 -10  -1  11   38.19    6.87
 -10  -1 -11   38.66    6.66
  10  -1 -11   33.93    7.16
  10   1 -11   30.07    5.76
 -10   1 -11   34.57    6.43
 -10   1 -11   33.11    6.23
  10  -2 -11    1.63    3.67
  10   2 -11   -0.97    2.04
 -10   2 -11    6.43    3.01
 -10  -2  11   -4.40    3.12
 -10  -2 -11    2.44    2.64
 -10   2 -11    2.11    3.78
 -10  -3 -11    4.35    3.28
  10  -3 -11    7.25    5.24
  10   3 -11   -2.57    1.93
 -10   3 -11    2.97    4.70
 -10   3 -11    1.41    3.05
 -10  -3  11    1.10    4.56
 -10  -4 -11   10.12    5.13
 -10  -4 -11    5.72    3.99
 -10   4 -11   12.42    5.34
 -10  -4  11   -0.47    4.65
  10  -4 -11    0.96    4.86
 -10  -5  11   -5.79    5.33
 -10   5 -11   -0.05    5.04
  10  -5 -11  -10.56    5.07
 -10  -5 -11    6.38    6.29
  11   0  11   -4.62    2.46
  11   0  11    1.50    2.64
 -11   0 -11    0.76    2.38
  11   0 -11    1.88    2.50
 -11   1 -11    6.94    3.92
 -11   1 -11   11.11    3.86
  11  -1 -11    9.40    4.32
 -11  -1 -11    8.55    3.67
 -11  -1  11    5.41    2.70
  11   1 -11    8.11    3.08
 -11  -1 -11    0.51    2.11
  11  -2 -11   26.24    7.05
 -11  -2  11   25.37    6.42
  11   2 -11   33.38    5.63
 -11  -2 -11   29.00    6.21
 -11   2 -11   36.65    7.72
 -11   2 -11   29.46    5.80
 -11  -2 -11   10.74    4.27
 -11  -3 -11   37.45    7.35
 -11   3 -11   36.34    7.23
 -11   3 -11   44.78    8.73
 -11  -3 -11   36.38    8.38
  11  -3 -11   44.40    9.36
 -11  -3  11   33.38    8.75
  11   3 -11   39.53    6.44
 -11  -4 -11   25.14    8.15
 -11   4 -11   19.28    6.77
  11  -4 -11    7.52    5.74
 -11  -4  11   24.66    8.74
 -11  -4 -11   14.27    5.72
 -11  -5  11   16.14    8.59
 -11  -5 -11   12.24    4.89
  11  -5 -11   13.71    7.42
  12   0  11   -0.88    2.54
  12   0 -11   23.46    5.75
 -12   0 -11   20.12    5.08
  12   1 -11    6.91    3.13
  12  -1 -11    2.74    4.09
  12  -1  11   -0.09    4.27
 -12  -1 -11    9.85    3.79
 -12   1 -11    7.75    3.60
 -12  -1  11    7.72    3.65
 -12  -1 -11    0.36    2.17
 -12  -2 -11   65.26    9.74
  12  -2 -11   44.14    9.10
 -12   2 -11   65.42    9.96
 -12   2 -11   57.76    8.72
 -12  -2  11   64.49   10.46
  12   2 -11   56.98    7.53
 -12  -2 -11   48.67    8.09
 -12  -3  11   26.18    8.03
 -12  -3 -11   19.61    5.55
  12   3 -11   24.85    5.17
 -12   3 -11   20.45    6.39
  12  -3 -11   37.49    9.04
 -12  -3 -11   30.59    8.14
 -12   3 -11   26.80    7.93
 -12   4 -11    5.53    5.70
 -12  -4  11    4.87    6.28
 -12  -4 -11    9.44    4.72
  12  -4 -11    4.85    5.52
 -12  -4 -11    8.74    5.32
 -12  -5 -11    2.42    4.32
 -12  -5  11   -5.07    6.61
  12  -5 -11   10.12    6.52
  12  -5  11   -4.39    7.28
  13   0  11   -4.46    2.83
  13   0 -11    4.48    3.07
  13   0  11    2.81    2.73
 -13   0 -11   -2.22    2.66
 -13   1 -11    2.08    3.21
 -13  -1 -11    5.66    3.59
  13  -1  11    2.64    3.13
  13  -1  11   10.97    4.42
  13  -1 -11    6.51    4.19
 -13  -1  11    4.23    3.14
  13   1 -11   13.85    4.19
 -13  -1 -11   11.43    3.55
 -13  -2 -11   45.37    8.37
 -13  -2  11   72.87   11.32
  13  -2  11   70.99   11.02
  13  -2 -11   55.53   10.75
  13   2 -11   48.70    7.36
 -13  -2 -11   76.12   10.38
 -13   2 -11   58.81    9.03
 -13   3 -11   16.35    5.62
  13  -3 -11   10.59    5.96
 -13  -3 -11   19.02    6.12
  13   3 -11   17.79    4.48
 -13  -3 -11   25.63    7.36
 -13  -3  11   15.20    5.74
 -13  -4 -11   11.36    6.25
 -13  -4  11   10.72    6.97
 -13  -4 -11   10.38    5.05
  13  -4  11   26.46    8.53
  13  -4 -11   20.36    7.85
 -13  -5  11    9.27    8.42
  13  -5 -11    6.60    7.31
 -13  -5 -11    6.08    4.31
 -14   0 -11   75.15    9.98
  14   0 -11   82.08   11.09
  14   1 -11    1.00    2.71
  14  -1  11    5.07    3.03
  14  -1 -11    0.96    3.36
 -14  -1  11   -2.11    2.29
 -14   1 -11    2.03    3.68
  14  -1  11    3.50    3.44
 -14  -1 -11    1.92    3.17
  14  -2 -11   19.85    6.48
  14   2 -11   17.42    4.45
  14  -2  11    7.18    4.62
 -14  -2 -11   22.18    6.46
  14  -2  11   10.88    5.23
 -14   2 -11   15.25    5.73
 -14  -2  11   18.88    6.15
 -14  -2 -11    6.92    3.63
  14  -3 -11    4.66    6.00
  14  -3  11    8.15    4.40
 -14  -3  11    0.54    3.47
 -14  -3 -11   -1.03    3.47
 -14   3 -11   -5.76    3.28
 -14  -3 -11   -6.33    2.67
  14  -3  11   -2.00    3.52
  14   3 -11   -0.37    2.31
  14  -4  11   20.99    7.04
 -14  -4 -11   24.49    7.28
 -14  -4  11   18.82    8.60
  14  -4  11    9.93    5.68
  14  -4 -11   26.32    7.55
  14  -5 -11   12.40    8.37
  15   0  11    3.94    4.05
  15   0 -11   -2.80    2.96
 -15   0 -11    0.13    3.33
  15  -1  11   50.88    8.79
  15   1 -11   81.49   10.66
 -15   1 -11   68.07   10.23
 -15  -1 -11   62.53    9.56
 -15  -1  11   56.60    9.18
  15  -1 -11   55.82   10.81
  15  -1  11   75.00   11.12
  15  -2  11    5.76    3.99
 -15  -2  11    6.60    4.13
  15  -2 -11    7.68    5.73
  15  -2  11    9.96    4.84
 -15  -2 -11    3.96    3.77
 -15   2 -11   11.38    4.88
 -15  -2 -11    2.56    2.99
  15  -3  11   33.41    8.27
 -15  -3 -11   41.55    8.64
  15  -3  11   41.13    9.48
 -15   3 -11   41.77    8.37
  15  -3 -11   52.39   11.40
 -15  -3  11   47.01    9.92
 -15  -3 -11   42.61    9.78
 -15  -4 -11    4.66    4.76
 -15  -4  11    9.45    7.51
  15  -4  11    3.59    3.73
  15  -4  11   -1.51    3.62
  15  -4 -11   -5.71    4.85
 -16   0 -11   47.55    8.62
  16   0 -11   49.26    9.32
 -16  -1  11   18.55    5.36
  16  -1 -11   16.01    5.53
  16   1 -11   26.34    6.50
 -16   1 -11   23.93    6.84
  16  -1  11   24.26    6.96
 -16  -1 -11   25.55    6.94
 -16   2 -11   10.45    5.51
 -16  -2  11   10.97    4.73
 -16  -2 -11   17.16    5.63
  16   2 -11    7.58    3.50
  16  -2 -11   25.47    7.41
  16  -2  11   13.14    5.47
 -16  -2 -11   12.84    4.55
  16  -2  11   16.12    5.90
  16  -3  11   11.78    6.54
  16  -3 -11    6.36    6.55
  16  -3  11   26.30    7.37
 -16  -3  11   16.71    6.51
 -16  -3 -11    2.62    4.03
 -16  -3 -11   14.65    6.12
 -16   3 -11    9.40    5.28
  16  -4  11   -3.37    3.38
 -16  -4  11    2.94    3.81
 -16  -4 -11    5.05    4.99
  16  -4  11    5.92    4.53
  16  -4 -11    5.88    7.77
 -17   0 -11   -1.57    4.14
  17   0 -11    1.02    3.74
  17   1 -11    9.10    4.11
  17  -1  11   15.02    5.75
  17  -1 -11   12.86    6.58
 -17  -1 -11    8.29    5.03
 -17   1 -11   13.05    5.38
 -17  -1  11   16.85    4.97
  17  -2  11   17.02    6.97
  17   2 -11    5.30    3.74
 -17   2 -11    4.37    4.75
 -17  -2 -11   10.48    5.12
  17  -2  11    3.73    3.60
 -17  -2  11   -3.74    3.13
  17  -2 -11    4.65    4.56
  17  -3  11    6.72    5.29
 -17  -3 -11    6.87    4.54
 -17  -3  11    1.39    4.19
 -17  -3 -11    6.44    4.71
  17  -3 -11   11.85    7.01
 -17   3 -11   13.37    6.00
  17  -3  11    9.20    5.49
  17  -4 -11    7.48    7.59
 -17  -4  11    2.00    3.93
  17  -4  11   -4.60    3.32
  17  -4  11    6.33    4.22
 -17  -4 -11  -10.44    3.56
  18   0 -11  147.74   15.05
  18  -1  11    4.43    5.52
 -18   1 -11   -0.27    4.49
 -18  -1 -11    1.92    4.24
  18  -1 -11    0.90    5.10
  18   1 -11    2.88    3.86
 -18  -1  11   -0.24    3.12
 -18  -2 -11    9.71    5.26
 -18   2 -11    2.18    4.26
  18  -2  11   -5.72    4.16
  18   2 -11    9.36    4.05
  18  -2 -11   18.50    6.79
 -18  -2  11    6.93    4.49
  18  -3  11    3.93    5.83
 -18   3 -11    4.58    4.03
 -18  -3 -11   -0.38    4.66
  18  -3 -11    9.17    6.92
  18  -3  11    7.73    4.83
 -18  -3  11   -1.44    3.90
 -18  -4 -11   -7.29    4.18
 -19   0 -11   14.14    5.29
  19   0 -11   -1.92    3.89
  19  -1  11   16.88    6.84
 -19  -1 -11   11.72    5.52
 -19   1 -11   22.75    7.89
  19   1 -11   13.64    5.90
 -19  -1  11   16.61    5.93
  19  -1 -11   27.69    8.23
  19  -2 -11    5.75    4.74
  19  -2  11    5.68    5.70
 -19  -2  11    4.49    3.90
 -19  -2 -11    6.69    5.50
 -19   2 -11    3.58    4.89
 -19   3 -11    1.31    3.94
 -19  -3  11    3.04    3.33
  19  -3 -11    7.29    7.14
  19  -3  11    6.99    5.35
  20   0 -11   51.38   10.27
 -20   0 -11   51.57    9.87
 -20  -1 -11    5.54    5.19
 -20  -1  11    8.42    4.53
 -20   1 -11   10.74    6.97
  20   1 -11   25.33    7.05
  20  -1 -11   13.18    6.09
  20  -2 -11   -0.09    4.00
  20  -2  11   13.86    6.84
 -20   2 -11   -0.12    3.90
 -20  -2  11    9.42    5.16
 -20  -2 -11   11.81    6.37
  20  -3  11   58.71   12.44
  21   0 -11   -5.56    4.91
 -21   0 -11    2.61    6.13
  21  -1 -11    0.85    4.62
 -21  -1 -11   10.54    6.01
 -21   1 -11   -1.87    6.15
  21   1 -11   15.30    5.96
  21  -2  11   37.70    9.73
 -21  -2 -11   28.70    8.17
 -21  -2  11   34.93    8.29
 -21   2 -11   40.00   10.58
 -22   0 -11   30.85    9.32
  22   0 -11   45.20    9.79
  22  -1 -11   -3.22    4.71
  22   1 -11   -0.81    4.33
 -22   1 -11   -4.36    6.77
 -22  -1 -11    6.90    5.80
 -22  -2 -11   -2.97    6.53
  22  -2  11    4.01    6.10
 -22  -2  11    4.87    5.07
  23   0 -11    8.38    5.60
   0   0 -12    2.85    2.04
   0   0 -12    4.27    1.86
   0  -1 -12    1.33    1.38
   0   1 -12    1.47    1.58
   0   1 -12    2.24    1.52
   0  -1 -12   -0.18    2.02
   0  -2  12    3.53    2.79
   0   2 -12    4.59    2.84
   0  -2 -12    4.90    2.18
   0  -2 -12    1.98    3.05
   0   2 -12    5.20    1.85
   0   3 -12   -0.15    2.58
   0  -3 -12   -1.02    2.90
   0  -3  12    1.50    2.53
   0  -4  12  281.91   19.95
   0   4 -12  227.77   18.06
   0  -4 -12  243.67   19.80
   0  -5 -12    8.83    5.57
   0   5 -12    6.09    4.72
   0  -6 -12    6.16    7.39
  -1   0 -12    0.55    2.08
   1   0 -12    1.22    1.60
  -1   0 -12   -0.18    1.26
   1   0 -12    0.82    1.62
   1  -1 -12   45.08    5.96
  -1   1 -12   48.15    4.39
  -1  -1  12   43.39    5.17
   1   1 -12   46.18    3.88
  -1   1 -12   54.24    5.27
  -1  -1 -12   56.83    6.68
   1  -1 -12   45.95    5.04
  -1  -1 -12   42.12    3.87
   1   1 -12   44.04    5.25
   1  -2 -12  131.01    9.78
  -1  -2 -12  124.42    8.34
  -1  -2  12  127.57   10.37
  -1   2 -12  117.84    8.20
   1  -2  12  116.60    9.34
  -1  -2 -12  131.59   11.03
   1  -2 -12  136.35   11.24
   1   2 -12  126.90   10.06
  -1   2 -12  136.52   10.42
   1  -3 -12   23.22    5.11
  -1  -3  12   10.55    3.87
   1  -3  12   18.25    4.67
  -1   3 -12   18.96    4.64
   1   3 -12   22.36    5.19
   1  -3 -12   20.52    6.05
  -1  -3 -12   19.60    5.67
   1   4 -12  144.46   13.09
  -1  -4  12  143.84   14.41
  -1  -4 -12  167.29   15.26
   1  -4 -12  136.40   14.26
  -1   4 -12  158.32   13.78
   1  -5 -12   20.52    7.70
   1   5 -12   12.65    5.98
  -1   5 -12   27.10    7.00
  -1  -5 -12   13.65    6.64
  -1  -6 -12    1.81    7.11
   1  -6 -12   -0.85    6.03
  -1   6 -12    7.02    5.91
  -2   0 -12   68.09    6.10
  -2   0 -12   66.82    5.33
   2   0 -12   68.72    5.92
   2  -1 -12    1.75    1.87
  -2  -1 -12   -0.01    2.10
  -2   1 -12   -2.02    1.08
   2  -1 -12    1.59    2.26
   2   1 -12    0.25    1.52
  -2   1 -12    0.52    1.93
  -2  -1  12    1.95    1.90
   2   1 -12    3.00    1.19
  -2  -1 -12    3.53    1.27
  -2  -2 -12    5.77    3.54
  -2  -2  12   10.32    3.59
  -2   2 -12   11.76    3.71
  -2   2 -12    8.41    2.43
  -2  -2 -12    6.87    1.88
   2  -2 -12   10.16    4.05
   2  -2 -12    9.27    3.26
   2  -2  12   15.74    3.28
   2   2 -12    5.46    2.80
   2   3 -12   79.69    8.18
  -2  -3 -12   87.33   10.59
  -2   3 -12   86.24    9.97
   2  -3  12   85.11    8.00
   2  -3 -12   76.94    8.67
   2  -3 -12   71.42   10.56
  -2  -3  12   78.55    9.80
   2   4 -12   20.64    5.47
   2  -4 -12   12.78    5.89
  -2   4 -12   20.89    6.23
  -2  -4  12   15.39    5.83
  -2  -4 -12   12.04    5.42
  -2  -5 -12    2.59    5.50
   2  -5 -12    1.67    5.23
   2   5 -12    4.04    4.55
  -2   5 -12    3.28    4.27
  -2  -6 -12    6.88    7.26
   2  -6 -12    0.45    6.55
  -2   6 -12   -2.58    5.50
   3   0 -12   -1.00    1.43
  -3   0 -12    1.47    1.40
   3   0 -12   -1.86    1.44
  -3   0 -12   -1.05    1.77
  -3   1 -12   16.60    3.29
  -3  -1  12   14.29    3.62
   3  -1 -12   23.63    4.21
   3  -1 -12   17.79    4.46
   3   1 -12   24.67    4.17
  -3  -1 -12   20.61    4.51
  -3   1 -12   14.26    3.45
  -3  -1 -12   16.15    2.14
  -3  -2  12  166.62   13.22
   3  -2  12  180.74   10.94
   3   2 -12  159.41   12.11
   3  -2 -12  174.15   12.93
   3  -2 -12  159.10   13.54
  -3   2 -12  191.83   13.13
  -3  -2 -12  189.22   13.79
   3   3 -12  104.16    9.66
  -3  -3  12  122.22   11.48
   3  -3 -12  109.03   10.37
   3  -3 -12  117.73   11.95
  -3   3 -12  109.18   10.44
  -3  -3 -12  112.46   11.22
   3  -4 -12   13.94    6.07
  -3   4 -12   11.96    4.82
  -3  -4  12   17.93    6.50
   3   4 -12    8.93    4.17
  -3  -4 -12    5.48    5.57
  -3  -5 -12    1.79    4.98
  -3   5 -12    9.21    5.19
   3  -5 -12    7.62    6.16
  -3  -5  12    2.07    5.63
   3   5 -12   12.09    5.21
  -3  -6 -12    5.31    7.18
  -3   6 -12    7.74    5.97
   3  -6 -12  -12.07    5.74
   4   0 -12   29.63    4.63
  -4   0 -12   30.93    3.85
   4   0 -12   23.22    4.19
  -4   0 -12   34.30    4.89
  -4  -1  12  537.70   28.99
  -4  -1 -12  519.21   26.07
  -4   1 -12  522.04   28.50
  -4   1 -12  513.34   28.08
   4   1 -12  532.98   28.53
  -4  -1 -12  531.55   29.67
   4  -1 -12  541.92   29.62
  -4  -2  12   21.26    5.15
  -4   2 -12   28.12    4.37
   4   2 -12   18.87    4.28
  -4   2 -12   24.88    5.15
   4  -2  12   28.56    3.39
   4  -2 -12   17.19    4.57
  -4  -2 -12   23.19    5.55
   4  -3 -12    3.36    3.71
  -4   3 -12    7.41    3.50
   4   3 -12    1.32    2.15
   4  -3 -12   10.70    4.48
  -4  -3  12    4.23    4.18
  -4  -3 -12    2.68    3.51
  -4  -4 -12    6.20    4.76
  -4   4 -12    9.43    4.76
   4  -4 -12   14.62    6.54
  -4  -4  12   15.01    6.24
   4   4 -12    4.55    3.70
   4   5 -12   -0.76    4.20
   4  -5 -12    9.18    5.29
  -4  -5 -12    1.60    4.45
  -4   5 -12    0.34    4.92
  -4  -5  12   -0.87    4.93
  -4   6 -12    8.19    5.78
   4  -6 -12   10.77    7.80
   5   0 -12    0.97    2.04
  -5   0 -12   -2.11    1.35
  -5   0 -12   -1.41    1.74
  -5  -1  12   73.36    7.43
  -5  -1 -12   75.12    7.54
  -5   1 -12   70.87    6.64
  -5  -1 -12   68.29    5.27
  -5   1 -12   85.53    7.28
   5   1 -12   79.98    6.94
   5  -1 -12   68.21    8.21
   5   2 -12  108.79    8.81
  -5   2 -12   94.83    9.05
  -5   2 -12   93.89    8.16
  -5  -2 -12  106.38    9.59
  -5  -2  12   86.72   10.41
   5  -2 -12   84.88    9.98
  -5  -3  12   19.69    6.35
   5  -3 -12   26.11    6.29
  -5   3 -12   14.40    4.64
  -5  -3 -12   11.33    4.72
   5   3 -12   16.09    4.24
   5  -4 -12   24.67    6.69
  -5  -4  12   31.22    8.49
   5   4 -12   34.68    6.93
   5  -4 -12   24.81    7.23
  -5   4 -12   26.93    6.69
  -5  -4 -12   24.96    6.35
  -5  -5 -12    6.18    5.35
  -5  -5  12    4.75    5.99
  -5   5 -12    4.55    4.81
   5  -5 -12   -4.59    4.50
   5   5 -12    1.60    4.43
   5  -6 -12   19.45    8.68
  -5   6 -12    2.22    5.54
   6   0 -12   22.28    4.75
  -6   0 -12   20.86    3.73
  -6   0 -12   20.44    4.35
  -6  -1  12  147.05   11.47
   6   1 -12  132.90   10.37
  -6   1 -12  135.51   10.55
  -6  -1 -12  143.41    8.92
  -6  -1 -12  145.44   11.38
  -6   1 -12  142.54   10.37
   6  -1 -12  150.66   12.05
   6   2 -12   80.58    7.93
  -6   2 -12   86.25    7.86
  -6  -2  12   83.10   10.46
  -6  -2 -12   87.46    9.96
   6  -2 -12   75.28    9.82
  -6   2 -12   91.86    8.88
   6  -3 -12   21.63    6.25
  -6  -3 -12   10.24    4.03
  -6  -3  12   10.65    5.40
  -6   3 -12   10.18    4.54
  -6   3 -12    9.94    3.54
   6   3 -12    8.79    3.34
  -6  -4 -12   15.40    5.77
   6  -4 -12    9.46    4.84
   6   4 -12   16.94    4.95
  -6   4 -12   11.37    5.16
  -6  -4  12   13.40    6.59
   6  -5 -12   13.26    6.51
  -6   5 -12    9.63    5.38
  -6  -5 -12   11.71    5.64
  -6  -5  12   10.30    7.31
  -6   6 -12    0.42    5.08
  -6  -6  12    5.90    9.64
  -7   0 -12    1.09    2.03
   7   0 -12    0.09    2.10
  -7   0 -12    0.41    2.10
   7   1 -12  147.37   10.87
  -7   1 -12  140.31   10.98
  -7  -1 -12  147.96    9.73
  -7   1 -12  156.30   11.19
  -7  -1 -12  127.60   11.14
   7  -1 -12  150.30   12.47
  -7  -1  12  146.11   11.85
   7  -2 -12  177.55   14.81
  -7  -2  12  148.23   14.08
  -7   2 -12  180.20   13.75
  -7   2 -12  189.19   12.97
   7   2 -12  165.94   12.32
  -7  -2 -12  173.35   13.54
  -7   3 -12   21.76    6.55
  -7   3 -12   24.07    5.10
   7  -3 -12   19.69    5.61
   7   3 -12   21.92    4.59
  -7  -3 -12   18.20    5.42
  -7  -3  12   17.58    6.41
   7   4 -12  138.33   11.76
  -7  -4 -12  119.08   11.94
  -7  -4  12  100.37   14.43
   7  -4 -12  104.43   13.50
  -7   4 -12   97.49   13.32
  -7  -5  12    1.68    5.67
  -7  -5 -12   13.08    5.10
   7  -5 -12   11.74    5.98
  -7   5 -12   10.17    6.19
  -7  -6  12   -0.31    9.45
   8   0 -12  518.69   31.21
  -8   0 -12  583.44   30.17
  -8   0 -12  547.81   30.86
  -8  -1  12   21.58    4.96
   8   1  12   19.87    3.50
   8   1  12   25.53    4.37
   8   1 -12   29.28    5.30
  -8  -1 -12   37.25    6.22
   8  -1 -12   16.29    4.89
  -8   1 -12   26.64    5.29
  -8   1 -12   27.34    5.22
   8  -2 -12    0.50    3.42
  -8   2 -12    7.62    4.12
  -8  -2 -12    2.66    2.79
   8   2 -12    5.54    2.62
  -8   2 -12    2.46    2.77
  -8  -2  12    6.11    4.44
   8  -3 -12    2.17    3.66
   8   3 -12    1.28    2.32
  -8  -3  12    3.26    4.25
  -8   3 -12    5.43    4.99
  -8  -3 -12    2.76    3.07
  -8   3 -12    5.08    3.13
  -8   4 -12   50.23    9.84
  -8  -4 -12   38.97    8.18
  -8  -4  12   61.34   11.98
   8  -4 -12   43.35    9.33
   8   4 -12   55.19    8.24
  -8  -5 -12   18.61    6.75
  -8  -5  12   15.20    7.76
  -8   5 -12   13.13    6.10
  -9   0 -12    1.66    2.53
   9   0 -12   -3.20    1.99
  -9   0 -12    2.28    2.38
  -9   1 -12   52.39    7.30
   9  -1 -12   50.94    8.59
  -9   1 -12   46.88    6.85
  -9  -1  12   41.53    7.02
  -9  -1 -12   48.61    7.21
   9   1 -12   46.91    6.52
   9   1  12   38.17    4.86
   9   2 -12   14.85    3.86
  -9   2 -12   20.36    4.79
   9  -2 -12   16.58    5.05
  -9  -2  12   18.97    6.12
  -9   2 -12   17.81    5.64
  -9  -2 -12   22.86    5.55
  -9  -3  12  101.76   13.69
   9  -3 -12   84.42   11.96
  -9  -3 -12   64.93    9.40
  -9   3 -12   70.47    9.21
  -9   3 -12   81.91   11.61
   9   3 -12  106.28    9.03
  -9  -4 -12   18.31    5.25
  -9   4 -12   21.21    6.82
  -9  -4  12   19.52    7.56
   9   4 -12   25.73    5.88
   9  -4 -12   22.79    6.93
  -9  -5  12   -5.22    5.20
  -9   5 -12   -3.42    4.61
 -10   0 -12  125.69   10.81
 -10   0 -12  131.31   11.16
 -10   0 -12  146.50    9.69
  10   0 -12  136.50   12.02
 -10   1 -12    2.09    2.81
 -10   1 -12    5.33    3.61
 -10  -1  12    0.78    2.12
 -10  -1 -12    0.81    2.83
  10   1 -12    4.19    2.71
  10  -1 -12    8.78    4.08
 -10  -2  12   47.21    9.24
  10  -2 -12   60.79   10.10
 -10  -2 -12   41.17    7.41
 -10   2 -12   50.32    7.62
  10   2 -12   42.13    6.41
 -10   2 -12   38.39    7.94
  10   3 -12   26.64    5.27
 -10  -3  12   25.94    8.18
 -10   3 -12   27.83    7.57
  10  -3 -12   29.04    7.72
 -10   3 -12   22.77    5.61
 -10  -3 -12   12.58    4.67
 -10  -4  12   39.05    9.99
  10  -4 -12   44.91   10.02
  10   4 -12   51.32    7.85
 -10   4 -12   53.88   10.46
 -10  -4 -12   64.72    9.48
 -10  -5  12   10.29    7.76
 -10   5 -12   -0.93    4.47
 -10  -5 -12   -3.64    3.77
  11   0  12    0.15    2.78
 -11   0 -12    1.37    2.74
  11   0 -12   -0.22    2.58
  11   0  12   -1.62    3.51
 -11  -1  12   22.83    5.60
  11   1 -12   25.36    5.44
  11  -1 -12   30.43    7.40
 -11   1 -12   28.27    6.32
 -11  -1 -12   25.47    5.52
 -11   1 -12   26.47    5.75
 -11  -2  12    0.90    3.14
 -11   2 -12    2.32    3.39
  11  -2 -12    5.15    4.30
  11   2 -12    3.56    2.61
 -11  -2 -12    0.70    2.60
 -11  -2 -12    6.56    3.31
 -11   2 -12   -1.15    3.38
 -11   3 -12   14.15    5.12
 -11  -3  12   11.06    6.60
 -11  -3 -12   11.63    5.04
  11  -3 -12    4.77    5.19
  11   3 -12    9.51    3.30
 -11   3 -12   15.38    6.33
 -11  -4 -12   18.54    6.03
  11  -4 -12   32.58    8.32
 -11  -4 -12   25.03    7.70
 -11   4 -12   28.03    7.36
 -11  -4  12   19.90    7.72
  11  -5 -12   12.08    6.84
 -11  -5 -12    4.25    4.35
 -11   5 -12    1.60    4.04
 -11  -5  12   22.63    9.98
  12   0  12    8.54    3.76
  12   0 -12   31.92    6.37
  12   0  12   -2.73    3.00
 -12   0 -12   34.46    6.36
 -12  -1  12   46.74    7.79
 -12   1 -12   42.62    7.53
 -12  -1 -12   45.82    7.69
  12   1 -12   53.22    7.85
 -12  -1 -12   47.87    7.21
  12  -1 -12   50.54    9.41
 -12  -2 -12   60.61    9.73
 -12   2 -12   45.84    8.05
 -12  -2  12   62.36   10.77
 -12  -2 -12   67.12    9.30
 -12   2 -12   50.76    9.56
  12  -2 -12   52.47   10.12
 -12  -3 -12   17.96    5.89
 -12   3 -12   13.51    5.78
 -12   3 -12   16.57    6.68
  12   3 -12   20.53    4.73
  12  -3 -12   14.58    6.86
 -12  -3 -12   24.08    6.89
 -12  -3  12   14.81    7.13
 -12  -4 -12    2.75    4.08
  12  -4 -12    0.16    4.70
 -12  -4 -12   -1.87    3.10
 -12   4 -12    5.61    5.71
 -12  -4  12   12.36    7.23
  12  -5 -12   11.39    6.87
 -12  -5  12    8.78    8.03
 -12  -5 -12   -0.03    4.00
  13   0  12    1.17    3.42
 -13   0 -12    1.33    2.96
  13   0  12    0.43    2.90
  13   0 -12   -1.59    2.54
  13   1 -12   18.63    4.82
 -13  -1 -12   15.69    4.91
  13  -1 -12   16.21    5.63
  13  -1  12   27.97    6.29
  13  -1  12   29.50    6.05
 -13   1 -12   22.30    5.64
 -13  -1  12   28.08    6.19
 -13  -1 -12   20.77    4.92
 -13  -2 -12   25.84    6.35
  13  -2 -12   29.45    8.11
 -13   2 -12   32.77    6.70
 -13  -2  12   31.45    7.29
 -13  -2 -12   36.02    7.53
  13   2 -12   33.37    6.10
 -13  -3 -12    2.66    3.59
 -13   3 -12    3.09    4.42
  13   3 -12    8.27    3.43
  13  -3 -12    9.51    5.62
 -13  -3 -12    8.34    3.97
 -13  -3  12    3.65    5.92
 -13  -4 -12    7.28    4.18
 -13  -4  12    5.89    6.45
  13  -4 -12   15.06    6.93
 -13  -4 -12    5.94    4.44
 -13  -5 -12   -8.55    3.68
  13  -5 -12   12.47    7.50
 -14   0 -12   44.72    7.89
  14   0 -12   53.29    9.08
  14  -1  12    9.32    4.39
  14  -1 -12    9.59    4.73
 -14  -1 -12   12.10    4.76
 -14   1 -12    1.64    3.43
 -14  -1  12    5.22    3.38
  14   1 -12   12.50    4.07
  14  -1  12    6.18    3.67
  14  -2 -12  167.28   16.38
  14   2 -12  125.29   11.46
 -14  -2 -12  138.34   12.97
  14  -2  12  136.52   15.56
 -14  -2 -12  126.03   12.87
 -14   2 -12  146.89   13.29
  14  -2  12  154.39   14.21
 -14  -2  12  132.43   13.78
 -14  -3 -12    2.82    3.93
 -14  -3  12    4.93    4.37
  14  -3  12    2.71    3.89
  14  -3 -12   -0.60    4.80
 -14  -3 -12   -1.54    3.30
  14  -3  12    2.53    4.57
 -14   3 -12    5.89    5.25
  14   3 -12   -2.88    2.27
  14  -4  12    4.76    3.90
  14  -4  12    1.65    4.31
 -14  -4 -12    3.71    4.76
 -14  -4  12   -0.13    5.95
 -14  -4 -12    5.74    4.44
  14  -4 -12   -0.77    5.63
  14  -5 -12   20.72    9.57
  15   0 -12    1.13    3.10
 -15   0 -12    4.04    3.88
  15   1 -12   11.41    4.23
  15  -1  12   14.73    5.08
  15  -1 -12   18.11    6.46
  15  -1  12   17.96    5.40
 -15  -1  12   19.75    4.94
 -15  -1 -12   14.72    4.98
 -15   1 -12   16.88    5.55
 -15  -2  12   14.12    5.44
 -15  -2 -12    6.39    3.65
  15  -2  12   14.86    5.66
 -15  -2 -12   20.74    5.95
  15   2 -12   18.80    4.86
  15  -2  12   12.98    5.22
 -15   2 -12   16.25    5.43
  15  -2 -12   13.54    6.28
 -15  -3  12   37.95    9.12
 -15  -3 -12   33.18    7.77
  15  -3  12   33.60    8.67
  15  -3 -12   45.70   10.01
 -15   3 -12   34.87    8.12
  15  -3  12   38.28    8.72
 -15  -3 -12   39.41    8.53
  15   3 -12   36.66    6.46
  15  -4 -12   36.21   10.31
 -15  -4 -12   55.04   12.27
 -15  -4  12   43.33   11.96
 -16   0 -12    5.67    4.37
  16   0 -12   -1.76    2.96
  16  -1  12    8.31    4.95
 -16  -1 -12    1.59    4.06
  16  -1 -12    5.26    4.59
 -16  -1  12    6.22    3.61
  16  -1  12    9.85    4.97
 -16   1 -12   14.36    5.62
  16   1 -12    6.95    3.67
  16   2 -12    9.88    4.03
 -16  -2 -12    9.08    5.09
  16  -2 -12   13.25    6.27
  16  -2  12   17.38    6.59
  16  -2  12   13.31    5.46
 -16   2 -12   22.84    6.71
 -16  -2  12    6.35    4.40
 -16  -3 -12    5.19    4.90
 -16  -3 -12   12.02    5.82
  16  -3  12    7.70    5.09
  16  -3 -12    1.57    5.22
 -16   3 -12   -0.80    3.98
  16  -3  12   -2.50    3.35
 -16  -3  12    1.78    4.34
 -16  -4 -12   -4.61    3.69
  16  -4  12    6.97    4.28
  16  -4  12    3.87    3.65
 -16  -4  12   -2.59    3.40
  16  -4 -12    7.41    7.39
  17   0 -12    2.02    4.01
 -17   0 -12    3.93    4.51
 -17  -1 -12    0.63    3.89
 -17   1 -12   -0.28    4.34
 -17  -1  12    6.17    4.32
  17  -1  12   -2.65    3.94
  17  -1 -12    7.74    5.23
  17   1 -12    1.45    3.50
 -17  -2  12    7.93    4.70
  17  -2  12    0.74    3.19
 -17  -2 -12    9.75    4.73
 -17   2 -12    0.98    4.35
  17  -2  12   14.07    5.63
  17  -2 -12    8.85    6.40
  17   2 -12    7.97    4.05
 -17   3 -12    0.53    4.28
  17  -3  12    0.10    3.85
 -17  -3  12   -0.17    3.16
 -17  -3 -12    4.92    3.99
  17  -3  12   -0.09    4.57
  17  -3 -12    5.41    6.17
 -17  -3 -12    1.73    4.58
  17  -4 -12    7.78    8.09
 -17  -4 -12    2.40    4.51
 -18   0 -12   48.67    9.10
  18   0 -12   55.64   10.03
 -18   1 -12    0.28    4.71
  18  -1  12    4.95    4.66
  18   1 -12    7.94    4.58
 -18  -1  12    7.11    4.26
 -18  -1 -12    9.12    5.33
  18  -1 -12   12.49    5.73
  18  -2  12   30.83    8.33
 -18  -2 -12   38.49    8.16
  18   2 -12   44.03    7.76
 -18  -2  12   41.28    9.03
 -18   2 -12   37.56    8.93
  18  -2 -12   38.65    9.34
  18  -2  12   29.40    8.48
 -18   3 -12    3.62    4.00
 -18  -3 -12    2.66    5.01
  18  -3 -12    7.25    6.51
  18  -3  12    0.87    5.11
 -18  -3  12   -2.70    2.93
  18  -3  12   -3.01    3.23
 -18  -4 -12    3.93    4.96
 -19   0 -12    4.11    4.65
  19   0 -12    1.07    4.39
  19  -1 -12   16.44    6.64
 -19  -1 -12   14.07    5.74
 -19   1 -12   21.54    7.12
  19   1 -12   16.62    5.84
 -19  -1  12   24.96    6.66
  19   2 -12    1.62    3.67
 -19  -2 -12    1.26    4.30
  19  -2 -12    2.55    4.75
 -19   2 -12   -2.28    3.99
 -19  -2  12    2.79    3.54
  19  -2  12    2.23    5.23
 -19   3 -12    0.20    3.84
  19  -3 -12   15.03    7.94
  19  -3  12    5.09    5.98
 -19  -3  12   -1.65    3.28
  19  -3  12    2.50    3.75
 -20   0 -12   23.18    7.51
  20   0 -12   11.12    6.10
  20   1 -12   15.78    5.53
 -20  -1 -12   18.44    6.36
 -20   1 -12   16.98    7.15
  20  -1 -12    3.73    5.61
 -20  -2  12   11.17    5.61
  20  -2  12    4.25    5.81
  20  -2 -12    2.83    4.48
 -20  -2 -12    7.58    5.98
 -20   2 -12    3.65    3.75
  20  -3  12   -3.03    6.15
 -21   0 -12   -2.88    5.13
  21   0 -12    9.68    5.78
 -21   1 -12    5.69    6.24
  21  -1 -12   -4.30    4.11
 -21  -1 -12    8.22    5.84
  21   1 -12   -1.21    4.22
 -21  -2 -12   10.76    6.58
  21  -2  12    6.92    6.48
  21  -2 -12    6.00    4.91
 -21  -2  12    4.23    4.51
 -21   2 -12   -6.75    4.38
 -22   0 -12   37.07    9.83
  22   0 -12   62.38   11.35
  22   1 -12    6.82    5.08
 -22  -1 -12    0.58    5.69
 -22   1 -12    0.16    6.81
  22  -1 -12   -3.23    4.45
 -22  -2 -12   18.69    8.18
  22  -2  12   29.57    8.91
  23   0 -12    1.85    5.88
  23   1 -12    0.06    5.22
   0   0 -13    4.20    2.29
   0   0 -13    0.75    1.51
   0  -1 -13   15.56    2.92
   0  -1 -13   16.95    4.41
   0   1 -13   18.56    2.87
   0   1 -13   15.12    3.50
   0   2 -13   -0.70    1.31
   0  -2  13    0.92    2.05
   0  -2 -13    1.08    1.91
   0   2 -13   -1.81    1.95
   0  -2 -13   -0.83    2.22
   0  -3 -13    9.47    4.94
   0  -3  13   17.28    4.58
   0   3 -13   15.96    4.73
   0   4 -13    1.06    3.25
   0  -4  13    1.06    4.43
   0  -4 -13    3.07    4.53
   0   5 -13  104.98   13.78
   0  -5 -13  122.23   16.02
   0   6 -13    0.80    5.70
   0  -6 -13   -3.81    5.98
   1   0 -13    1.47    1.47
   1   0 -13   -0.16    1.74
  -1   0 -13    0.22    1.45
  -1   0 -13    1.26    2.08
  -1   1 -13  156.70    9.77
  -1  -1 -13  152.25    9.39
   1   1 -13  172.37   11.04
   1  -1 -13  138.32   10.08
   1   1 -13  167.90    9.32
  -1   1 -13  159.13   10.75
  -1  -1 -13  166.97   11.93
   1  -1 -13  139.22   11.30
  -1  -2 -13   89.43    6.42
   1   2 -13   99.60    8.56
   1   2 -13   86.11    5.57
   1  -2 -13   91.05    7.60
   1  -2  13   78.54    7.26
  -1   2 -13   88.31    8.36
  -1   2 -13   78.51    6.24
  -1  -2 -13  103.48    9.42
   1  -2 -13   78.99    9.47
  -1  -2  13   76.69    7.89
  -1   3 -13    6.78    3.56
  -1  -3  13   17.88    5.04
   1  -3 -13   12.38    5.12
   1   3 -13   19.61    4.83
   1  -3  13   12.53    4.14
  -1  -3 -13    7.17    3.97
  -1  -4  13   84.09   11.83
   1  -4 -13   83.45   12.20
  -1   4 -13   80.42   11.02
   1   4 -13   72.30   10.36
  -1  -4 -13   92.10   12.51
   1   5 -13   18.80    6.15
  -1  -5 -13   16.98    7.52
  -1   5 -13   17.47    6.12
   1  -5 -13   15.74    7.06
  -1  -6 -13   -4.92    7.40
   1  -6 -13   -6.54    6.06
  -1   6 -13   -6.27    5.24
   2   0 -13   39.89    4.85
  -2   0 -13   32.64    4.09
  -2   0 -13   45.36    5.27
   2   1 -13  389.02   22.56
  -2  -1 -13  412.33   20.77
   2   1 -13  395.70   20.50
   2  -1 -13  370.58   22.26
  -2  -1  13  407.41   22.48
   2  -1 -13  427.73   23.94
  -2  -1 -13  435.67   24.07
  -2   1 -13  401.79   22.60
   2  -2 -13    2.66    3.08
  -2  -2  13    4.70    2.79
   2   2 -13    0.56    2.23
  -2   2 -13    2.03    1.99
  -2  -2 -13    2.26    1.41
   2  -2 -13    4.00    2.72
  -2  -2 -13    1.43    2.91
   2  -2  13    2.43    1.90
  -2   2 -13    2.40    2.45
  -2  -3 -13  237.06   18.53
   2  -3 -13  238.37   16.91
   2  -3  13  284.42   17.24
   2   3 -13  240.67   17.10
  -2  -3  13  252.17   18.25
   2  -3 -13  281.50   19.88
  -2   3 -13  247.86   17.74
   2  -4 -13   20.78    6.83
  -2   4 -13   12.47    5.36
  -2  -4 -13    9.47    5.15
  -2  -4  13   10.51    5.83
   2   4 -13   13.19    5.32
  -2  -5 -13   11.66    6.08
   2  -5 -13   13.07    6.78
  -2   5 -13   -0.51    4.53
   2   5 -13    4.17    4.69
   2  -6 -13   16.33    9.19
  -2   6 -13   21.38    7.83
  -2  -6 -13   35.39   10.78
  -3   0 -13    1.64    2.08
   3   0 -13    0.84    1.51
  -3   0 -13   -1.36    1.34
   3   0 -13   -1.44    1.55
   3   1 -13   70.95    6.34
   3  -1 -13   59.11    6.23
  -3  -1  13   61.19    6.34
   3  -1 -13   57.41    7.33
  -3  -1 -13   60.77    7.30
  -3   1 -13   64.54    6.20
   3   1 -13   62.67    4.41
  -3  -1 -13   62.20    4.54
  -3   1 -13   69.55    5.91
   3  -2  13  223.72   13.01
  -3   2 -13  216.85   14.95
  -3  -2 -13  229.81   16.19
  -3  -2  13  219.33   15.67
   3  -2 -13  214.01   15.18
   3  -2 -13  197.37   15.84
   3   2 -13  215.24   14.64
  -3  -3  13   15.84    5.12
  -3   3 -13   20.26    5.42
   3  -3 -13   27.02    6.68
   3  -3 -13   34.46    6.43
   3   3 -13   28.61    5.74
  -3  -3 -13   22.20    6.02
  -3  -4  13   15.90    6.39
   3  -4 -13   15.75    6.57
  -3  -4 -13    5.89    4.76
  -3   4 -13   10.70    5.21
   3   4 -13   12.98    4.47
   3  -5 -13    4.94    5.09
  -3   5 -13    0.44    4.10
  -3  -5  13    5.47    6.32
   3   5 -13    3.04    4.45
  -3  -5 -13   -3.24    4.28
   3  -6 -13    5.31    7.32
  -3   6 -13    7.78    6.06
  -3  -6 -13    4.36    6.76
   4   0 -13  435.34   24.26
  -4   0 -13  456.40   23.32
   4   0 -13  402.75   23.72
  -4   0 -13  456.99   24.69
  -4  -1 -13   47.28    3.67
  -4   1 -13   42.49    5.66
  -4  -1 -13   38.73    6.31
   4  -1 -13   38.17    5.75
   4   1 -13   36.72    5.19
  -4   1 -13   44.32    5.45
   4  -1 -13   36.16    6.07
  -4  -1  13   28.10    5.22
  -4   2 -13  639.44   34.36
   4  -2 -13  662.61   36.70
   4  -2 -13  668.26   37.64
   4   2 -13  615.67   35.07
  -4  -2 -13  658.02   36.86
  -4  -2  13  699.68   37.16
  -4   2 -13  632.28   35.77
  -4   3 -13   66.06    8.92
  -4  -3 -13   64.72    9.51
   4   3 -13   44.87    7.20
  -4  -3  13   43.56    8.49
   4  -3 -13   43.32    7.75
   4  -3 -13   46.16    9.00
  -4   4 -13   14.82    5.40
   4   4 -13   17.98    5.14
   4  -4 -13   28.72    7.73
  -4  -4 -13   17.90    6.08
  -4  -4  13   15.48    6.48
  -4  -5  13   20.26    8.05
   4   5 -13   15.64    5.75
  -4  -5 -13    3.60    5.38
   4  -5 -13   16.45    6.95
  -4   5 -13   11.84    5.85
   4  -6 -13   15.42    7.77
  -4   6 -13    6.88    6.25
   5   0 -13    1.06    2.14
   5   0 -13    2.51    2.09
  -5   0 -13   -0.38    1.51
  -5   0 -13    2.90    2.41
  -5  -1 -13  174.23   12.61
  -5   1 -13  167.30   11.79
  -5  -1 -13  170.44    9.71
  -5  -1  13  152.43   11.99
   5  -1 -13  157.80   12.45
   5   1 -13  157.91   11.60
  -5   1 -13  175.76   11.57
  -5   2 -13   44.95    6.93
  -5   2 -13   47.33    5.84
  -5  -2 -13   35.57    6.57
  -5  -2  13   27.22    6.06
   5  -2 -13   35.31    6.91
   5   2 -13   44.69    6.24
   5  -3 -13   -0.12    3.82
  -5   3 -13    5.01    3.37
   5   3 -13    3.27    2.86
  -5  -3  13   -1.13    3.79
  -5  -3 -13    7.92    3.93
  -5  -4 -13   41.85    8.15
   5  -4 -13   29.48    8.08
  -5   4 -13   42.71    8.36
   5   4 -13   30.59    6.80
  -5  -4  13   21.02    7.21
  -5  -5  13   16.88    7.90
  -5  -5 -13   11.24    5.84
   5   5 -13   22.94    6.56
  -5   5 -13   12.08    5.69
   5  -5 -13   18.22    6.96
  -5   6 -13    6.73    6.12
  -6   0 -13  177.08   11.55
  -6   0 -13  179.76   12.57
   6   0 -13  181.24   12.78
   6   1 -13    9.65    3.00
  -6  -1 -13    8.58    2.32
  -6   1 -13   14.34    3.95
  -6   1 -13   15.61    3.83
  -6  -1  13    7.75    3.19
  -6  -1 -13    8.96    3.81
   6  -1 -13    1.93    2.60
   6  -2 -13    1.37    3.52
  -6  -2 -13    4.42    3.38
  -6   2 -13   -0.77    2.54
  -6  -2  13   -2.39    2.13
   6   2 -13    2.18    2.58
  -6   2 -13    0.09    2.21
   6   3 -13    1.35    2.40
  -6  -3  13   -0.64    3.41
   6  -3 -13   -0.66    3.33
  -6  -3 -13    0.62    2.90
  -6   3 -13   -1.15    2.50
  -6   3 -13    1.07    3.66
  -6  -4  13   20.40    7.27
  -6   4 -13   20.12    6.66
   6  -4 -13   25.33    6.41
  -6  -4 -13   13.31    5.25
  -6  -5 -13   10.20    5.60
  -6  -5  13    8.09    6.15
  -6   5 -13   11.76    5.68
   6  -5 -13   17.38    6.67
   7   0 -13    3.57    2.25
  -7   0 -13    2.05    2.70
  -7   0 -13   -0.47    2.06
  -7  -1 -13   39.65    4.43
  -7   1 -13   35.91    5.83
  -7  -1  13   30.62    5.93
  -7   1 -13   27.27    5.28
   7  -1 -13   28.32    5.94
   7   1 -13   38.83    5.73
   7   1 -13   32.20    3.75
  -7  -1 -13   31.60    5.89
  -7   2 -13   28.76    5.48
   7   2 -13   26.01    5.18
   7  -2 -13   27.77    6.41
  -7   2 -13   28.17    6.38
  -7  -2 -13   32.37    6.09
  -7  -2  13   17.92    6.52
  -7   3 -13    2.92    4.50
   7   3 -13    9.00    3.43
  -7   3 -13    2.27    2.81
  -7  -3 -13    9.47    4.12
   7  -3 -13    4.91    4.01
  -7  -3  13    1.38    4.14
  -7   4 -13   52.68   10.09
   7   4 -13   40.24    7.25
   7  -4 -13   58.47    9.89
  -7  -4  13   34.78    9.29
  -7  -4 -13   40.90    8.18
   7  -5 -13   17.21    7.11
  -7  -5  13   20.83    8.25
  -7  -5 -13   11.02    5.18
  -7   5 -13   16.44    6.66
  -7  -6  13   -2.97    9.53
  -8   0 -13  283.04   17.86
  -8   0 -13  320.81   19.11
   8   0 -13  278.21   19.08
  -8   1 -13  110.07    9.51
   8   1 -13  107.28    9.32
  -8  -1 -13   93.93    9.40
  -8   1 -13  125.59   10.12
   8  -1 -13   99.74   10.33
  -8  -1  13  105.40   10.00
   8  -2 -13  102.12   11.94
  -8   2 -13   78.10    8.44
  -8  -2 -13   86.31    9.94
  -8  -2  13  111.67   12.59
   8   2 -13   80.25    7.79
  -8   2 -13   97.18    9.99
  -8  -3 -13   52.42    8.46
   8   3 -13   31.51    6.09
  -8   3 -13   40.19    7.01
  -8  -3  13   29.61    7.60
  -8   3 -13   45.68    9.12
   8  -3 -13   47.28    9.08
   8  -4 -13   51.34    9.50
   8   4 -13   50.78    8.21
  -8  -4 -13   49.09    9.28
  -8  -4  13   43.31   10.08
  -8   4 -13   49.21    9.51
  -8   5 -13   23.45    7.46
  -8  -5 -13    8.44    5.74
   8  -5 -13   22.31    6.93
  -8  -5  13   27.55    9.74
  -9   0 -13    3.71    2.50
  -9   0 -13   -1.36    2.30
   9   0 -13    3.43    3.04
   9   1 -13    0.62    2.35
  -9  -1 -13    0.95    2.53
   9  -1 -13    6.96    3.74
  -9   1 -13    1.11    2.73
  -9   1 -13    7.45    3.44
  -9  -1  13   -2.13    2.43
   9  -2 -13   26.35    6.79
  -9  -2 -13   30.57    6.41
  -9   2 -13   37.68    6.57
  -9  -2  13   20.32    6.64
  -9   2 -13   22.40    6.31
   9   2 -13   22.71    4.60
  -9  -3  13   66.23   11.84
   9  -3 -13   81.51   11.85
  -9   3 -13   92.40   10.10
  -9   3 -13   88.26   11.82
   9   3 -13   76.88    8.08
  -9  -3 -13   72.40    9.81
   9   4 -13   10.58    4.39
  -9  -4  13   17.12    7.71
   9  -4 -13   17.14    6.65
  -9  -4 -13    7.62    4.50
  -9   4 -13   12.98    5.52
  -9  -5 -13    2.43    4.63
  -9   5 -13    7.75    5.34
  -9  -5  13    6.85    6.95
 -10   0 -13   13.09    4.07
  10   0 -13   11.40    3.97
 -10   0 -13   19.69    4.89
 -10   1 -13  110.49   10.04
 -10  -1 -13  109.43   10.33
 -10  -1  13  112.70   10.59
  10  -1 -13  112.21   11.59
 -10   1 -13  114.47   10.39
  10   1 -13  102.84    9.49
 -10   2 -13    3.23    4.16
 -10  -2 -13    7.75    3.99
 -10   2 -13    9.90    4.05
 -10  -2  13    8.26    5.12
  10  -2 -13   10.55    4.71
  10   2 -13    6.02    2.82
 -10  -3 -13   47.94    8.32
  10  -3 -13   50.89   10.16
 -10   3 -13   34.59    7.09
 -10  -3  13   41.72    9.99
  10   3 -13   37.25    6.43
  10   4 -13    7.21    4.25
 -10   4 -13    7.72    4.95
 -10  -4 -13    4.08    4.31
  10  -4 -13   13.82    5.75
 -10  -4  13    5.06    5.94
 -10   5 -13    3.09    4.12
 -10  -5 -13    4.84    4.11
 -10  -5  13    5.35    7.32
 -11   0 -13   -3.13    2.49
  11   0 -13   -0.92    2.13
 -11   1 -13  144.47   12.31
 -11   1 -13  131.38   12.31
 -11  -1  13  149.67   12.93
  11  -1 -13  155.07   14.34
 -11  -1 -13  162.13   13.16
  11   1 -13  155.22   12.27
 -11   2 -13   10.30    4.48
  11  -2 -13   11.18    4.99
 -11  -2 -13    8.57    4.40
 -11   2 -13    2.13    4.45
  11   2 -13    4.30    2.84
 -11  -2  13    6.48    5.10
 -11  -3  13   13.67    6.10
 -11   3 -13   16.41    5.09
  11   3 -13   16.98    4.70
  11  -3 -13   15.91    6.42
 -11   3 -13   12.49    6.13
 -11  -3 -13   11.88    4.39
 -11  -4 -13   18.00    5.99
 -11  -4  13    9.35    6.14
 -11  -4 -13   19.95    6.15
  11  -4 -13   32.74    8.65
 -11   4 -13   24.85    7.94
 -11  -5 -13    0.31    4.48
 -11   5 -13    2.00    4.58
 -11  -5  13    2.21    7.05
  12   0  13   42.87    6.92
 -12   0 -13   69.27    8.80
  12   0  13   27.66    6.71
  12   0 -13   56.83    8.78
  12   1 -13   96.85    9.28
 -12  -1 -13   76.80    9.42
 -12  -1  13   90.70   11.08
 -12   1 -13   76.73    9.93
 -12   1 -13   87.88   10.84
  12  -1 -13   83.63   11.97
 -12  -1 -13   91.29   10.57
 -12  -2  13  135.90   13.46
 -12   2 -13  126.45   11.76
 -12  -2 -13  125.15   12.04
 -12  -2 -13  148.63   13.11
  12   2 -13  121.87   10.65
  12  -2 -13  120.48   15.36
 -12   2 -13  123.13   12.78
 -12   3 -13   36.68    8.91
 -12  -3 -13   41.82    8.21
  12   3 -13   59.33    7.94
 -12   3 -13   40.86    7.97
 -12  -3  13   50.65   11.53
  12  -3 -13   41.52   10.19
 -12  -3 -13   56.79   10.95
  12  -4 -13   23.59    8.05
 -12  -4 -13   19.60    7.55
 -12  -4  13   12.66    7.49
 -12   4 -13   21.43    7.90
 -12  -4 -13   28.98    7.13
  12  -5 -13    5.43    6.27
 -12  -5  13   12.54    8.88
 -12  -5 -13   -1.94    4.66
  13   0  13    4.34    3.69
  13   0 -13   -1.20    3.07
 -13   0 -13    1.25    3.06
  13   0  13   -3.37    3.11
  13  -1  13   49.72    8.76
 -13  -1 -13   43.72    8.01
  13  -1 -13   44.69    9.13
  13   1 -13   42.53    7.57
  13  -1  13   30.43    6.46
 -13   1 -13   42.00    7.57
 -13  -1  13   53.01    8.58
 -13  -2 -13    8.59    4.08
  13   2 -13   -1.49    2.29
 -13   2 -13    4.40    5.05
 -13   2 -13    4.15    3.47
 -13  -2 -13    3.80    3.75
  13  -2 -13    7.50    4.83
 -13  -2  13    4.32    3.55
  13  -3 -13   37.27    9.43
 -13  -3  13   33.60    9.83
  13   3 -13   28.63    6.01
 -13   3 -13   37.42    8.98
 -13  -3 -13   27.66    7.89
 -13   3 -13   17.12    6.14
 -13  -3 -13   24.36    6.25
  13  -4 -13   13.67    7.44
 -13  -4  13   21.67    8.89
 -13  -4 -13   11.13    5.22
 -13  -4 -13   22.69    8.52
  13  -5 -13   22.39    9.19
  14   0 -13    7.34    4.35
 -14   0 -13   15.86    5.54
  14  -1  13   26.31    6.00
 -14  -1  13   25.61    6.12
  14  -1 -13   31.48    7.11
 -14  -1 -13   27.20    6.66
  14   1 -13   21.60    5.88
  14  -1  13   29.91    6.97
 -14   1 -13   31.08    7.35
  14  -2  13   25.13    7.21
  14  -2 -13   39.29    9.11
 -14  -2 -13   32.05    7.07
 -14   2 -13   25.02    7.17
  14   2 -13   26.69    5.64
  14  -2  13   21.00    5.80
 -14  -2  13   29.48    6.82
 -14  -2 -13   18.87    6.15
 -14  -3 -13   11.15    4.95
  14  -3 -13   10.25    6.24
  14   3 -13   11.25    3.79
 -14   3 -13    1.60    4.16
 -14  -3  13   21.66    7.21
 -14  -3 -13   16.22    6.12
 -14  -4 -13    3.90    4.75
  14  -4 -13    1.48    5.75
  14  -4  13   -1.54    4.69
  14  -4  13    9.71    4.19
 -14  -4  13    1.74    5.96
 -14  -4 -13   -0.51    3.76
  14  -5 -13    6.93    7.75
  15   0 -13    0.97    3.49
 -15   0 -13   -3.45    3.30
  15  -1  13    9.20    4.94
  15  -1 -13   10.63    5.07
  15  -1  13   -0.93    2.76
 -15  -1 -13    6.80    4.43
 -15  -1  13    4.05    3.21
 -15   1 -13    1.36    3.78
  15   1 -13    7.57    3.46
 -15   2 -13   62.43   10.23
  15   2 -13   63.03    8.75
  15  -2  13   74.37   11.60
  15  -2  13   62.91   10.33
 -15  -2 -13   75.66   10.79
 -15  -2  13   51.04    9.94
 -15  -2 -13   58.08    9.63
  15  -2 -13   46.26   10.08
  15  -3 -13    4.00    4.99
 -15  -3  13    8.16    5.00
 -15   3 -13    5.49    4.97
  15   3 -13    9.34    4.55
  15  -3  13    4.62    4.00
 -15  -3 -13    9.34    5.22
  15  -3  13   12.48    6.28
 -15  -3 -13   12.26    5.64
 -15  -4 -13    1.82    4.22
  15  -4  13   -1.80    3.40
  15  -4  13    2.52    3.04
 -15  -4  13    5.60    7.61
  15  -4 -13    9.11    6.84
 -16   0 -13   14.51    5.90
  16   0 -13    9.69    4.80
  16   1 -13   31.17    6.97
 -16  -1  13   28.10    6.94
  16  -1  13   53.70    9.99
 -16   1 -13   32.53    7.15
  16  -1  13   37.56    8.16
  16  -1 -13   35.46    8.50
 -16  -1 -13   30.09    7.43
 -16   2 -13   17.66    6.42
  16  -2  13   20.62    6.43
  16   2 -13   21.34    5.88
  16  -2  13   10.34    4.77
 -16  -2 -13   15.92    5.83
  16  -2 -13   16.67    6.67
 -16  -2  13   18.51    5.87
 -16  -3 -13   26.49    8.00
 -16  -3  13   12.85    5.08
  16  -3  13   31.56    8.06
  16  -3 -13   36.50    9.91
 -16  -3 -13   21.81    6.44
  16  -3  13   16.85    5.73
 -16   3 -13   24.24    6.95
  16  -4  13    0.56    4.17
 -16  -4 -13    1.13    4.74
  16  -4  13    2.20    3.33
 -16  -4  13    1.76    7.78
  16  -4 -13   18.92    8.86
  17   0 -13    3.08    4.20
 -17   0 -13    0.15    3.71
  17  -1 -13    0.25    4.34
  17  -1  13    0.48    4.27
 -17  -1 -13    6.92    4.89
 -17  -1  13   -3.48    2.90
 -17   1 -13    0.30    4.50
  17   1 -13    6.81    4.03
 -17  -2 -13    6.71    5.03
 -17  -2  13   -0.82    3.51
  17  -2  13    0.05    4.59
  17   2 -13   18.71    5.43
  17  -2  13    8.51    4.41
  17  -2 -13   13.56    7.24
 -17   2 -13   13.36    5.32
 -17  -3  13    3.62    4.27
  17  -3  13   15.66    5.96
 -17  -3 -13   20.45    6.91
  17  -3 -13   10.19    6.89
 -17   3 -13    3.76    4.85
  17  -3  13   16.88    6.90
 -17  -3 -13    1.51    4.14
 -17  -4 -13   11.02    4.80
 -18   0 -13   30.44    7.94
  18   0 -13   40.65    9.13
 -18   1 -13   99.44   13.21
  18   1 -13   94.72   12.11
 -18  -1 -13   81.45   11.88
  18  -1  13  128.49   14.78
 -18  -1  13   80.99   11.50
  18  -1 -13   82.15   14.04
  18  -2  13    8.51    4.65
 -18  -2 -13   14.86    5.72
  18   2 -13    5.40    4.51
 -18   2 -13   -1.19    4.13
  18  -2 -13    2.73    5.87
  18  -2  13    9.72    5.63
 -18  -2  13    5.40    4.13
  18  -3 -13   21.82    8.38
 -18   3 -13   -4.19    3.31
 -18  -3  13    0.20    3.17
 -18  -3 -13    3.56    6.00
  18  -3  13    0.72    4.82
  18  -3  13   12.28    5.08
 -18  -4 -13    6.58    5.33
 -19   0 -13   -1.25    4.28
  19   0 -13   -2.18    3.92
  19  -1 -13    2.67    5.69
 -19  -1 -13    8.83    5.94
  19   1 -13   11.79    5.24
 -19   1 -13    5.25    6.37
 -19  -2  13   -4.89    3.25
  19  -2  13   -7.79    4.35
 -19  -2 -13    6.61    5.68
  19   2 -13    0.77    3.66
 -19   2 -13   -7.21    3.54
  19  -2 -13   -2.33    4.84
  19  -3  13   34.18    7.86
 -19  -3 -13   34.43    9.22
  19  -3  13   44.06   11.06
  19  -3 -13   35.57   10.65
 -20   0 -13   33.01    8.42
  20   0 -13   44.13    9.40
  20   1 -13   23.57    6.56
  20  -1 -13   25.50    7.88
 -20   1 -13   23.86    8.02
 -20  -1 -13   13.82    6.01
 -20  -2  13   -2.48    3.10
 -20  -2 -13  -10.83    4.76
  20  -2  13    8.18    6.43
 -20   2 -13    5.22    3.90
  20  -2 -13    1.15    5.03
 -21   0 -13   -2.91    5.10
  21   0 -13    3.12    5.18
  21  -1 -13   10.37    4.58
  21   1 -13    8.21    4.62
 -21   1 -13    2.32    6.30
 -21  -1 -13    2.10    5.68
  21  -2  13   48.88   10.11
 -21  -2 -13   24.17    8.55
 -21  -2  13   40.78    8.34
 -22   0 -13   11.93    7.84
  22   0 -13   15.16    6.71
  22  -1 -13    2.64    4.74
 -22  -1 -13    0.64    6.60
  22   1 -13   -3.06    4.57
  23   1 -13   13.57    6.59
   0   0 -14 7562.44  362.24
   0   0 -14 7719.70  358.98
   0  -1 -14    1.30    1.52
   0   1 -14    1.42    1.64
   0   1 -14   -1.47    1.61
   0  -1 -14    1.46    2.32
   0  -2 -14    1.58    3.11
   0   2 -14    9.33    3.39
   0  -2  14    2.85    2.56
   0  -2 -14    3.57    2.10
   0   2 -14    5.77    1.79
   0  -3  14    0.39    2.73
   0  -3 -14   -1.00    3.50
   0   3 -14    4.01    3.13
   0  -4 -14   98.40   13.46
   0   4 -14   99.58   12.24
   0  -5 -14   -0.51    4.81
   0   5 -14    0.42    4.47
   0  -6 -14    5.42    7.88
   0   6 -14    6.70    5.10
   1   0 -14   -0.59    1.50
   1   0 -14    0.42    1.94
  -1   0 -14    0.18    1.58
  -1   0 -14   -1.67    1.94
   1  -1 -14  451.51   23.45
  -1  -1 -14  421.92   22.50
   1   1 -14  434.35   24.05
  -1   1 -14  422.68   22.92
  -1  -1 -14  442.62   25.41
   1   1 -14  429.31   22.30
   1  -1 -14  424.90   25.08
  -1   1 -14  424.34   23.86
   1   2 -14   27.78    3.05
  -1  -2  14   30.54    5.36
  -1   2 -14   38.36    4.18
  -1   2 -14   35.80    5.90
   1  -2  14   35.39    5.17
   1  -2 -14   40.49    6.90
   1  -2 -14   39.02    5.24
  -1  -2 -14   32.72    6.36
   1   2 -14   39.81    6.20
  -1  -2 -14   40.45    3.98
   1   3 -14   14.46    4.23
   1  -3  14   11.52    3.90
   1  -3 -14    6.60    3.85
  -1  -3 -14    7.58    4.48
  -1   3 -14   15.61    4.61
  -1  -3  14   14.20    4.31
  -1  -4  14    3.23    4.56
   1   4 -14    6.32    4.26
  -1   4 -14   -2.51    2.90
  -1  -4 -14   -1.35    3.46
   1  -4 -14   15.22    5.89
  -1  -5 -14   -5.64    4.60
  -1   5 -14    7.38    5.03
   1  -5 -14   -5.22    5.00
   1   5 -14    0.18    4.52
  -1   6 -14   -0.82    5.05
  -1  -6 -14    0.53    6.90
   1  -6 -14   -0.85    7.53
   2   0 -14  336.56   18.39
  -2   0 -14  303.02   17.51
  -2   0 -14  312.83   18.48
   2  -1 -14   25.47    4.96
   2   1 -14   28.05    3.12
  -2   1 -14   20.96    4.28
   2  -1 -14   29.11    4.40
  -2  -1 -14   19.59    2.88
   2   1 -14   30.03    4.88
  -2  -1 -14   19.24    4.57
  -2  -2 -14    6.26    1.70
  -2  -2  14    3.43    2.44
  -2   2 -14    9.65    3.56
  -2   2 -14    3.53    2.10
   2  -2 -14    1.11    2.40
   2   2 -14    9.73    3.41
   2  -2 -14    4.78    3.26
   2  -2  14    8.52    2.76
  -2  -2 -14    3.10    3.30
  -2   3 -14   84.17   10.31
   2   3 -14   76.90    9.56
  -2  -3 -14  103.69   12.11
   2  -3 -14   79.63   11.20
  -2  -3  14   79.16   10.06
   2  -3 -14   73.83    8.63
  -2   4 -14   27.14    6.72
  -2  -4 -14   34.72    8.42
   2   4 -14   20.96    5.88
  -2  -4  14   22.89    6.88
   2  -4 -14   16.05    6.59
   2  -5 -14    8.73    5.73
   2   5 -14    2.75    4.26
  -2  -5 -14   -3.09    4.26
  -2   5 -14    4.58    4.90
  -2  -6 -14    1.55    7.35
   2  -6 -14   10.41    8.13
  -2   6 -14    5.00    6.31
  -3   0 -14   -1.58    1.90
   3   0 -14   -0.64    1.50
  -3   0 -14    0.72    1.60
   3   0 -14   -0.25    1.32
   3   1 -14  121.70    7.68
   3  -1 -14  127.64    9.97
   3  -1 -14  134.39   10.77
  -3  -1 -14  131.79    7.95
  -3  -1 -14  127.50   10.47
  -3   1 -14  137.99    9.30
  -3   1 -14  137.28    9.89
   3   1 -14  137.72    9.95
  -3  -1  14  126.50    9.84
  -3   2 -14  119.90   10.06
   3   2 -14  115.69    9.71
   3  -2  14  107.55    8.00
  -3  -2  14  110.00   10.13
   3  -2 -14  105.15    9.70
   3  -2 -14  115.70   10.94
  -3  -2 -14  114.97   10.93
  -3   2 -14  110.52    8.37
  -3   3 -14    5.14    3.21
  -3  -3 -14    5.25    3.98
  -3  -3  14    9.00    4.39
   3  -3 -14   10.68    5.10
   3  -3 -14    6.54    3.42
   3   3 -14   12.80    4.24
  -3  -4 -14   -3.79    3.69
  -3  -4  14    0.70    4.40
   3   4 -14    1.13    2.83
  -3   4 -14    1.66    3.58
   3  -4 -14    9.36    5.35
  -3  -5 -14   18.94    6.86
   3   5 -14   13.30    5.95
   3  -5 -14   -0.67    5.30
  -3   5 -14   13.11    6.23
  -3  -6 -14    0.58    7.05
   3  -6 -14    1.18    6.44
  -3   6 -14    9.88    6.53
   4   0 -14    0.40    2.05
  -4   0 -14    3.83    2.39
  -4   0 -14    0.07    1.54
   4   0 -14    0.91    1.87
  -4  -1  14 1003.91   48.82
  -4   1 -14  950.35   48.13
   4  -1 -14  951.16   49.25
  -4   1 -14  907.33   48.21
  -4  -1 -14  965.68   50.03
   4   1 -14  969.41   46.04
   4  -1 -14  934.95   49.89
  -4  -1 -14  928.10   45.93
   4   1 -14  899.06   48.03
  -4   2 -14  157.94   12.17
   4  -2 -14  161.90   12.57
   4  -2 -14  144.53   12.83
  -4   2 -14  121.86   10.10
  -4  -2  14  168.79   13.01
   4   2 -14  144.03   11.46
  -4  -2 -14  181.81   13.38
   4  -3 -14   -6.49    2.85
   4   3 -14    1.45    2.37
  -4   3 -14    1.36    2.96
   4  -3 -14   -2.76    3.02
  -4  -3  14    1.84    3.95
  -4  -3 -14   -2.47    2.46
  -4  -4 -14    2.52    4.32
   4  -4 -14    5.47    5.20
  -4   4 -14    3.08    4.03
  -4  -4  14    8.25    5.75
   4   4 -14    2.01    3.42
   4   5 -14    3.30    4.45
  -4   5 -14    1.28    4.66
   4  -5 -14   10.43    6.02
  -4  -5  14    1.39    5.85
  -4  -5 -14   -5.58    4.13
  -4   6 -14   46.96   10.50
  -4  -6 -14   40.63   11.63
  -5   0 -14   -0.46    1.44
   5   0 -14    1.18    2.18
  -5   0 -14    0.48    2.18
   5   0 -14   -1.74    1.60
  -5  -1 -14  172.03   12.68
  -5   1 -14  174.10   11.60
  -5  -1 -14  172.67    9.79
   5   1 -14  182.70   12.18
   5  -1 -14  145.48   12.07
  -5   1 -14  153.27   11.51
  -5  -1  14  140.92   11.82
  -5  -2 -14   35.78    6.80
  -5  -2  14   23.23    5.46
   5  -2 -14   36.65    6.80
   5   2 -14   35.95    5.90
  -5   2 -14   49.57    5.97
  -5   2 -14   30.97    5.88
  -5   3 -14   38.51    5.60
   5  -3 -14   43.92    8.79
   5  -3 -14   58.17    8.85
  -5  -3  14   51.17    9.27
  -5  -3 -14   74.52    9.79
   5   3 -14   45.55    7.09
  -5   3 -14   77.08    9.68
  -5   4 -14   21.04    6.82
  -5  -4  14   14.00    6.78
  -5  -4 -14   30.39    7.51
   5  -4 -14   42.66    9.47
   5   4 -14   30.04    6.89
  -5   5 -14   14.64    6.87
  -5  -5 -14    4.91    5.49
  -5  -5  14   18.91    8.19
   5  -5 -14   15.60    6.79
   5   5 -14   13.90    5.78
  -5   6 -14    4.02    6.46
  -6   0 -14   54.53    5.70
  -6   0 -14   58.04    7.03
   6   0 -14   70.45    7.70
  -6  -1 -14   10.43    2.49
  -6  -1  14    9.16    3.40
   6   1 -14   12.04    3.66
  -6   1 -14   11.37    3.63
  -6  -1 -14   15.14    4.40
   6  -1 -14    8.74    3.65
   6   1 -14   11.02    2.09
  -6   1 -14   11.74    3.39
   6  -2 -14   44.51    7.90
   6   2 -14   35.20    6.16
  -6   2 -14   53.52    6.80
  -6   2 -14   62.92    8.37
  -6  -2  14   58.80    8.83
  -6  -2 -14   49.62    7.75
  -6  -3 -14   45.78    8.14
  -6  -3  14   63.41   10.59
  -6   3 -14   51.12    6.79
   6  -3 -14   49.64    8.72
   6   3 -14   44.33    6.91
  -6   3 -14   28.62    7.24
  -6  -4  14   -2.57    4.64
  -6   4 -14   11.94    4.90
   6   4 -14    1.93    3.68
   6  -4 -14    4.57    4.86
  -6  -4 -14    0.42    3.06
   6   5 -14   28.90    7.45
  -6   5 -14   28.41    7.71
   6  -5 -14   16.14    7.37
  -6  -5  14   40.83   10.72
  -6  -5 -14   28.63    7.93
  -7   0 -14   -0.34    2.17
   7   0 -14    0.31    2.20
  -7   0 -14   -1.89    1.60
  -7  -1 -14    0.00    2.60
   7  -1 -14    4.41    2.97
  -7   1 -14    7.93    3.51
  -7  -1 -14    7.11    2.73
  -7  -1  14    3.89    2.99
  -7   1 -14   10.07    3.57
   7   1 -14    7.14    2.81
  -7  -2  14   10.70    4.76
  -7  -2 -14   13.80    4.56
  -7   2 -14   10.59    4.53
   7  -2 -14    8.69    4.13
   7   2 -14    7.22    3.26
  -7   2 -14   12.03    4.26
  -7   3 -14   11.97    5.64
  -7   3 -14   18.12    4.69
   7   3 -14   16.44    4.46
   7  -3 -14   16.88    5.87
  -7  -3  14   12.82    5.90
  -7  -3 -14   12.77    4.60
   7  -4 -14   15.23    6.56
   7   4 -14   16.29    5.04
  -7  -4  14   20.18    7.14
  -7  -4 -14   25.12    6.57
  -7   4 -14   20.62    6.19
  -7  -5 -14   23.49    6.82
  -7   5 -14   22.58    6.99
   7  -5 -14   30.67    8.37
  -7  -5  14   20.64    8.37
  -8   0 -14    8.08    3.22
  -8   0 -14   10.15    3.59
   8   0 -14    7.35    3.13
   8   1 -14    0.86    2.29
  -8  -1  14   -3.39    2.30
  -8   1 -14    1.79    2.66
   8  -1 -14    6.52    3.45
  -8  -1 -14    2.01    3.00
  -8   1 -14    0.64    2.92
  -8   2 -14   44.51    7.92
   8  -2 -14   47.62    8.27
  -8  -2  14   40.10    8.25
  -8  -2 -14   43.95    7.59
   8   2 -14   42.60    6.52
  -8   2 -14   44.35    6.90
   8   3 -14   16.03    4.42
  -8  -3  14   14.45    6.02
  -8   3 -14   13.33    6.09
  -8  -3 -14   25.67    6.41
   8  -3 -14   23.58    6.34
  -8   3 -14   21.35    5.16
  -8  -4 -14   46.64    9.02
   8   4 -14   50.37    8.52
  -8   4 -14   46.88    9.33
  -8  -4  14   54.25   10.73
   8  -4 -14   51.17   10.21
  -8   5 -14    7.59    5.84
   8  -5 -14    8.55    6.89
  -8  -5  14   11.74    7.62
  -8  -5 -14   12.32    5.80
   9   0 -14    4.94    3.52
  -9   0 -14   -0.51    2.52
  -9   0 -14    1.17    2.19
  -9  -1 -14   25.02    5.71
   9   1 -14   27.06    5.32
  -9  -1  14   15.31    4.90
   9  -1 -14   36.40    7.35
  -9   1 -14   19.36    4.73
  -9   1 -14   21.22    5.47
  -9   2 -14    7.74    3.24
  -9  -2 -14    2.53    3.31
  -9  -2  14   -4.01    2.95
   9  -2 -14    7.30    4.69
   9   2 -14    1.78    2.13
  -9   2 -14    4.59    4.87
  -9   3 -14   31.62    7.85
  -9   3 -14   29.80    5.99
  -9  -3  14   21.62    7.70
   9   3 -14   29.62    5.55
   9  -3 -14   34.77    8.51
  -9  -3 -14   16.55    5.32
   9   4 -14    4.83    3.56
  -9  -4 -14    9.17    4.80
   9  -4 -14   -0.82    4.98
  -9  -4  14    7.89    6.27
  -9   4 -14    8.61    5.64
  -9  -5 -14   40.62    9.07
  -9  -5  14   50.61   11.88
 -10   0 -14    1.71    2.57
 -10   0 -14    2.07    3.03
  10   0 -14   -1.32    2.06
  10  -1 -14    7.37    4.14
 -10  -1  14   13.36    4.28
 -10  -1 -14    4.55    3.28
  10   1 -14   10.80    3.50
 -10   1 -14   10.78    4.05
 -10   1 -14    7.19    3.81
  10   2 -14    5.53    3.18
 -10   2 -14   18.68    6.00
 -10  -2 -14   11.65    4.46
  10  -2 -14   10.81    5.15
 -10   2 -14   20.08    4.91
 -10  -2  14   14.40    6.18
  10   3 -14   24.08    5.37
  10  -3 -14   26.92    7.01
 -10  -3 -14   25.10    6.56
 -10   3 -14   20.24    6.97
 -10   3 -14   33.01    6.75
 -10  -3  14   12.88    6.34
 -10  -4 -14    6.13    4.10
 -10   4 -14    9.89    5.25
 -10  -4  14   17.29    7.09
  10  -4 -14    6.28    5.61
  10   4 -14    4.27    3.47
 -10   5 -14    0.23    4.40
 -10  -5  14   -2.53    5.82
 -10  -5 -14    5.91    4.17
 -10  -5 -14   10.64    5.57
  11   0 -14    3.07    2.70
 -11   0 -14    1.14    2.47
 -11   0 -14   -1.27    2.71
 -11  -1 -14   84.03   10.34
  11   1 -14   94.88    8.81
 -11   1 -14   87.43   10.02
 -11   1 -14   67.45    9.49
  11  -1 -14   98.12   12.33
 -11  -1  14   72.25    9.94
 -11   2 -14   27.91    6.08
  11   2 -14   20.63    4.74
 -11   2 -14   18.40    6.60
 -11  -2 -14   20.22    6.10
 -11  -2  14   29.79    7.69
  11  -2 -14   26.20    7.06
 -11  -3 -14   12.49    5.00
 -11   3 -14    5.61    5.32
 -11   3 -14   14.81    4.92
  11   3 -14   14.52    4.15
 -11  -3  14   17.97    7.50
  11  -3 -14   18.32    6.43
  11   4 -14    4.78    3.69
  11  -4 -14   -0.54    5.01
 -11  -4 -14    1.16    3.92
 -11  -4  14    1.56    5.31
 -11   4 -14    3.06    5.84
 -11   5 -14   -2.48    4.68
 -11  -5  14    5.20    7.50
 -11  -5 -14    4.23    4.02
  12   0  14  293.65   20.37
  12   0  14  273.93   19.18
 -12   0 -14  306.30   20.40
  12   0 -14  292.87   20.92
 -12  -1 -14   38.76    7.54
 -12  -1  14   33.25    6.63
 -12   1 -14   37.95    7.78
  12  -1 -14   34.67    8.00
 -12   1 -14   28.99    6.23
 -12  -1 -14   48.69    7.33
  12   1 -14   42.36    6.93
  12  -2 -14   83.79   12.89
 -12  -2 -14   73.05   10.21
 -12  -2 -14   89.99   11.16
  12   2 -14   78.57    9.32
 -12   2 -14   66.43   10.95
 -12  -2  14   88.27   12.40
 -12   2 -14   73.21   10.22
 -12  -3 -14   15.37    5.30
 -12   3 -14   18.18    5.44
 -12   3 -14   14.06    6.92
 -12  -3 -14   20.97    6.07
  12  -3 -14   18.79    6.94
  12   3 -14   13.37    4.07
 -12  -3  14   19.44    7.54
 -12  -4  14   26.63    8.88
 -12  -4 -14   26.41    6.98
  12  -4 -14   34.99    9.14
 -12  -4 -14   44.03   10.40
 -12   4 -14   47.74   10.97
 -12  -5 -14    2.84    4.50
 -12  -5  14   24.36   10.06
  13   0  14   -8.97    3.42
  13   0 -14   -1.03    2.69
 -13   0 -14    1.85    3.41
  13   0  14   -0.91    3.31
 -13  -1 -14    7.01    4.17
 -13   1 -14    7.70    4.29
 -13  -1  14    2.97    3.09
  13   1 -14    7.05    3.39
  13  -1 -14    7.64    5.05
 -13   2 -14   10.79    4.26
 -13  -2 -14    5.20    4.25
  13   2 -14    4.86    3.01
 -13  -2 -14    8.36    5.09
 -13  -2  14    8.48    4.17
  13  -2 -14    6.17    4.69
 -13   2 -14    7.60    5.90
 -13   3 -14   58.34   10.74
  13   3 -14   33.57    6.91
  13  -3 -14   25.52    7.90
 -13  -3 -14   30.16    8.86
 -13  -3 -14   48.72    8.84
 -13  -3  14   24.15    8.20
 -13   3 -14   39.82    7.94
 -13   4 -14    7.80    6.91
 -13  -4 -14    0.15    4.18
  13  -4 -14    1.32    5.71
 -13  -4  14    1.39    5.74
 -13  -4 -14    6.75    5.03
  13  -5 -14   26.23    9.80
  14   0 -14   25.21    6.51
 -14   0 -14   33.05    7.25
 -14   1 -14    1.24    3.09
  14  -1 -14    4.16    4.92
  14   1 -14    3.59    3.18
 -14  -1 -14    7.71    4.59
  14  -1  14   -1.14    2.95
  14  -1  14    9.15    4.38
 -14  -1  14    4.27    3.58
 -14   2 -14    7.01    4.70
 -14  -2  14    8.04    4.52
  14   2 -14   10.13    3.87
 -14  -2 -14    6.97    4.76
 -14  -2 -14    8.77    4.36
  14  -2 -14    4.71    5.82
 -14  -3 -14   18.34    6.45
 -14  -3  14   18.48    7.88
 -14  -3 -14   20.70    6.76
 -14   3 -14   17.28    5.93
  14  -3 -14   22.20    7.87
  14   3 -14   16.92    4.63
 -14  -4 -14    4.83    4.99
  14  -4 -14    7.25    5.85
 -14  -4  14    6.17    6.70
 -14  -4 -14    4.41    4.55
  15   0 -14    4.68    3.88
 -15   0 -14    3.56    3.91
  15  -1  14    1.42    3.27
  15   1 -14    4.51    3.30
  15  -1 -14    2.00    4.27
 -15   1 -14   -4.60    3.49
 -15  -1  14    3.19    3.22
 -15  -1 -14    2.36    4.01
  15  -1  14   12.98    4.58
 -15  -2  14   30.64    6.95
 -15  -2 -14   42.78    8.69
 -15   2 -14   35.52    7.53
  15   2 -14   36.53    6.87
  15  -2  14   33.97    7.17
  15  -2 -14   39.16    9.92
  15  -2  14   29.71    7.55
  15   3 -14   22.45    5.54
 -15  -3  14   24.34    7.42
  15  -3 -14   23.53    7.10
 -15  -3 -14   30.54    8.50
  15  -3  14   15.12    6.17
 -15  -3 -14   22.79    6.99
  15  -3  14   31.04    8.34
 -15   3 -14   24.40    6.52
  15  -4  14    2.12    4.30
 -15  -4 -14   11.34    5.68
 -15  -4 -14   15.10    6.67
 -15  -4  14    6.56    8.06
  15  -4 -14   23.83    8.77
  15  -4  14   -2.78    3.13
  16   0 -14    9.61    4.06
 -16   0 -14    6.31    4.81
  16  -1  14  173.78   15.95
  16  -1  14  200.28   17.09
 -16  -1  14  198.67   16.65
 -16  -1 -14  169.84   15.80
 -16   1 -14  167.06   15.53
  16   1 -14  180.40   15.50
  16  -1 -14  205.14   18.61
 -16   2 -14   26.60    7.18
  16   2 -14   24.20    6.24
  16  -2 -14   21.87    8.38
 -16  -2  14   21.24    6.40
 -16  -2 -14   30.98    7.57
  16  -2  14   28.61    7.59
  16  -2  14   20.27    5.92
  16  -3  14    4.54    5.08
 -16  -3  14    4.41    4.00
  16  -3  14    9.33    5.07
 -16  -3 -14   -0.87    3.63
 -16  -3 -14   12.32    4.88
 -16   3 -14    4.38    5.03
  16  -3 -14    3.65    6.06
  16  -4  14   -2.22    3.54
 -16  -4 -14   -3.73    3.82
  16  -4 -14    5.82    7.04
 -16  -4  14    7.67    8.12
  16  -4  14   -1.02    3.01
  17   0 -14    3.17    4.77
 -17   0 -14    1.54    3.75
 -17  -1 -14    8.10    5.05
  17  -1  14    6.57    4.11
  17   1 -14   12.78    5.03
  17  -1 -14   -1.41    4.37
 -17   1 -14    8.89    5.27
  17  -1  14    8.94    5.67
 -17  -1  14    1.55    3.15
  17   2 -14   32.37    6.57
  17  -2  14   16.64    5.91
 -17  -2  14   18.85    6.03
 -17  -2 -14   27.81    7.17
  17  -2 -14   39.89   10.51
  17  -2  14   20.32    7.03
 -17   2 -14   30.99    7.98
  17  -3  14   16.33    5.66
 -17   3 -14   23.31    6.74
  17  -3  14   23.35    7.18
 -17  -3 -14   15.97    6.36
 -17  -3  14    1.08    3.47
  17  -3 -14   21.86    8.25
 -17  -4 -14   27.30    8.44
 -18   0 -14   -1.96    4.31
  18   0 -14    2.13    4.04
  18  -1 -14   58.96   11.00
 -18   1 -14   67.88   11.50
  18   1 -14   70.66   10.83
 -18  -1 -14   57.95   10.35
  18  -2 -14   17.73    8.32
 -18  -2 -14   27.87    7.63
  18  -2  14   26.30    7.94
 -18  -2  14   25.20    7.62
  18   2 -14   28.25    6.35
  18  -2  14   29.85    8.13
 -18   2 -14   30.23    8.11
  18  -3  14   -2.25    3.41
 -18   3 -14    0.86    3.49
  18  -3  14    0.02    4.20
 -18  -3  14    1.52    3.45
 -18  -3 -14    0.01    4.92
  18  -3 -14    2.14    6.55
  19   0 -14   -3.27    3.78
 -19   0 -14    0.71    4.18
  19  -1 -14   15.43    5.98
 -19   1 -14   10.29    6.52
 -19  -1 -14    8.47    5.43
  19   1 -14    7.36    5.42
 -19  -2 -14    0.06    4.53
  19   2 -14    2.45    3.98
  19  -2  14   15.59    6.33
 -19   2 -14   -2.75    3.51
 -19  -2  14    9.80    4.15
  19  -2 -14    1.65    4.87
 -19  -3  14   -3.85    3.73
 -19   3 -14   -3.44    3.82
 -19  -3 -14   14.43    6.68
  19  -3  14    3.48    3.86
  19  -3  14    8.37    6.60
 -20   0 -14   11.96    5.98
  20   0 -14   14.30    5.77
 -20  -1 -14   14.78    6.67
  20  -1 -14    6.73    5.15
 -20   1 -14   33.63    9.12
  20   1 -14   22.15    7.42
  20  -2  14   -0.15    6.18
  20   2 -14    5.18    4.46
 -20  -2  14   -0.21    3.01
 -20   2 -14   -6.42    3.86
 -20  -2 -14    6.51    6.36
  20  -2 -14   -4.05    4.55
 -20  -3 -14   -3.42    7.03
  21   0 -14    0.77    4.37
 -21   0 -14    1.34    5.69
 -21   1 -14   19.28    8.39
 -21  -1 -14    2.88    6.20
  21  -1 -14   -0.77    4.51
  21   1 -14    7.81    5.17
  21  -2  14    7.96    6.16
 -21  -2 -14    7.51    7.15
 -21  -2  14    9.33    4.90
  22   0 -14   17.52    7.47
  22   1 -14    2.99    5.10
   0  -1 -15  654.50   33.92
   0   1 -15  672.04   33.70
   0   1 -15  628.07   34.96
   0  -1 -15  700.70   36.97
   0  -2 -15   -0.52    1.71
   0   2 -15    0.99    1.55
   0  -2 -15   -0.63    2.49
   0   2 -15   -0.30    2.28
   0  -2  15    4.78    2.58
   0  -3 -15  366.75   25.78
   0  -3  15  411.92   24.27
   0   3 -15  366.09   24.05
   0  -4 -15    2.57    4.37
   0   4 -15   -3.24    3.27
   0   5 -15    0.90    4.74
   0  -5 -15   10.78    5.89
   0  -6 -15   -9.32    6.61
   0   6 -15    7.24    5.84
  -1   0 -15   -0.06    2.05
   1   0 -15    0.78    1.94
  -1   0 -15   -0.23    1.51
   1   0 -15   -1.61    1.41
  -1  -1 -15  116.87    8.08
  -1  -1 -15  133.25   10.71
   1  -1 -15  122.64    8.80
   1   1 -15  122.06    9.47
   1   1 -15  130.34    8.06
  -1   1 -15  109.55    9.01
   1  -1 -15  122.08   10.23
  -1   1 -15  125.52    8.57
  -1  -2  15    7.55    3.36
  -1   2 -15   12.00    3.54
   1  -2 -15    5.54    2.38
   1   2 -15   10.18    3.75
  -1  -2 -15    7.38    2.26
   1  -2  15    6.57    2.91
   1  -2 -15    5.84    3.69
  -1  -2 -15   12.38    4.27
  -1   2 -15    8.02    2.40
  -1  -3  15    4.14    3.03
   1  -3  15    7.57    3.45
  -1   3 -15    4.41    3.38
  -1  -3 -15   -0.05    3.45
   1   3 -15    1.24    2.68
   1  -3 -15    2.88    4.51
  -1  -4  15    3.55    4.78
  -1   4 -15   10.78    4.90
   1   4 -15   12.07    4.69
  -1  -4 -15    2.02    4.51
   1  -4 -15    2.99    4.75
  -1  -5 -15   12.95    6.32
   1  -5 -15    2.16    5.44
  -1   5 -15    2.33    4.44
   1   5 -15    7.61    5.14
   1   6 -15   -2.97    4.99
  -1  -6 -15   -5.51    6.93
   1  -6 -15    1.77    7.95
  -1   6 -15    6.19    6.23
   2   0 -15    7.49    2.33
  -2   0 -15    8.95    3.07
  -2   0 -15   14.62    3.11
   2   0 -15    2.71    1.85
   2   1 -15  150.42   11.18
  -2   1 -15  160.77   11.24
   2  -1 -15  154.18   11.92
   2  -1 -15  144.23   10.71
  -2  -1 -15  166.66    9.70
  -2  -1 -15  171.43   12.31
   2   1 -15  148.72    9.28
  -2   2 -15   50.15    4.89
   2  -2 -15   41.55    7.45
  -2   2 -15   45.95    6.85
   2  -2  15   58.26    5.59
  -2  -2 -15   47.17    7.90
   2   2 -15   35.57    6.23
   2  -2 -15   46.26    6.24
  -2  -2  15   50.89    7.11
   2   3 -15   97.65   10.14
  -2   3 -15  111.72   10.88
  -2  -3 -15  121.74   13.72
   2  -3 -15  113.10   13.24
  -2  -3  15  136.50   11.82
   2   4 -15   77.70   10.78
  -2  -4  15   85.52   12.14
   2  -4 -15   81.68   12.65
  -2   4 -15   87.25   11.86
  -2  -4 -15   80.18   12.59
  -2   5 -15    4.67    4.52
   2   5 -15    3.64    4.61
   2  -5 -15   -1.94    5.53
  -2  -5 -15   -2.81    4.94
  -2   6 -15    6.49    6.79
  -2  -6 -15    4.08    7.58
   2  -6 -15    8.91    7.98
   3   0 -15   -1.86    1.57
   3   0 -15    2.02    1.61
  -3   0 -15   -1.58    2.00
  -3   0 -15    0.47    1.81
   3   1 -15   34.04    5.36
  -3   1 -15   40.81    5.03
  -3  -1 -15   23.76    5.04
   3  -1 -15   32.12    5.74
   3   1 -15   37.26    3.54
  -3  -1 -15   41.17    3.66
  -3   1 -15   42.50    5.71
   3  -1 -15   40.64    5.64
   3  -2 -15   49.73    8.24
   3  -2 -15   64.73    7.64
  -3  -2 -15   59.38    8.99
  -3   2 -15   56.92    7.65
   3   2 -15   57.96    7.34
  -3   2 -15   50.63    5.32
  -3  -2  15   55.08    7.72
  -3  -3 -15   82.22   10.86
   3   3 -15   45.87    7.57
  -3  -3  15   50.03    9.07
   3  -3 -15   64.06    9.93
  -3   3 -15   55.71    8.79
   3  -3 -15   59.37    8.25
  -3  -4 -15   31.83    7.97
   3   4 -15   10.88    5.09
   3  -4 -15   22.58    7.26
  -3   4 -15   15.69    5.79
  -3  -4  15   15.72    6.80
  -3  -5 -15   16.50    6.83
   3  -5 -15   28.87    8.41
  -3   5 -15   18.98    7.07
   3   5 -15   18.42    6.42
  -3  -6 -15    5.12    7.50
  -3   6 -15    0.61    5.77
  -4   0 -15   54.60    6.58
   4   0 -15   47.17    6.13
  -4   0 -15   54.47    6.59
  -4   0 -15   51.32    5.43
   4   0 -15   49.43    5.80
  -4  -1 -15   11.07    2.27
  -4  -1  15   14.86    3.86
  -4   1 -15   12.83    3.58
   4   1 -15   17.36    3.83
   4   1 -15   22.12    2.81
   4  -1 -15   16.72    4.11
   4  -1 -15   16.83    4.56
  -4   1 -15    5.40    2.77
  -4  -1 -15   11.66    3.83
   4   2 -15   45.87    6.83
  -4  -2 -15   47.31    7.61
  -4   2 -15   42.06    7.06
  -4  -2  15   44.96    7.40
   4  -2 -15   37.16    7.57
   4  -2 -15   36.80    6.46
  -4  -3 -15   18.52    5.85
   4   3 -15   24.61    5.66
  -4   3 -15    9.82    4.17
  -4   3 -15   18.52    4.09
   4  -3 -15   23.48    5.69
   4  -3 -15   18.30    6.37
  -4  -3  15   15.30    5.46
  -4   4 -15   47.20    9.51
  -4  -4  15   58.18   10.77
  -4  -4 -15   52.23   10.33
   4   4 -15   56.77    9.17
   4  -4 -15   47.15    9.98
   4   5 -15    6.60    4.98
   4  -5 -15    5.81    5.60
  -4  -5 -15    2.21    5.26
  -4  -5  15    0.28    5.99
  -4   5 -15    0.44    4.57
  -4  -6 -15    5.79    8.22
   5   0 -15    0.01    1.81
  -5   0 -15    1.29    1.69
   5   0 -15    1.91    2.45
  -5   0 -15   -0.49    1.96
  -5  -1  15  176.73   13.16
   5   1 -15  190.39   13.03
   5  -1 -15  181.64   13.43
  -5   1 -15  170.25   12.35
  -5  -1 -15  172.88   13.52
   5  -1 -15  180.63   13.74
  -5  -1 -15  197.15   10.80
  -5   1 -15  172.22   12.58
   5   1 -15  184.74   10.43
  -5   2 -15  120.90   10.92
   5   2 -15  118.13    9.95
  -5   2 -15  138.18    9.77
  -5  -2  15  121.31   11.31
  -5  -2 -15  114.41   10.76
   5  -2 -15  105.29   11.15
   5  -2 -15  108.85   10.82
  -5  -3 -15   82.96   10.94
   5  -3 -15   84.82   11.82
  -5   3 -15  113.09   12.17
  -5  -3  15   84.13   11.72
   5   3 -15   86.77    8.84
   5  -3 -15   81.69   10.49
   5  -4 -15   20.03    7.39
  -5   4 -15   10.39    5.43
  -5  -4 -15   16.65    5.95
  -5  -4  15   17.66    7.12
   5   4 -15    6.73    4.59
   5   5 -15   53.69    9.80
  -5   5 -15   48.86   10.32
  -5  -5 -15   47.00    9.80
  -5  -5  15   47.49   11.02
   5  -5 -15   48.12   10.63
  -5  -6 -15   18.12   10.09
  -6   0 -15   70.30    6.39
  -6   0 -15   70.46    8.02
   6   0 -15   74.99    7.16
   6   0 -15   73.93    8.21
  -6  -1 -15   10.30    3.75
  -6  -1  15    7.54    3.86
   6   1 -15    8.87    3.38
  -6  -1 -15    8.19    2.35
  -6   1 -15    9.32    3.48
   6  -1 -15    6.58    3.20
  -6   1 -15   12.30    3.60
  -6   2 -15   87.78   10.24
   6  -2 -15  104.03   10.48
  -6  -2  15  108.23   10.89
   6   2 -15   98.67    8.97
  -6   2 -15   92.73    8.49
  -6  -2 -15   96.71    9.81
  -6   3 -15    7.12    5.10
   6   3 -15    9.78    3.44
   6  -3 -15   11.22    4.75
  -6  -3 -15    9.13    4.42
  -6  -3  15    6.55    4.88
  -6   3 -15    8.60    3.10
   6   4 -15    0.61    3.17
  -6  -4  15    9.77    5.86
   6  -4 -15   10.79    5.68
  -6  -4 -15    6.87    3.98
  -6   4 -15   11.21    5.05
   6   5 -15   15.17    5.70
  -6   5 -15    6.19    5.38
  -6  -5 -15   -0.05    5.62
   6  -5 -15   26.63    8.06
  -6  -5  15    2.39    6.74
  -7   0 -15    1.80    2.16
  -7   0 -15   -3.03    2.21
   7   0 -15   -0.12    2.11
   7   1 -15    8.67    3.36
  -7   1 -15    8.21    3.18
  -7   1 -15    6.09    3.30
  -7  -1 -15    6.98    3.18
  -7  -1  15    1.96    2.87
   7  -1 -15    4.88    3.22
  -7  -2  15    0.72    3.56
  -7  -2 -15   -1.49    2.15
  -7   2 -15    1.68    3.30
   7   2 -15    3.67    2.51
  -7   2 -15    0.60    2.62
   7  -2 -15    8.35    4.45
  -7  -3  15    5.79    5.11
   7   3 -15    5.70    2.82
  -7   3 -15    7.71    3.66
  -7  -3 -15    2.60    3.68
   7  -3 -15   10.74    4.51
  -7   3 -15   -0.06    4.62
   7  -4 -15   12.11    6.04
  -7  -4  15   15.96    6.65
   7  -4 -15   16.79    5.91
  -7   4 -15   17.12    6.38
   7   4 -15   17.50    5.14
  -7  -4 -15   27.44    6.78
  -7   5 -15    4.38    5.69
  -7  -5  15    8.83    7.17
  -7  -5 -15    9.00    5.56
   7  -5 -15   10.81    6.17
  -8   0 -15  160.28   11.66
  -8   0 -15  161.51   12.75
   8   0 -15  169.92   13.11
   8   1 -15  151.89   12.08
  -8   1 -15  157.77   12.49
  -8   1 -15  171.56   12.59
  -8  -1  15  164.72   13.54
   8  -1 -15  168.57   13.99
  -8  -1 -15  164.09   13.15
   8   2 -15  225.93   15.90
  -8   2 -15  249.38   16.24
  -8  -2  15  243.10   18.47
  -8  -2 -15  210.21   16.71
   8  -2 -15  240.91   18.70
  -8   2 -15  224.91   17.20
  -8   3 -15  117.11   13.77
  -8   3 -15  139.32   11.08
   8   3 -15  117.40   10.47
   8  -3 -15  106.51   13.25
  -8  -3  15  116.24   14.65
  -8  -3 -15   82.75   11.43
  -8  -4 -15    9.15    4.39
   8  -4 -15   10.85    5.39
  -8  -4  15    6.16    5.87
  -8   4 -15   23.93    7.29
   8   4 -15   13.34    4.93
  -8  -5  15   18.18    8.46
  -8   5 -15   -4.75    4.03
   8  -5 -15   16.23    6.75
  -8  -5 -15    6.63    5.22
  -9   0 -15   -0.82    2.18
  -9   0 -15    1.76    2.78
   9   0 -15    3.66    3.30
   9  -1 -15   67.04   10.09
  -9   1 -15   99.42    9.02
  -9  -1  15   67.02    9.87
  -9   1 -15   71.66    9.03
   9   1 -15  106.48    9.07
  -9  -1 -15   86.61    9.04
  -9   2 -15    0.68    4.21
  -9  -2  15    1.49    3.79
  -9   2 -15   -0.72    2.84
  -9  -2 -15   -1.96    2.95
   9  -2 -15   -0.16    3.58
   9   2 -15    3.35    2.49
   9   3 -15   34.78    6.63
  -9  -3 -15   42.62    7.79
  -9   3 -15   47.58    7.33
  -9  -3  15   35.33    9.10
   9  -3 -15   33.26    7.98
  -9  -4 -15   13.07    5.12
   9  -4 -15   24.54    7.73
   9   4 -15   14.12    4.79
  -9  -4  15    9.15    6.13
  -9   4 -15   20.11    6.88
   9  -5 -15   19.16    7.88
  -9  -5 -15   11.93    6.14
  -9  -5  15   10.56    7.78
  -9   5 -15   -2.72    3.40
  10   0 -15   85.01   10.24
 -10   0 -15   83.81    8.91
 -10   0 -15   87.44    9.03
 -10   1 -15  299.02   19.83
 -10  -1 -15  307.91   20.60
  10   1 -15  306.97   19.87
 -10   1 -15  294.72   19.92
  10  -1 -15  309.60   22.03
 -10  -1  15  278.44   20.53
 -10  -2  15    8.79    5.16
  10   2 -15    5.66    2.96
  10  -2 -15    9.83    5.40
 -10   2 -15    7.95    3.98
 -10  -2 -15   10.08    4.17
 -10   2 -15    3.44    4.64
 -10   3 -15   29.30    6.45
 -10  -3 -15   14.79    5.58
  10  -3 -15   25.57    7.43
  10   3 -15   29.84    6.09
 -10  -3  15   34.02    9.28
 -10   3 -15   26.90    7.62
  10  -4 -15    8.23    5.71
 -10   4 -15    7.92    6.33
  10   4 -15    3.57    3.33
 -10  -4 -15   -2.20    3.98
 -10  -4  15    1.30    4.85
 -10  -5 -15    4.30    5.33
 -10   5 -15    6.53    5.01
 -10  -5  15   17.88    9.10
  11   0 -15   -3.75    2.08
 -11   0 -15   -0.86    2.50
 -11   0 -15   -1.40    2.79
  11   1 -15   59.15    8.08
 -11   1 -15   64.63    8.65
 -11  -1  15   47.74    8.06
 -11   1 -15   46.78    8.30
  11  -1 -15   57.02    9.78
 -11  -1 -15   66.40    9.26
 -11  -2 -15   66.43    9.78
 -11  -2  15   63.22   11.03
 -11   2 -15   53.23    9.83
  11  -2 -15   72.27   12.01
 -11   2 -15   72.69    9.40
  11   2 -15   77.96    7.91
  11  -3 -15    6.44    4.72
 -11  -3  15    4.16    5.60
  11   3 -15    3.10    3.06
 -11  -3 -15    6.59    4.26
 -11   3 -15  -11.35    3.99
 -11   3 -15    5.62    3.96
  11  -4 -15    5.43    5.63
  11   4 -15   -2.38    2.92
 -11  -4 -15    3.38    4.03
 -11   4 -15   -2.65    5.17
 -11  -4  15    1.05    5.18
 -11  -5 -15    2.33    5.51
 -11  -5 -15   -2.16    4.50
 -11  -5  15    5.94    8.19
 -11   5 -15    2.12    4.62
  12   0 -15   21.47    5.73
  12   0  15   35.80    7.47
 -12   0 -15   29.42    6.33
  12  -1 -15   66.30   10.79
 -12  -1 -15   47.85    8.54
 -12  -1  15   50.83    8.37
  12   1 -15   43.00    7.40
 -12   1 -15   61.27    8.74
 -12   1 -15   55.48    9.03
  12   2 -15   45.10    7.38
 -12  -2  15   42.16    9.25
 -12   2 -15   33.16    8.06
 -12   2 -15   49.63    8.30
 -12  -2 -15   54.38    9.13
  12  -2 -15   46.49   10.14
 -12   3 -15  148.82   13.03
 -12   3 -15  121.58   14.56
  12   3 -15  128.98   11.71
 -12  -3 -15  130.27   12.75
  12  -3 -15  143.05   17.24
 -12  -3  15  103.98   15.63
 -12  -4 -15    9.20    5.18
  12  -4 -15    7.85    5.58
 -12   4 -15    8.71    6.60
 -12  -4 -15   12.70    6.44
 -12  -4  15   11.94    7.18
 -13   0 -15    2.94    3.35
  13   0 -15   -5.88    2.66
 -13  -1 -15    2.32    3.60
 -13   1 -15    2.09    4.19
  13  -1 -15    3.31    4.02
  13   1 -15    2.40    2.85
 -13  -1  15    0.71    2.81
 -13   1 -15    4.86    3.80
  13   2 -15    8.86    3.50
  13  -2 -15   10.24    5.84
 -13  -2 -15    6.86    4.01
 -13  -2 -15   12.05    4.95
 -13  -2  15    6.37    3.61
 -13   2 -15    7.48    4.69
 -13   2 -15   15.84    6.62
  13  -3 -15   13.68    6.47
  13   3 -15   11.18    4.02
 -13  -3 -15   10.58    4.92
 -13  -3  15    2.93    5.24
 -13   3 -15   11.61    6.50
 -13   3 -15   15.15    5.64
 -13  -3 -15    5.00    4.55
 -13   4 -15    5.69    6.87
 -13  -4  15    2.99    6.44
  13  -4 -15    8.92    5.87
 -13  -4 -15    1.16    4.58
 -13  -4 -15    2.75    5.20
 -14   0 -15   10.93    4.63
  14   0 -15   16.57    5.87
 -14   1 -15    1.03    3.40
  14  -1  15    1.32    2.98
  14  -1 -15   -1.29    3.39
  14   1 -15    0.05    2.72
  14  -1  15    7.55    4.48
 -14  -1  15    0.09    2.89
 -14  -1 -15   -2.95    3.36
 -14  -2 -15   11.33    4.95
  14   2 -15   14.39    4.49
  14  -2 -15   19.28    7.22
 -14   2 -15   12.89    5.50
 -14  -2  15   12.34    5.31
 -14  -2 -15   14.98    5.00
  14   3 -15    5.73    4.04
 -14   3 -15   11.90    6.53
 -14   3 -15   13.06    5.28
 -14  -3  15   10.79    7.40
  14  -3 -15   -1.82    4.71
 -14  -3 -15    9.97    4.97
 -14  -3 -15    8.34    5.68
 -14  -4  15    5.62    7.39
 -14  -4 -15    8.40    5.26
  14  -4 -15    8.57    6.52
 -14  -4 -15   15.40    6.09
  15   0 -15   -1.58    3.20
 -15   0 -15    2.03    3.78
 -15  -1  15   24.89    5.93
 -15  -1 -15   22.30    6.66
 -15   1 -15   24.98    6.80
  15  -1 -15   25.39    7.28
  15   1 -15   22.99    5.81
  15  -1  15   21.26    5.99
  15  -1  15   27.51    6.40
  15  -2 -15   18.53    7.19
  15  -2  15   19.18    6.65
  15  -2  15   21.94    6.36
 -15  -2 -15   14.16    5.55
  15   2 -15   16.57    4.89
 -15  -2  15   14.63    5.84
 -15   2 -15   19.58    5.97
  15  -3  15    5.29    4.90
  15  -3 -15   13.05    6.48
  15  -3  15    9.16    4.64
 -15  -3 -15   -0.35    4.41
  15   3 -15   10.78    3.66
 -15  -3  15    8.99    4.58
 -15   3 -15   11.49    5.09
 -15  -3 -15    0.09    3.99
 -15  -4  15    6.44    7.46
  15  -4 -15   11.57    7.21
 -15  -4 -15    2.53    5.11
  15  -4  15   -9.15    3.92
 -15  -4 -15    7.10    5.94
  15  -4  15    1.33    3.28
 -16   0 -15   58.35    9.69
  16   0 -15   48.73    9.38
  16   1 -15   21.79    5.92
  16  -1  15   33.73    8.04
  16  -1 -15   37.01    8.33
 -16  -1  15   36.57    7.26
 -16  -1 -15   35.64    7.54
 -16   1 -15   24.37    6.89
  16  -1  15   33.12    7.29
 -16   2 -15    8.78    4.75
  16  -2  15   11.52    5.45
 -16  -2 -15    8.47    4.74
  16   2 -15   14.36    4.89
 -16  -2  15    8.58    4.31
  16  -2 -15   18.49    7.16
  16  -2  15   19.94    6.13
  16   3 -15   12.72    4.22
 -16  -3 -15    3.97    5.17
 -16   3 -15    8.93    5.35
 -16  -3  15    0.42    3.70
 -16  -3 -15    6.67    5.25
  16  -3  15    1.64    3.01
  16  -3 -15   13.21    6.96
  16  -3  15    1.82    5.15
 -16  -4 -15   10.71    5.86
 -16  -4 -15   19.36    7.58
  16  -4 -15    4.77    7.12
  17   0 -15   -2.58    3.47
 -17   0 -15   -1.04    4.09
  17  -1  15   -0.24    3.09
  17  -1 -15    1.44    3.71
  17  -1  15    4.03    4.42
  17   1 -15    6.43    3.83
 -17   1 -15   -1.52    3.61
 -17  -1 -15    5.32    4.76
 -17   2 -15    9.54    5.59
  17  -2  15    0.88    4.02
 -17  -2  15    4.90    3.71
  17  -2  15    7.37    4.93
  17   2 -15    7.43    3.84
 -17  -2 -15    6.00    4.68
  17  -2 -15    7.89    6.40
  17  -3  15   14.25    6.27
  17  -3  15   15.43    6.22
  17  -3 -15   14.64    7.54
 -17   3 -15    2.91    4.70
 -17  -3 -15   19.00    6.30
 -17  -4 -15    7.88    5.17
  18   0 -15   86.21   12.87
 -18   0 -15   99.53   13.11
  18  -1 -15   58.76   11.22
 -18   1 -15   40.84    8.70
 -18  -1 -15   40.55    9.01
  18   1 -15   64.10   10.43
 -18  -2 -15    9.32    5.57
  18   2 -15   11.02    4.75
  18  -2  15   13.59    5.34
 -18   2 -15    2.97    4.35
  18  -2 -15    8.12    6.76
 -18  -2  15   12.57    5.72
  18  -2  15    4.54    5.48
  18  -3  15    2.70    4.55
 -18   3 -15   -0.26    3.91
 -18  -3 -15    8.72    6.76
  18  -3 -15    9.74    7.98
 -18  -3  15    0.62    3.14
  18  -3  15   12.26    5.35
 -19   0 -15    2.61    5.30
  19   0 -15   -1.09    3.43
  19   1 -15    8.77    5.06
 -19  -1 -15    8.39    5.40
  19  -1 -15    4.90    5.20
 -19   1 -15    8.66    6.76
  19  -2  15   22.64    6.67
  19  -2  15   23.03    8.29
  19   2 -15   39.96    8.09
 -19  -2 -15   32.90    8.34
  19  -2 -15   36.51   10.46
 -19  -3 -15   29.66    8.55
  19  -3  15   13.37    5.09
  19  -3  15   17.48    6.48
  20   0 -15   -1.41    4.64
 -20   0 -15    9.37    5.76
  20   1 -15   14.55    5.45
 -20  -1 -15   11.85    6.04
  20  -1 -15   -1.58    4.09
 -20   1 -15   11.12    7.36
  20  -2  15   -4.58    5.39
 -20  -2  15    4.79    3.43
 -20  -2 -15    5.77    5.72
 -20   2 -15   -1.09    4.31
  20   2 -15    0.82    4.14
  20  -2 -15    4.01    4.77
 -21   0 -15    3.50    5.88
  21   0 -15   -1.38    4.35
 -21  -1 -15   18.61    8.25
 -21   1 -15   28.45    9.52
  21   1 -15   18.67    6.33
 -21  -2 -15    6.04    6.98
  22   0 -15   22.08    7.14
  22   1 -15    7.37    5.95
   0   0 -16  388.68   21.58
   0   0 -16  359.49   20.97
   0  -1 -16    1.97    1.79
   0   1 -16    2.20    2.23
   0   1 -16    1.28    1.87
   0  -1 -16   -3.05    2.23
   0   2 -16   25.39    5.50
   0  -2 -16   22.36    5.73
   0   2 -16   22.79    3.20
   0  -2 -16   24.79    4.03
   0  -2  16   25.94    4.86
   0   3 -16   -1.87    2.60
   0  -3 -16   -2.04    3.19
   0  -3  16   -0.10    3.08
   0  -4 -16   49.74   10.40
   0   4 -16   54.43    9.46
   0  -5 -16   -4.30    4.15
   0   5 -16    8.63    5.50
   0   6 -16   45.88   10.92
   1   0 -16    0.37    1.65
  -1   0 -16   -2.17    1.92
  -1   0 -16   -1.28    1.44
   1   0 -16    0.39    2.08
  -1   1 -16   11.05    2.91
   1   1 -16    9.65    3.12
  -1   1 -16    6.66    2.67
   1   1 -16    6.81    2.29
   1  -1 -16   11.72    2.98
   1  -1 -16    2.86    3.04
  -1  -1 -16   11.22    2.47
  -1  -1 -16    6.98    3.17
   1   2 -16   21.28    5.17
   1  -2 -16   32.27    4.84
   1  -2 -16   32.15    6.56
  -1   2 -16   25.08    3.63
  -1  -2  16   29.36    5.43
  -1   2 -16   33.13    6.09
  -1  -2 -16   22.52    3.52
   1  -2  16   23.25    4.41
  -1  -2 -16   19.17    5.16
   1  -3  16   12.25    3.90
   1   3 -16    5.25    3.49
  -1  -3 -16   16.97    5.66
  -1  -3  16   14.63    4.58
  -1   3 -16   13.03    4.26
   1  -3 -16    6.37    4.17
  -1  -4 -16    4.41    4.91
   1   4 -16   16.25    5.52
   1  -4 -16   17.35    6.69
  -1   4 -16   16.09    5.82
   1  -5 -16    2.86    6.43
  -1   5 -16    9.64    5.46
  -1  -5 -16    5.86    5.58
   1   5 -16    5.29    4.86
   1   6 -16    2.99    5.76
  -1  -6 -16  -18.69    6.72
  -1   6 -16    7.05    6.29
  -2   0 -16  403.19   22.49
  -2   0 -16  382.31   21.34
   2   0 -16  378.47   21.99
  -2  -1 -16  106.64    9.47
   2   1 -16  114.11    7.40
  -2  -1 -16  106.17    7.45
   2  -1 -16  108.30    8.49
  -2   1 -16   97.67    8.66
   2  -1 -16  130.01   10.38
   2   1 -16  111.33    9.15
  -2   2 -16    5.13    3.59
  -2  -2  16    5.15    2.90
   2  -2 -16    2.37    3.04
   2  -2  16    6.80    2.37
  -2   2 -16    5.44    2.32
   2   2 -16    4.11    2.43
   2  -2 -16    3.10    2.44
  -2  -2 -16    1.66    3.28
  -2   3 -16   71.45   10.08
   2   3 -16   73.78    9.81
  -2  -3 -16   73.60   11.20
  -2  -3  16   93.48   10.81
   2  -3 -16   89.42   11.83
   2   4 -16   27.88    7.30
  -2   4 -16   25.23    6.50
   2  -4 -16   22.53    7.58
  -2  -4  16   19.46    6.89
  -2  -4 -16   19.04    6.68
  -2  -5 -16    2.28    5.58
  -2   5 -16    2.74    4.87
   2  -5 -16    7.71    5.57
   2   5 -16   13.73    5.34
  -2  -6 -16   10.12    8.16
  -2   6 -16   10.22    6.61
  -3   0 -16   -3.08    1.86
   3   0 -16   -0.37    1.76
  -3   0 -16    0.69    1.62
   3   0 -16    0.30    1.62
   3  -1 -16   61.12    7.93
  -3   1 -16   79.34    7.10
  -3   1 -16   68.29    6.34
  -3  -1 -16   60.32    7.88
   3  -1 -16   64.07    6.52
  -3  -1 -16   62.09    5.11
   3   1 -16   67.44    5.15
   3   1 -16   66.43    6.82
   3  -2 -16   43.05    6.44
   3  -2 -16   43.12    7.57
  -3  -2  16   39.08    6.77
  -3   2 -16   41.50    6.94
  -3   2 -16   41.48    5.25
   3   2 -16   41.71    6.55
  -3  -2 -16   47.43    7.76
  -3   3 -16  128.73   12.11
   3   3 -16  149.27   12.41
  -3  -3  16  123.69   12.84
  -3  -3 -16  148.58   13.56
   3  -3 -16  141.55   13.60
   3  -3 -16  126.58   11.75
   3   4 -16   19.28    5.63
  -3  -4 -16   23.69    6.86
  -3   4 -16   18.34    5.89
  -3  -4  16   18.94    6.97
   3  -4 -16   20.44    6.75
  -3   5 -16   14.09    6.34
  -3  -5 -16    7.52    6.08
   3  -5 -16    6.51    6.26
   3   5 -16    8.43    5.46
  -3  -6 -16    8.84    8.41
   4   0 -16  220.90   14.56
  -4   0 -16  234.84   15.09
  -4   0 -16  244.70   13.82
   4   0 -16  194.57   13.95
  -4  -1 -16   37.65    4.03
   4  -1 -16   37.74    6.38
  -4  -1 -16   41.36    6.88
   4   1 -16   37.04    5.63
  -4   1 -16   43.04    5.90
   4  -1 -16   30.43    5.42
   4   1 -16   36.83    3.80
  -4   1 -16   45.00    5.89
  -4  -2 -16  220.14   16.54
  -4   2 -16  210.32   16.08
  -4  -2  16  235.30   16.72
   4  -2 -16  241.11   17.84
   4   2 -16  229.14   15.84
   4  -2 -16  246.23   16.69
  -4  -3  16   -2.30    3.29
  -4   3 -16    0.65    3.29
   4  -3 -16    0.70    3.30
   4   3 -16    3.68    2.86
  -4  -3 -16    2.81    4.16
   4  -3 -16    1.35    3.57
  -4  -4  16   44.32    9.86
   4   4 -16   30.70    7.19
  -4   4 -16   37.15    8.31
  -4  -4 -16   48.53    9.89
   4  -4 -16   36.29    8.95
   4   5 -16   98.15   13.29
  -4   5 -16   77.32   12.34
  -4  -5 -16  141.37   16.88
   4  -5 -16   77.18   13.56
   5   0 -16   -0.31    2.06
  -5   0 -16   -0.67    1.53
   5   0 -16    1.71    2.29
  -5   0 -16   -1.35    2.11
   5  -1 -16  266.71   17.94
  -5  -1 -16  242.66   17.49
   5   1 -16  264.99   14.21
  -5   1 -16  271.04   16.55
  -5   1 -16  252.74   16.58
   5   1 -16  271.93   17.01
   5  -1 -16  243.23   17.24
  -5  -1 -16  264.28   14.54
  -5  -2 -16   36.91    7.01
   5   2 -16   35.78    6.08
   5  -2 -16   31.14    6.77
  -5   2 -16   38.01    6.64
   5  -2 -16   42.02    7.28
  -5  -2  16   34.74    6.83
  -5   2 -16   27.57    4.99
  -5  -3 -16   66.93    9.72
   5  -3 -16   54.99    8.93
  -5   3 -16   51.87    8.96
   5   3 -16   46.26    7.70
   5  -3 -16   41.69    8.52
  -5  -3  16   58.47   10.17
  -5  -4  16    9.43    5.80
  -5  -4 -16    5.49    4.63
   5  -4 -16   21.47    7.46
  -5   4 -16    5.55    4.98
   5   4 -16   14.61    5.34
  -5  -5 -16   14.08    6.40
  -5  -5  16   15.85    7.67
   5  -5 -16   32.96    8.52
   5   5 -16    9.70    5.48
  -5   5 -16   18.07    7.52
  -6   0 -16   57.62    6.21
  -6   0 -16   54.81    7.32
   6   0 -16   45.07    6.48
   6   0 -16   55.89    6.56
  -6  -1 -16  363.60   23.52
   6  -1 -16  387.69   23.82
  -6  -1 -16  409.61   20.46
  -6   1 -16  368.88   22.39
  -6   1 -16  380.08   22.42
  -6  -1  16  392.63   23.12
   6   1 -16  345.15   22.38
   6  -1 -16  356.60   23.36
  -6   2 -16  158.43   11.77
   6  -2 -16  151.69   13.35
  -6  -2  16  147.60   13.40
  -6   2 -16  157.70   12.94
   6   2 -16  156.74   12.29
  -6  -2 -16  150.40   13.16
  -6  -3 -16    2.20    3.58
  -6  -3  16    1.62    4.16
   6  -3 -16    3.59    3.73
   6  -3 -16   -0.70    3.99
  -6   3 -16    4.11    3.07
   6   3 -16   -1.60    2.61
  -6   3 -16    3.00    4.52
  -6   4 -16   -9.52    3.43
  -6  -4  16   -1.21    4.99
   6  -4 -16    9.06    4.96
  -6  -4 -16    0.48    4.30
   6   4 -16    0.05    3.40
   6  -5 -16   27.08    8.18
  -6  -5  16   35.96    9.77
  -6  -5 -16   37.49    8.76
   6   5 -16   31.64    7.99
  -6   5 -16   49.02   10.81
  -7   0 -16    0.63    2.50
  -7   0 -16    0.99    2.15
   7   0 -16    5.68    2.91
   7   0 -16    0.16    2.22
  -7  -1  16   42.03    6.98
  -7   1 -16   51.95    6.92
  -7  -1 -16   47.38    7.51
  -7   1 -16   48.49    6.92
   7   1 -16   42.92    6.43
   7  -1 -16   49.71    7.79
  -7  -2  16    7.31    4.43
  -7   2 -16    4.83    3.19
  -7   2 -16    1.41    3.63
   7  -2 -16    2.26    3.39
  -7  -2 -16    4.07    2.91
   7   2 -16    4.90    2.67
  -7  -3 -16   26.97    6.92
  -7  -3  16   10.30    5.60
   7  -3 -16   23.57    6.14
  -7   3 -16   21.17    5.09
  -7   3 -16   17.16    6.36
   7   3 -16   19.65    4.94
  -7  -4  16    9.28    6.24
  -7   4 -16    5.29    4.82
   7   4 -16   -0.90    3.12
  -7  -4 -16    5.29    4.20
   7  -4 -16   -5.66    4.68
  -7  -5 -16   -0.76    4.36
  -7  -5  16    3.01    5.93
  -7   5 -16   -0.26    4.87
   7  -5 -16    7.76    5.89
   7   5 -16    3.43    4.84
  -8   0 -16    9.79    3.64
  -8   0 -16   14.60    4.58
   8   0 -16   10.34    4.09
   8  -1 -16   14.86    4.99
   8   1 -16   11.73    3.67
  -8  -1  16   11.27    4.30
  -8  -1 -16   22.39    5.46
  -8   1 -16   26.18    5.38
  -8   1 -16   20.83    4.98
   8  -2 -16   13.77    5.20
  -8   2 -16    8.61    3.29
  -8  -2  16    9.75    4.91
  -8   2 -16   -0.80    3.79
  -8  -2 -16   15.33    5.12
   8   2 -16   15.20    4.44
  -8   3 -16    9.63    3.64
  -8  -3 -16    3.92    4.33
   8  -3 -16    7.40    4.69
   8   3 -16    6.30    3.25
  -8  -3  16    3.46    5.01
  -8   3 -16    8.91    5.43
  -8  -4 -16    4.68    4.19
   8   4 -16    4.83    3.61
  -8  -4  16    4.30    5.52
  -8   4 -16    2.74    4.51
   8  -4 -16    2.94    4.53
  -8   5 -16   -0.91    3.97
  -8  -5  16    5.94    6.68
   8  -5 -16   22.41    7.48
  -8  -5 -16    3.74    5.70
  -9   0 -16    0.42    3.10
  -9   0 -16    1.52    2.62
   9   0 -16   -0.72    2.79
  -9   1 -16   73.76    9.05
  -9   1 -16   84.52    9.38
   9  -1 -16   70.52    9.99
  -9  -1 -16   65.52    9.29
  -9  -1  16   66.78    9.42
   9   1 -16   80.78    8.07
   9  -2 -16   24.76    6.98
   9   2 -16   27.97    5.73
  -9   2 -16   20.59    6.55
  -9   2 -16   31.31    6.15
  -9  -2  16   24.37    6.76
  -9  -2 -16   24.60    5.94
  -9   3 -16   64.55    8.35
   9   3 -16   59.01    8.42
   9  -3 -16   51.92   10.20
  -9  -3 -16   50.89    8.84
  -9  -3  16   52.45   10.93
  -9   3 -16   57.69   10.50
  -9  -4 -16   33.57    7.54
  -9  -4  16   43.46   10.40
   9  -4 -16   30.15    7.97
  -9   4 -16   21.61    7.45
   9   4 -16   41.14    7.71
  -9  -5 -16    7.23    5.16
  -9  -5  16    0.76    6.06
   9  -5 -16    2.40    6.17
  -9   5 -16    4.45    4.66
 -10   0 -16  154.26   12.38
 -10   0 -16  159.15   13.28
  10   0 -16  188.40   14.52
  10  -1 -16    4.95    4.21
 -10   1 -16    6.81    4.26
 -10  -1  16    4.42    4.06
  10   1 -16   11.35    3.90
 -10  -1 -16   15.00    4.84
 -10   1 -16    8.32    3.92
  10  -2 -16    2.96    4.85
  10   2 -16    4.56    2.98
 -10   2 -16   -2.57    2.87
 -10  -2 -16    2.97    3.28
 -10   2 -16    0.76    4.24
 -10  -2  16    2.66    4.08
 -10  -3  16    6.02    5.04
 -10   3 -16    8.27    5.73
  10  -3 -16    7.76    5.12
 -10  -3 -16   -1.26    3.29
  10   3 -16    5.55    3.26
 -10  -4 -16   -1.25    3.44
  10   4 -16   -1.29    3.25
  10  -4 -16    2.27    5.22
 -10   4 -16    4.09    5.47
 -10  -4  16    3.41    5.34
 -10  -5 -16    8.36    6.18
  10  -5 -16    1.68    6.21
 -10  -5  16    5.44    7.22
 -10   5 -16    4.38    4.69
 -11   0 -16    2.44    3.32
  11   0 -16    2.18    3.13
 -11   0 -16   -0.97    2.58
 -11   1 -16   20.75    6.28
 -11  -1  16   23.45    5.44
  11  -1 -16   41.04    8.45
 -11  -1 -16   19.97    5.48
 -11   1 -16   20.93    5.17
  11   1 -16   36.03    6.44
 -11  -2  16   66.34   11.30
  11   2 -16   73.29    9.02
 -11   2 -16   55.36    8.52
 -11   2 -16   62.32   10.29
  11  -2 -16   72.55   12.05
 -11  -2 -16   61.18    9.44
 -11  -3  16    4.30    4.49
  11  -3 -16    3.66    5.30
 -11   3 -16   -0.03    3.42
 -11   3 -16    5.34    5.99
  11   3 -16    5.12    3.03
 -11  -3 -16    0.47    3.68
 -11   4 -16    1.51    5.97
 -11  -4 -16   -2.49    3.69
 -11  -4  16   -2.22    4.72
  11   4 -16    0.08    3.20
  11  -4 -16    1.28    5.36
 -11  -5 -16    4.36    5.95
 -11  -5 -16    1.84    4.55
 -11  -5  16    6.74    8.25
 -12   0 -16    5.00    3.86
  12   0 -16    8.53    4.05
  12   1 -16   38.02    7.13
 -12   1 -16   38.04    7.39
 -12  -1  16   45.57    8.30
  12  -1 -16   34.57    8.45
 -12  -1 -16   36.04    7.60
 -12   1 -16   31.47    7.28
 -12   2 -16   -3.35    2.68
 -12  -2  16   14.32    6.18
 -12   2 -16   -2.00    4.49
 -12  -2 -16    3.45    4.35
  12  -2 -16    1.13    4.25
  12   2 -16    9.13    3.70
  12   3 -16   44.35    7.76
  12  -3 -16   47.37   10.35
 -12  -3 -16   22.84    6.62
 -12  -3  16   33.80    9.31
 -12   3 -16   35.46    9.09
 -12   3 -16   36.49    7.77
 -12  -4 -16    2.38    3.87
  12   4 -16    2.03    3.76
 -12  -4 -16    5.03    5.00
 -12   4 -16   -2.85    5.37
 -12  -4  16    1.53    6.16
  12  -4 -16   10.80    6.24
 -13   0 -16   -3.55    3.17
  13   0 -16    4.71    3.50
 -13  -1 -16    2.18    3.83
 -13   1 -16    8.10    5.18
 -13   1 -16    7.45    4.42
 -13  -1  16    9.02    3.71
  13   1 -16    2.75    3.09
  13  -1 -16   16.38    6.05
  13  -2 -16   14.05    6.42
 -13  -2 -16    9.95    4.44
 -13  -2  16    1.37    3.85
 -13   2 -16   12.05    4.86
 -13   2 -16    2.34    5.78
  13   2 -16    9.76    4.15
 -13  -2 -16    4.99    3.62
  13   3 -16    2.89    3.33
 -13   3 -16    5.85    4.23
 -13  -3 -16    8.13    4.66
  13  -3 -16   12.22    6.48
 -13  -3 -16    5.53    3.96
 -13  -3  16    7.26    6.10
 -13   3 -16    9.91    6.18
 -13  -4 -16    3.06    4.40
 -13  -4  16   -0.28    5.52
  13  -4 -16    7.84    6.50
 -13   4 -16   12.63    7.87
 -13  -4 -16    4.46    4.66
  14   0 -16   47.43    8.56
 -14   0 -16   64.58    9.66
  14  -1 -16    1.04    3.83
  14  -1  16    6.01    4.10
  14   1 -16   -0.54    2.59
 -14  -1  16   -2.30    2.48
 -14   1 -16    4.73    4.81
 -14  -1 -16    1.03    3.87
 -14  -2  16   60.50   10.69
 -14  -2 -16   52.11    9.60
  14   2 -16   68.44    9.29
 -14   2 -16   65.30   10.15
  14  -2 -16   68.92   12.52
 -14   2 -16   85.34   12.52
 -14   3 -16   19.69    7.08
 -14  -3 -16    7.40    4.59
  14   3 -16    9.55    4.53
 -14  -3 -16   13.50    6.19
 -14   3 -16    9.77    4.71
 -14  -3  16    7.44    6.05
  14  -3 -16   11.42    5.61
 -14   4 -16   -5.31    6.17
 -14  -4 -16    4.41    4.95
  14  -4 -16   -0.27    5.42
 -14  -4 -16    3.66    5.41
 -14  -4  16    0.89    6.63
 -15   0 -16   -3.36    3.81
  15   0 -16   -3.50    2.99
  15   1 -16   60.34    9.40
 -15  -1 -16   56.29    9.94
  15  -1  16   72.16   10.83
 -15   1 -16   92.21   11.52
  15  -1  16   64.87    9.82
  15  -1 -16   80.18   13.02
 -15   2 -16    1.63    4.09
  15  -2 -16    9.30    6.19
  15   2 -16    2.21    3.39
 -15  -2  16    0.76    3.60
 -15  -2 -16    6.42    4.83
  15  -2  16    1.40    4.43
  15  -3 -16    1.99    5.40
 -15   3 -16    4.15    5.01
 -15  -3 -16    3.45    4.91
 -15  -3  16    2.93    5.95
  15   3 -16    5.65    4.13
 -15  -3 -16    0.21    3.78
  15  -4 -16   21.68    8.39
 -15  -4 -16    5.23    5.25
 -15  -4  16    2.30    7.63
  15  -4  16   -5.41    3.88
 -15  -4 -16   17.53    7.17
 -16   0 -16   11.19    5.36
  16   0 -16   11.06    4.98
  16  -1  16    5.24    3.66
  16  -1 -16    7.15    5.27
  16  -1  16   16.49    5.61
 -16   1 -16   -2.98    4.07
 -16  -1 -16    5.47    4.85
  16   1 -16    6.12    3.64
  16  -2  16   26.84    7.48
  16   2 -16   25.55    6.28
 -16  -2 -16   30.05    7.74
  16  -2  16   35.84    7.14
  16  -2 -16   37.50    9.88
 -16   2 -16   34.01    7.89
 -16  -2  16   24.04    6.70
 -16  -3  16   -2.26    3.32
  16  -3  16    0.30    3.15
  16   3 -16    0.76    3.28
  16  -3  16    1.72    4.44
  16  -3 -16   12.82    7.40
 -16   3 -16    9.42    4.93
 -16  -3 -16   -0.15    4.47
 -16  -4 -16   10.56    6.12
 -16  -4 -16   15.40    7.39
  16  -4 -16   11.36    8.34
  17   0 -16   -0.22    4.16
 -17   0 -16    2.51    4.24
 -17   1 -16   -0.06    4.43
  17  -1 -16    3.08    4.66
 -17  -1 -16   -3.53    3.86
  17   1 -16    3.17    3.87
  17  -2 -16   17.05    7.54
 -17  -2 -16    5.20    5.37
  17  -2  16   18.26    6.25
  17   2 -16   14.60    5.42
  17  -2  16    8.98    4.91
 -17  -2  16    2.30    3.34
 -17   2 -16   13.41    5.49
 -17   3 -16    4.37    5.13
  17  -3  16   10.92    6.01
  17  -3  16    8.45    4.69
 -17  -3 -16    5.30    5.64
 -17  -3  16    2.12    3.21
  17  -3 -16    7.76    7.55
 -17  -4 -16   85.00   15.04
  18   0 -16   86.12   12.84
 -18   0 -16   81.69   12.34
  18   1 -16    7.76    4.46
  18  -1 -16   -1.83    4.08
 -18  -1 -16    1.75    4.48
 -18   1 -16   -0.95    4.28
 -18   2 -16   -6.45    3.63
  18  -2  16    7.86    4.56
 -18  -2  16   -0.41    3.32
  18  -2 -16    4.35    5.62
 -18  -2 -16    8.44    5.87
  18  -2  16    2.32    5.03
  18   2 -16    0.36    3.78
 -18  -3 -16    6.79    6.09
 -18  -3  16   -1.95    3.30
  18  -3 -16    8.00    7.29
  18  -3  16   10.39    4.91
  18  -3  16   13.38    5.46
 -19   0 -16   -3.72    4.98
  19   0 -16   -1.96    4.06
 -19  -1 -16   -0.89    4.57
  19   1 -16    1.55    3.81
 -19   1 -16    0.40    4.39
  19  -1 -16   -8.15    3.68
  19  -2  16   -2.08    5.31
 -19  -2  16    2.28    2.96
 -19  -2 -16    0.99    5.06
  19  -2  16    0.04    3.98
 -19   2 -16   -3.18    3.84
  19   2 -16    6.38    4.89
  19  -2 -16    3.15    6.56
 -19  -3 -16   -4.05    6.08
  19  -3  16    3.20    6.06
  19  -3  16    2.03    3.82
  20   0 -16   28.95    7.97
 -20   0 -16   43.84    9.57
 -20  -1 -16    8.21    5.74
  20  -1 -16    0.63    3.92
  20   1 -16   17.30    5.71
 -20   1 -16   26.96    8.60
  20  -2  16    2.40    5.60
 -20  -2  16    0.26    3.10
 -20  -2 -16   -0.61    5.44
  20  -2 -16   -4.44    4.93
 -20   2 -16   -1.96    3.93
  20   2 -16    7.81    4.62
  21   0 -16   -1.17    4.01
 -21   0 -16    2.41    5.77
  21   1 -16    5.68    4.80
  21  -1 -16   -1.30    4.03
 -21  -1 -16   -0.04    6.23
  22   1 -16   19.82    6.83
   0   0 -17    2.37    2.16
   0   0 -17   -1.79    1.88
   0   1 -17   61.54    7.19
   0   1 -17   52.72    5.45
   0  -1 -17   73.14    8.53
   0  -1 -17   60.28    5.57
   0   2 -17   -2.37    2.47
   0  -2  17   -2.95    2.22
   0  -2 -17   -1.11    1.77
   0  -2 -17   -0.37    2.84
   0  -3 -17   16.42    5.70
   0   3 -17    9.88    3.94
   0  -3  17   13.73    4.33
   0  -4 -17   -1.27    4.42
   0   4 -17   -2.56    3.84
   0  -5 -17   -7.82    4.69
   0   5 -17   -1.53    4.45
   0   6 -17    8.38    6.49
   1   0 -17    2.13    2.38
   1   0 -17    0.28    1.72
  -1   0 -17    4.13    2.06
  -1   0 -17    1.81    2.25
  -1   1 -17    7.23    2.81
  -1  -1 -17   12.61    2.65
  -1  -1 -17    9.69    3.94
   1   1 -17    9.61    3.26
   1  -1 -17   11.57    3.16
   1   1 -17    5.54    2.42
  -1   1 -17   10.57    3.02
   1  -1 -17    8.66    3.52
   1  -2 -17   62.64    6.20
   1  -2 -17   65.83    9.30
  -1  -2  17   58.55    7.36
   1  -2  17   51.62    6.31
  -1  -2 -17   59.77    9.14
  -1   2 -17   53.99    5.14
   1   2 -17   53.49    7.61
  -1   2 -17   57.80    8.16
  -1  -3  17    3.40    3.31
  -1  -3 -17    0.34    3.28
  -1   3 -17    2.21    3.48
   1  -3 -17    1.39    3.50
   1   3 -17    2.38    2.80
  -1  -4 -17   -0.74    4.23
  -1   4 -17   -3.93    3.66
   1  -4 -17   -1.88    4.63
   1   4 -17    5.69    4.33
  -1  -5 -17   -2.35    5.46
   1  -5 -17    1.78    5.13
  -1   5 -17    2.68    4.91
   1   5 -17    2.55    5.20
   1   6 -17    9.40    6.83
   2   0 -17  199.87   13.52
  -2   0 -17  218.60   13.20
  -2   0 -17  204.52   13.88
   2  -1 -17   14.55    4.09
  -2  -1 -17   23.44    3.57
   2  -1 -17   21.89    4.21
  -2  -1 -17   20.21    5.13
   2   1 -17   27.98    3.68
  -2   1 -17   27.27    4.97
   2   1 -17   27.24    4.98
  -2  -2  17   13.75    4.07
   2  -2 -17   15.66    4.97
  -2   2 -17    6.24    3.84
  -2  -2 -17   12.06    4.67
   2  -2 -17   11.47    3.45
  -2   2 -17   13.88    3.28
   2   2 -17   12.87    4.12
  -2  -3  17  163.63   13.98
  -2  -3 -17  160.70   15.01
   2   3 -17  168.75   13.85
   2  -3 -17  147.77   14.61
  -2   3 -17  162.50   13.89
  -2   4 -17   40.91    8.52
   2   4 -17   42.23    8.22
  -2  -4  17   37.00    8.36
  -2  -4 -17   56.12   10.41
   2  -4 -17   43.95    9.84
  -2   5 -17   25.74    7.95
   2  -5 -17   23.48    8.78
   2   5 -17   32.47    7.95
  -2  -5 -17   32.16    9.84
   2   6 -17    2.06    6.91
  -3   0 -17    0.54    1.62
  -3   0 -17    0.53    2.27
   3   0 -17    0.76    1.83
   3   0 -17    2.91    2.04
   3   1 -17  191.33   13.35
   3   1 -17  180.01   10.87
   3  -1 -17  180.60   13.65
  -3   1 -17  197.27   12.98
   3  -1 -17  170.77   12.59
  -3   1 -17  188.39   12.31
  -3  -1 -17  188.37   13.87
  -3  -1 -17  173.21   10.95
   3  -2 -17    8.28    3.17
   3  -2 -17    8.83    4.09
  -3  -2  17    5.40    3.04
  -3   2 -17    6.68    3.86
  -3   2 -17    7.91    2.76
  -3  -2 -17    5.71    3.52
   3   2 -17    7.50    3.62
  -3   3 -17   66.38   10.00
   3  -3 -17   82.85   11.48
  -3  -3 -17   80.04   11.33
  -3  -3  17   68.30   10.29
   3   3 -17   80.27    9.95
   3   4 -17   22.09    6.56
   3  -4 -17   26.50    7.76
  -3  -4  17   18.06    7.00
  -3   4 -17   11.58    5.55
  -3  -4 -17   23.09    7.84
   3   5 -17    6.13    5.48
  -3  -5 -17   13.08    6.37
  -3   5 -17    0.86    5.09
   3  -5 -17    1.58    5.65
   4   0 -17  212.99   15.83
   4   0 -17  288.97   17.26
  -4   0 -17  271.56   17.24
  -4   0 -17  300.79   16.18
  -4   1 -17    4.96    2.60
   4   1 -17    5.12    1.97
  -4   1 -17    4.79    2.49
   4  -1 -17    2.89    3.22
   4   1 -17    0.12    2.05
  -4  -1 -17    4.18    1.64
  -4  -1 -17    7.33    3.46
   4  -1 -17    8.95    3.12
  -4   2 -17   15.19    4.91
   4  -2 -17    6.18    3.95
   4  -2 -17    7.94    3.41
   4   2 -17   13.34    3.81
  -4  -2  17   17.84    5.02
  -4  -2 -17   15.14    4.77
   4  -3 -17    8.14    4.95
  -4   3 -17   -2.05    3.97
   4  -3 -17   -0.56    3.39
  -4  -3 -17    0.77    3.39
   4   3 -17    6.24    3.43
  -4  -3  17   -1.04    3.85
  -4  -4  17    4.18    5.67
  -4   4 -17    5.07    4.79
   4  -4 -17    6.73    5.10
   4   4 -17    8.36    4.45
  -4  -4 -17   10.27    5.99
   4   5 -17    7.72    5.26
  -4   5 -17   11.06    6.28
   4  -5 -17   23.13    7.57
  -4  -5 -17   11.48    7.06
  -5   0 -17    4.00    1.92
   5   0 -17    0.29    2.15
  -5   0 -17    0.59    2.60
   5   0 -17    2.02    2.10
  -5   1 -17  131.76   10.54
   5  -1 -17  138.18   11.60
   5   1 -17  132.01   10.42
  -5  -1 -17  142.36    8.82
  -5  -1 -17  127.70   11.41
  -5   1 -17  120.31   10.03
   5  -1 -17  133.31   11.06
  -5   2 -17   37.53    7.07
   5   2 -17   42.78    6.77
   5  -2 -17   40.67    6.98
  -5  -2  17   38.81    7.52
  -5   2 -17   30.60    5.29
   5  -2 -17   36.66    7.44
  -5  -2 -17   48.12    7.84
   5  -3 -17   35.04    8.12
  -5   3 -17   47.85    8.86
   5   3 -17   51.85    7.90
  -5  -3  17   31.17    7.77
   5  -3 -17   48.90    8.69
  -5  -3 -17   37.60    7.88
  -5  -4  17   17.00    7.63
   5  -4 -17   27.43    7.34
  -5  -4 -17   25.50    7.04
   5   4 -17   16.98    5.98
  -5   4 -17   20.96    7.00
  -5   5 -17   -0.40    4.64
   5  -5 -17    5.81    6.27
  -5  -5 -17   -5.06    4.27
   5   5 -17    5.71    4.88
  -5  -5  17   -1.42    5.88
  -6   0 -17  236.88   14.53
   6   0 -17  242.95   15.24
   6   0 -17  218.16   15.53
  -6   0 -17  221.20   15.75
   6  -1 -17   70.68    8.89
  -6   1 -17   70.48    8.04
   6  -1 -17   61.41    8.39
  -6   1 -17   72.03    7.96
  -6  -1 -17   61.41    8.68
   6   1 -17   54.11    7.64
  -6  -2 -17   97.69   10.13
   6  -2 -17   85.14   11.15
   6   2 -17   84.31    8.66
  -6   2 -17   93.12    8.41
   6  -2 -17   75.79   10.24
  -6   2 -17   98.27    9.89
  -6  -2  17   89.18   11.19
   6   3 -17   50.88    8.09
  -6   3 -17   54.20    9.74
  -6   3 -17   47.32    6.80
  -6  -3  17   54.29    9.97
   6  -3 -17   52.26    9.78
   6  -3 -17   36.33    7.82
  -6  -3 -17   44.95    8.70
  -6   4 -17  149.46   14.88
   6   4 -17  149.30   13.67
  -6  -4 -17  126.90   13.49
  -6  -4  17  124.05   16.13
   6  -4 -17  148.37   15.43
  -6   5 -17   89.52   14.41
   6   5 -17  108.41   14.15
   6  -5 -17  149.00   17.47
  -6  -5  17  134.46   18.09
  -6  -5 -17  153.37   17.10
   7   0 -17   -4.79    2.49
  -7   0 -17    1.82    3.30
  -7   0 -17   -0.26    2.06
   7   0 -17   -1.10    2.21
   7   1 -17   67.64    8.11
   7  -1 -17   67.50    9.08
  -7   1 -17   67.11    8.11
  -7  -1 -17   74.73    9.39
  -7   1 -17   73.78    7.56
   7  -2 -17   18.99    5.41
   7   2 -17   10.44    4.03
  -7   2 -17   10.45    3.89
  -7  -2  17   14.99    5.61
  -7  -2 -17   12.94    4.56
  -7   2 -17    8.78    4.61
   7   3 -17   32.90    6.48
   7  -3 -17   18.01    6.76
  -7   3 -17   30.84    5.82
   7  -3 -17   32.60    7.65
  -7  -3  17   39.04    8.82
  -7   3 -17   35.65    8.18
  -7  -3 -17   19.83    5.79
  -7  -4  17   27.89    8.79
  -7  -4 -17   23.87    6.91
   7  -4 -17   16.50    6.93
  -7   4 -17   20.97    6.76
   7   4 -17   18.27    5.66
   7  -5 -17   31.48    9.02
  -7  -5 -17    9.55    6.86
   7   5 -17   12.60    5.76
  -7   5 -17    8.49    4.47
  -7  -5  17   17.64    8.12
  -8   0 -17    9.21    3.22
  -8   0 -17    8.52    3.84
   8   0 -17    8.19    3.93
   8   0 -17    7.06    3.53
   8   1 -17   -1.58    1.70
  -8  -1 -17    4.54    3.00
  -8   1 -17    1.16    2.43
   8  -1 -17    9.42    4.19
  -8   1 -17    2.74    2.89
  -8  -2  17   20.28    6.33
  -8  -2 -17   11.85    4.63
  -8   2 -17    8.58    4.65
   8  -2 -17    9.34    4.97
  -8   2 -17    8.65    3.83
   8   2 -17    6.00    2.86
  -8   3 -17   58.45    8.15
  -8  -3 -17   58.73    9.64
  -8  -3  17   63.18   11.22
  -8   3 -17   72.23   11.02
   8   3 -17   66.42    8.76
   8  -3 -17   52.82    9.83
  -8  -4 -17    2.56    4.47
  -8   4 -17    4.31    4.80
   8  -4 -17    8.77    5.46
   8   4 -17    0.90    2.99
  -8  -4  17   -1.75    5.54
  -8  -5 -17    9.41    6.14
   8  -5 -17    3.10    6.08
  -8   5 -17   -4.37    4.05
  -8  -5  17    6.92    8.14
  -9   0 -17    0.93    2.54
  -9   0 -17   -2.68    2.72
   9   0 -17    1.34    3.17
  -9  -1 -17   16.09    5.03
  -9   1 -17   14.99    4.82
   9   1 -17   14.78    4.18
  -9   1 -17   10.19    4.16
   9  -1 -17   24.92    6.38
  -9  -2  17   74.80   11.53
   9   2 -17   76.78    9.29
  -9   2 -17   79.34   10.75
  -9  -2 -17   84.79   11.06
  -9   2 -17   83.56    8.58
   9  -2 -17   96.72   12.71
   9   3 -17   22.35    5.47
  -9   3 -17   44.13    9.49
  -9   3 -17   24.48    5.52
   9  -3 -17   23.83    7.82
  -9  -3 -17   17.11    5.66
  -9  -3  17   10.33    6.37
  -9   4 -17   14.73    7.35
   9  -4 -17   24.73    8.08
  -9  -4 -17   23.33    6.64
  -9  -4  17    8.30    6.64
   9   4 -17   18.41    5.70
   9  -5 -17   19.96    7.89
  -9  -5  17  -11.02    6.07
  -9   5 -17    4.43    4.92
  -9  -5 -17    1.08    5.52
 -10   0 -17  108.77   10.57
 -10   0 -17   88.73    9.27
  10   0 -17  122.13   11.16
 -10   1 -17  239.33   17.93
 -10   1 -17  231.44   18.22
 -10  -1 -17  264.71   19.07
  10   1 -17  297.57   18.73
  10  -1 -17  283.64   20.57
 -10   2 -17    3.85    3.31
 -10  -2 -17    0.00    3.17
 -10   2 -17    6.15    5.37
  10   2 -17    0.60    2.63
 -10  -2  17   -0.30    4.10
  10  -2 -17   11.01    5.27
 -10   3 -17   10.26    6.47
 -10   3 -17   13.25    4.44
  10  -3 -17   13.49    6.36
 -10  -3  17   16.08    6.89
 -10  -3 -17   11.05    4.68
  10   3 -17   10.40    4.03
 -10  -4  17   53.10   11.73
 -10   4 -17   37.45    9.92
  10   4 -17   45.61    8.54
 -10  -4 -17   60.34   10.17
  10  -4 -17   41.77    9.45
 -10   5 -17   -0.73    4.56
 -10  -5 -17    3.22    5.37
 -10  -5  17    5.63    8.06
 -11   0 -17    0.42    2.89
  11   0 -17    3.75    3.71
 -11   1 -17    2.13    4.10
 -11   1 -17   14.80    4.77
  11  -1 -17   14.22    5.28
 -11  -1 -17   16.96    5.64
  11   1 -17   10.28    3.91
 -11   2 -17   48.96    8.06
  11   2 -17   50.54    7.43
  11  -2 -17   47.83    9.91
 -11  -2  17   42.56    9.37
 -11  -2 -17   50.76    8.91
 -11   2 -17   38.08    8.68
 -11  -3  17    9.41    6.17
  11  -3 -17   -5.36    4.62
 -11  -3 -17    3.64    3.92
  11   3 -17    3.38    3.43
 -11   3 -17    3.85    5.10
 -11   3 -17    7.93    4.24
  11  -4 -17    5.05    5.67
 -11   4 -17   -6.41    5.55
  11   4 -17    0.19    3.43
 -11  -4  17   -0.21    5.94
 -11  -4 -17    2.83    4.68
 -11  -5 -17    8.52    6.41
 -11  -5  17   -4.08    7.73
  12   0 -17   26.77    6.49
 -12   0 -17   20.70    5.96
 -12  -1 -17   11.51    4.93
 -12   1 -17   -0.35    3.50
 -12   1 -17   -0.50    3.21
  12  -1 -17   -2.14    3.64
  12   1 -17   -3.24    2.34
 -12   2 -17    4.40    4.06
 -12   2 -17    0.21    4.57
 -12  -2 -17    2.44    4.23
  12   2 -17    9.09    3.80
 -12  -2  17    1.48    4.53
  12  -2 -17    4.69    4.58
 -12   3 -17   -2.47    5.29
  12   3 -17   14.90    5.18
 -12  -3  17   16.24    6.95
  12  -3 -17   -7.99    4.61
 -12  -3 -17   14.66    5.95
 -12   3 -17   18.57    6.07
 -12  -4 -17    4.52    4.51
 -12   4 -17   -5.35    5.90
  12  -4 -17    2.47    5.64
  12   4 -17   -2.04    3.44
 -12  -4  17   -6.95    5.07
 -12  -5 -17   -1.31    6.84
 -13   0 -17   -1.74    3.33
  13   0 -17   -3.58    2.83
  13  -1 -17    1.27    4.02
  13   1 -17    0.05    3.05
 -13   1 -17    3.52    3.97
 -13   1 -17   -2.39    3.37
 -13  -1 -17   -0.64    3.25
 -13   2 -17    0.60    4.14
  13   2 -17    0.83    3.00
 -13   2 -17   -5.35    4.31
 -13  -2  17    4.88    5.07
  13  -2 -17    3.97    5.23
 -13  -2 -17    7.29    3.64
 -13  -2 -17   10.49    4.42
  13  -3 -17    9.53    6.63
  13   3 -17   17.04    4.62
 -13  -3  17   10.67    7.21
 -13   3 -17   14.39    5.24
 -13  -3 -17   17.29    6.46
 -13  -3 -17   16.95    5.70
 -13   3 -17    6.32    6.10
 -13  -4 -17    8.14    5.24
 -13  -4  17    6.00    6.39
 -13   4 -17   23.66    9.08
  13  -4 -17   12.45    6.40
 -13  -4 -17    4.23    4.95
  14   0 -17   87.24   11.46
 -14   0 -17   59.23    9.92
 -14   1 -17    4.49    4.56
  14  -1 -17    8.00    4.52
 -14  -1 -17   -1.34    3.73
  14   1 -17    1.12    2.98
 -14   2 -17   19.69    6.21
 -14  -2 -17   10.52    5.48
  14   2 -17   17.18    4.80
  14  -2 -17   11.16    6.00
 -14   2 -17   21.80    7.64
 -14  -2  17   17.66    5.74
  14   3 -17   47.28    7.97
 -14  -3 -17   45.33   10.34
 -14  -3 -17   31.96    8.14
 -14   3 -17   45.90   10.29
  14  -3 -17   41.26   11.35
 -14  -3  17   47.27   11.09
 -14   3 -17   34.00    7.73
  14  -4 -17   13.76    7.99
 -14  -4 -17    3.43    5.01
 -14   4 -17    6.31    7.42
 -14  -4 -17    8.07    6.02
 -14  -4  17    7.70    7.61
  15   0 -17    7.26    3.62
 -15   0 -17   -0.63    4.08
  15  -1 -17   35.27    8.87
 -15  -1 -17   29.45    7.66
 -15   1 -17   37.61    8.12
  15  -1  17   35.46    8.21
  15  -1  17   35.57    7.68
  15   1 -17   42.27    8.17
 -15  -2 -17   14.59    5.52
  15   2 -17   12.37    4.25
 -15   2 -17   18.81    5.90
  15  -2 -17   11.69    6.29
 -15  -2  17   21.43    6.32
 -15  -3 -17    3.13    4.50
 -15  -3 -17    5.91    5.14
  15  -3 -17    1.54    6.03
 -15   3 -17    7.34    4.97
 -15  -3  17    7.44    6.90
  15   3 -17   11.85    4.82
 -15  -4 -17    5.20    6.11
 -15  -4 -17   12.07    6.82
 -15  -4  17   20.57   10.05
  15  -4 -17   23.82    8.98
  16   0 -17   74.53   11.82
 -16   0 -17   89.10   12.13
 -16  -1 -17   17.83    7.02
  16   1 -17   19.92    5.76
  16  -1 -17   29.69    7.71
 -16   1 -17   28.08    7.20
 -16   2 -17   30.99    8.18
 -16  -2  17   30.32    7.38
  16  -2  17   26.81    7.17
 -16  -2 -17   25.74    7.25
  16   2 -17   14.04    5.08
  16  -2 -17   41.28   10.04
  16  -2  17   17.73    5.63
  16  -3 -17   -8.83    5.10
  16  -3  17   -0.81    4.55
 -16   3 -17    6.71    5.53
 -16  -3  17   -1.95    3.01
  16   3 -17    4.70    3.84
 -16  -3 -17    4.88    4.80
  16  -3  17   -0.22    3.10
 -16  -4 -17    0.75    4.56
 -16  -4 -17    5.73    6.82
  17   0 -17   -0.04    3.49
 -17   0 -17    3.33    4.18
  17   1 -17    5.98    3.93
 -17  -1 -17    6.56    4.78
 -17   1 -17   -7.12    3.44
  17  -1 -17   -1.06    3.84
 -17  -2  17    7.24    4.27
 -17  -2 -17   -6.64    3.68
  17  -2  17    9.22    3.80
  17  -2  17   10.48    5.35
  17  -2 -17    2.81    6.17
  17   2 -17    2.33    3.67
 -17   2 -17    6.38    5.65
  17   3 -17    5.30    3.79
  17  -3 -17    1.06    6.49
 -17  -3  17   -5.49    2.92
 -17  -3 -17    4.52    5.26
 -17   3 -17   21.89    6.05
  17  -3  17    2.39    4.27
  17  -3  17   -1.64    3.47
  18   0 -17   34.79    8.57
 -18   0 -17   19.50    6.88
 -18  -1 -17    6.26    4.83
 -18   1 -17   10.54    5.22
  18  -1 -17   14.39    5.86
  18   1 -17   10.34    4.80
 -18  -2  17    2.47    3.97
  18  -2 -17   21.05    8.60
 -18   2 -17    2.12    4.50
  18  -2  17   35.21    9.38
 -18  -2 -17   19.34    7.01
  18   2 -17   17.49    5.48
  18  -2  17   10.83    5.49
 -18   3 -17   -5.57    3.98
  18  -3 -17   10.17    9.08
  18  -3  17   15.52    6.53
  18  -3  17   11.28    4.59
 -18  -3 -17   13.51    6.71
  19   0 -17    6.80    4.49
 -19   0 -17   -6.50    4.54
  19   1 -17    7.87    5.09
 -19   1 -17   -5.18    3.66
  19  -1 -17    1.42    4.08
 -19  -1 -17    9.47    5.72
  19  -2 -17   18.47    8.66
 -19  -2 -17   15.27    6.49
 -19   2 -17   -0.57    3.62
  19   2 -17    9.11    4.40
  19  -2  17    6.62    4.34
 -19  -2  17   -4.18    3.03
  19  -2  17   10.04    6.03
  20   0 -17    7.82    4.03
  20   1 -17   11.41    4.68
 -20  -1 -17    0.93    5.73
  20  -1 -17  -13.14    3.63
 -20   1 -17   -7.89    4.10
 -20  -2  17   -2.68    2.97
 -20  -2 -17   -1.61    6.05
  20   2 -17    7.15    4.34
 -21   0 -17    6.99    6.53
  21   0 -17    5.74    4.22
  21   1 -17   13.18    6.07
  21   2 -17   15.18    6.18
   0   0 -18   71.48    7.18
   0   0 -18   76.99    6.88
   0   1 -18    4.07    2.30
   0  -1 -18   -3.03    2.63
   0  -1 -18    0.65    1.74
   0   1 -18    3.23    2.70
   0  -2  18   82.89    7.50
   0  -2 -18   69.29   10.34
   0   2 -18   85.87    9.92
   0  -2 -18   78.05    6.78
   0   3 -18   -3.73    2.58
   0  -3  18    3.57    3.14
   0  -3 -18    5.73    4.59
   0   4 -18   -1.62    3.61
   0  -4 -18   -4.85    4.21
   0  -5 -18   -4.28    4.79
   0   5 -18    3.16    4.75
   1   0 -18   -0.93    1.99
  -1   0 -18    0.93    1.91
   1   0 -18    2.56    1.93
  -1   0 -18    2.84    2.57
   1  -1 -18   35.55    5.03
   1  -1 -18   41.38    7.09
  -1  -1 -18   38.88    6.73
   1   1 -18   32.26    4.20
   1   1 -18   41.91    6.08
  -1  -1 -18   32.49    4.31
  -1   1 -18   38.07    5.71
  -1   1 -18   35.29    4.84
   1   2 -18   11.36    3.96
   1  -2 -18    9.76    4.43
  -1   2 -18    7.41    4.06
  -1  -2  18    6.87    3.28
  -1  -2 -18    9.68    4.49
   1  -2 -18   12.66    3.36
  -1  -3  18   13.29    4.34
  -1   3 -18    6.02    3.48
   1   3 -18   13.68    4.84
  -1  -3 -18   18.24    6.19
   1  -3 -18   14.38    5.71
  -1   4 -18    3.88    4.60
  -1  -4 -18    9.75    5.91
   1   4 -18    9.94    5.79
   1  -4 -18   14.12    5.97
  -1   5 -18    0.56    5.22
   1  -5 -18   -5.12    4.77
   1   5 -18    3.08    5.12
  -1  -5 -18    6.13    6.07
   2   0 -18    1.55    2.15
  -2   0 -18   -0.59    1.67
   2   0 -18    4.55    2.34
  -2   0 -18    4.42    2.65
   2  -1 -18  111.35    8.86
  -2  -1 -18  114.27    7.92
   2  -1 -18  111.36   10.07
   2   1 -18  106.62    7.75
   2   1 -18  115.19    9.46
  -2   1 -18   99.56    9.03
  -2  -1 -18  107.36   10.00
   2  -2 -18    8.51    3.91
  -2  -2  18    1.15    2.81
  -2   2 -18    2.04    3.14
  -2   2 -18   -1.04    2.09
  -2  -2 -18    5.88    3.98
   2   2 -18    2.26    3.04
   2  -2 -18    2.38    2.37
   2   3 -18    5.85    4.20
   2  -3 -18    1.32    3.68
  -2  -3 -18    5.90    4.02
  -2   3 -18   -1.41    3.05
  -2  -3  18    1.10    3.79
   2   4 -18   38.30    8.09
   2  -4 -18   40.41    9.75
  -2  -4 -18   40.91    9.58
  -2   4 -18   54.48   10.06
  -2  -5 -18    9.13    6.62
  -2   5 -18   -1.78    4.44
   2   5 -18    0.16    5.11
   2  -5 -18    5.12    6.54
  -3   0 -18    2.76    2.74
   3   0 -18    1.94    2.29
   3   0 -18    0.33    1.93
  -3   0 -18   -0.28    1.90
   3   1 -18   52.84    4.82
  -3   1 -18   42.40    6.21
  -3  -1 -18   45.41    7.36
   3  -1 -18   39.51    5.69
  -3   1 -18   49.02    5.96
   3  -1 -18   40.19    6.82
   3   1 -18   59.06    7.38
  -3  -1 -18   47.84    4.69
  -3  -2 -18   24.34    6.14
   3  -2 -18   24.10    6.21
   3   2 -18   21.84    5.31
  -3   2 -18   26.27    6.01
  -3  -2  18   25.63    5.41
   3  -2 -18   29.47    5.48
  -3   2 -18   34.28    5.01
   3   3 -18    1.81    3.06
   3  -3 -18    4.89    4.13
  -3   3 -18   -1.49    3.78
  -3  -3  18    1.57    3.97
  -3  -3 -18    1.82    4.32
   3   4 -18   80.23   11.59
  -3   4 -18  115.08   13.89
  -3  -4  18   82.97   12.62
   3  -4 -18   74.19   12.95
  -3  -4 -18  103.75   14.18
  -3  -5 -18   -0.44    4.87
   3  -5 -18   -1.81    5.49
  -3   5 -18   11.27    5.75
   3   5 -18   -0.26    4.57
  -4   0 -18    7.67    2.60
   4   0 -18    5.70    2.69
  -4   0 -18   12.78    3.81
   4   0 -18   11.41    3.57
  -4   1 -18  149.18   11.15
   4  -1 -18  158.04   12.66
  -4  -1 -18  151.74   12.81
   4  -1 -18  158.56   12.03
  -4  -1 -18  158.58    9.97
   4   1 -18  165.35   12.29
  -4   1 -18  152.92   11.71
  -4  -2  18   98.02    9.98
   4  -2 -18   87.88    9.09
  -4  -2 -18   99.63   11.44
   4   2 -18  100.50    9.48
  -4   2 -18  104.36   10.20
   4  -2 -18   91.58   11.43
   4  -3 -18  130.37   11.66
   4   3 -18  103.59   10.74
  -4  -3 -18  124.40   14.12
  -4   3 -18  125.36   13.76
   4  -3 -18  119.47   14.11
  -4  -3  18  100.19   12.56
  -4  -4  18   57.62   11.37
   4   4 -18   54.35    9.37
  -4   4 -18   49.84    9.88
   4  -4 -18   36.16    9.17
  -4  -4 -18   57.38   10.95
   4   5 -18   26.54    7.58
   4  -5 -18   22.05    8.52
  -4  -5 -18   31.61    9.13
  -4   5 -18   34.27    8.77
   5   0 -18   -1.02    2.19
  -5   0 -18   -0.22    2.17
  -5   0 -18   -0.82    1.79
   5   0 -18    4.50    2.64
  -5  -1 -18   29.59    3.84
  -5  -1 -18   24.71    5.74
   5  -1 -18   21.67    4.85
   5   1 -18   29.05    5.44
  -5   1 -18   33.02    5.77
   5  -1 -18   20.79    5.29
  -5   1 -18   29.36    5.20
   5  -2 -18  145.32   12.73
  -5  -2 -18  147.52   13.38
   5  -2 -18  156.24   14.02
   5   2 -18  165.77   12.79
  -5  -2  18  162.35   13.72
  -5   2 -18  170.79   11.81
  -5   2 -18  144.49   12.87
   5  -3 -18   82.23   12.02
  -5   3 -18  103.43   12.66
  -5  -3  18   67.45   10.78
   5   3 -18  108.05   10.21
   5  -3 -18  101.45   11.83
  -5  -3 -18   97.06   11.97
  -5  -4  18   -1.24    5.06
   5   4 -18    7.70    4.66
   5  -4 -18    9.62    5.47
  -5  -4 -18    8.26    5.39
  -5   4 -18    8.25    5.64
  -5  -5 -18   18.38    6.45
  -5   5 -18   19.55    6.36
   5   5 -18   16.70    6.46
   5  -5 -18   11.49    6.87
   6   0 -18   77.71    7.58
   6   0 -18   72.62    8.71
  -6   0 -18   86.41    7.50
  -6   0 -18   90.15    8.75
  -6  -1 -18   67.27    9.23
   6   1 -18   83.79    9.27
   6  -1 -18   66.95    8.64
  -6   1 -18   74.00    8.34
   6  -1 -18   68.03    9.23
  -6   1 -18   78.99    7.84
  -6   2 -18   76.61    8.22
  -6  -2  18   60.55    9.50
  -6  -2 -18   65.30    9.68
   6  -2 -18   73.76   10.12
  -6   2 -18   46.91    8.31
   6  -2 -18   61.25    9.28
   6   2 -18   70.76    8.87
  -6  -3 -18   92.02   11.67
  -6   3 -18  107.38   12.66
   6  -3 -18   68.67   10.57
   6   3 -18   65.61    9.51
  -6  -3  18   83.68   12.02
   6  -3 -18   78.96   11.90
   6   4 -18   69.18   10.62
  -6  -4  18   64.03   11.94
  -6  -4 -18   59.93   10.79
   6  -4 -18   56.17   11.27
  -6   4 -18   79.25   12.22
   6  -5 -18   62.58   12.02
   6   5 -18   23.68    7.08
  -6  -5 -18   42.21    9.46
  -6  -5  18   36.08   10.87
   7   0 -18    0.34    2.72
   7   0 -18   -1.92    2.70
  -7   0 -18    1.19    2.28
  -7   0 -18   -2.84    2.26
  -7  -1 -18   48.23    7.99
   7  -1 -18   43.85    7.71
   7   1 -18   48.47    7.32
   7  -1 -18   59.51    8.30
  -7   1 -18   41.06    6.54
  -7   1 -18   50.97    7.15
  -7   2 -18   10.06    3.91
   7  -2 -18   14.78    5.26
   7   2 -18   17.62    4.49
   7  -2 -18   16.56    6.00
  -7  -2 -18   16.65    5.50
  -7   2 -18   22.65    5.96
  -7  -2  18    6.68    4.54
  -7  -3 -18   43.53    8.32
   7  -3 -18   36.93    8.02
   7   3 -18   39.24    7.41
   7  -3 -18   21.21    6.99
  -7   3 -18   34.73    6.12
  -7  -3  18   35.37    8.64
  -7   3 -18   27.40    7.75
  -7  -4 -18   34.85    8.44
  -7  -4  18   36.07    9.43
   7  -4 -18   32.81    8.39
   7   4 -18   26.44    6.58
  -7   4 -18   43.97    8.98
  -7  -5  18    7.55    7.40
   7  -5 -18    3.30    6.41
  -7   5 -18   -0.26    4.33
   7   5 -18   -0.80    4.62
  -7  -5 -18    8.33    6.37
  -8   0 -18  422.29   24.13
   8   0 -18  390.30   25.34
  -8   0 -18  405.21   25.62
   8   0 -18  438.83   24.86
   8   1 -18    6.19    2.93
  -8  -1 -18   15.58    5.15
   8  -1 -18    7.89    4.33
  -8   1 -18    7.30    3.41
  -8   1 -18    4.86    3.64
   8   2 -18   19.80    4.56
  -8   2 -18   14.83    5.96
  -8   2 -18   10.85    3.98
   8  -2 -18   19.40    6.19
  -8  -2  18   11.91    5.31
  -8  -2 -18   21.81    6.16
  -8  -3  18   73.23   12.07
   8  -3 -18  103.99   13.46
   8   3 -18   93.79    9.66
  -8   3 -18  108.50    9.64
  -8   3 -18   90.15   12.30
  -8  -3 -18   94.29   12.33
   8  -3 -18  100.37   13.53
   8   4 -18   35.35    7.55
  -8   4 -18   30.39    9.18
  -8  -4 -18   29.47    7.77
   8  -4 -18   26.81    7.71
  -8  -4  18   18.18    7.91
  -8   5 -18    7.51    4.89
  -8  -5  18    1.79    6.98
   8   5 -18    1.56    4.26
   8  -5 -18    7.15    6.18
  -8  -5 -18   -8.37    4.71
   9   0 -18   -4.86    2.92
  -9   0 -18    1.78    3.06
  -9   0 -18    2.05    2.49
   9  -1 -18    7.26    3.92
  -9  -1 -18    1.82    2.89
   9   1 -18    2.78    2.46
  -9   1 -18    3.74    3.49
  -9   1 -18    2.83    3.19
  -9   2 -18   44.92    7.36
  -9  -2 -18   41.46    8.26
   9  -2 -18   64.57   10.32
  -9   2 -18   53.43    9.16
   9   2 -18   31.68    6.38
  -9  -2  18   46.30    9.25
  -9   3 -18   19.98    5.02
   9  -3 -18    7.31    5.51
   9   3 -18   14.88    4.61
  -9  -3  18   17.64    7.16
  -9   3 -18    8.70    5.88
  -9  -3 -18   11.48    4.73
   9  -4 -18    0.49    4.81
   9   4 -18   -5.18    3.02
  -9   4 -18    4.69    6.68
  -9  -4 -18    3.38    4.55
  -9  -4  18   -1.88    5.30
  -9  -5 -18    5.51    6.21
   9  -5 -18   13.20    7.16
  -9   5 -18    6.17    4.78
  -9  -5  18    1.94    7.00
 -10   0 -18  954.04   52.94
  10   0 -18  970.35   53.07
 -10   0 -18  996.45   51.35
  10   1 -18   51.97    8.15
 -10   1 -18   64.76    9.31
 -10  -1 -18   74.84   10.14
 -10   1 -18   56.52    8.67
  10  -1 -18   66.95   10.31
 -10   2 -18   85.92    9.00
  10  -2 -18   78.81   12.36
 -10  -2  18   89.72   12.33
  10   2 -18   82.54    9.69
 -10   2 -18   87.82   11.75
 -10   3 -18   67.68    8.99
  10   3 -18   59.36    8.85
 -10  -3  18   50.20   10.27
  10  -3 -18   38.35    9.07
 -10  -3 -18   45.90    9.20
 -10   3 -18   49.30   10.81
 -10   4 -18    7.34    6.80
  10  -4 -18   11.99    5.72
 -10  -4 -18    4.03    4.32
  10   4 -18   -3.19    3.30
 -10  -4  18    0.09    5.90
 -10  -5 -18    6.55    6.43
 -10  -5  18    1.11    7.28
 -11   0 -18   -1.23    3.52
  11   0 -18    0.29    3.30
  11  -1 -18    3.47    3.87
  11   1 -18    3.95    3.05
 -11   1 -18    5.27    4.44
 -11   1 -18    0.43    3.04
 -11  -1 -18   -0.76    3.68
 -11   2 -18   -1.48    3.11
 -11   2 -18   -2.34    4.82
  11  -2 -18   -3.20    4.08
 -11  -2  18    5.86    4.66
 -11  -2 -18    5.55    3.82
  11   2 -18   -0.17    2.36
 -11  -3 -18    5.38    4.54
  11   3 -18    6.97    3.68
 -11   3 -18    5.48    6.38
  11  -3 -18   10.12    5.93
 -11   3 -18   19.20    5.48
 -11  -3  18    4.91    5.84
  11   4 -18    2.54    3.77
  11  -4 -18    3.31    5.24
 -11  -4 -18    7.47    5.05
 -11  -4  18    0.57    5.57
 -11   4 -18   -7.49    5.93
 -11  -5 -18    1.14    6.36
 -12   0 -18   58.78    9.50
  12   0 -18   51.52    8.85
  12   1 -18   -1.41    2.60
 -12   1 -18   -5.26    3.53
 -12  -1 -18    2.81    3.86
 -12   1 -18    3.77    3.68
 -12  -2  18  168.03   16.49
 -12   2 -18  155.52   13.89
  12   2 -18  178.87   14.12
 -12  -2 -18  157.78   14.97
  12  -2 -18  154.20   17.91
 -12   2 -18  160.95   15.20
 -12   3 -18    9.35    4.32
 -12  -3  18    4.67    5.72
  12   3 -18    4.74    3.47
 -12   3 -18   -2.28    5.10
 -12  -3 -18    4.00    4.50
  12  -3 -18   -2.58    6.12
 -12  -4  18   -1.89    5.83
  12  -4 -18    4.73    5.70
 -12  -4 -18   -1.07    4.58
  12   4 -18    7.70    3.92
 -12   4 -18    6.63    7.05
 -13   0 -18    1.46    4.35
  13   0 -18   -0.63    3.34
 -13   1 -18   65.44   10.48
 -13  -1 -18   75.82   11.21
 -13   1 -18   56.54    9.27
  13  -1 -18   85.55   12.76
  13   1 -18   68.89    9.80
 -13  -2 -18    1.04    3.71
  13   2 -18    2.74    2.97
 -13   2 -18    0.27    5.06
  13  -2 -18    3.91    5.63
 -13   2 -18    2.47    3.68
 -13  -2  18   -0.72    4.98
 -13  -3  18    5.48    5.83
  13   3 -18   16.70    4.83
 -13  -3 -18   19.65    6.78
  13  -3 -18   35.26    9.79
 -13   3 -18   24.23    7.77
 -13   3 -18   21.91    6.09
 -13   4 -18   16.00    8.40
 -13  -4 -18   12.89    5.44
  13   4 -18    8.68    4.43
 -13  -4 -18    8.85    5.96
 -13  -4  18    5.79    7.59
  13  -4 -18   14.37    6.51
  14   0 -18   40.05    7.95
 -14   0 -18   41.16    8.35
 -14  -1 -18    1.41    3.84
  14   1 -18    5.57    3.94
 -14   1 -18    3.73    5.97
 -14   1 -18    2.02    4.32
  14  -1 -18    6.62    5.61
  14   2 -18    3.52    3.10
  14  -2 -18   -1.64    4.98
 -14   2 -18   -3.51    5.65
 -14   2 -18    4.87    4.37
 -14  -2  18    0.40    3.96
 -14  -2 -18    2.25    3.79
 -14   3 -18    0.35    6.40
  14   3 -18    2.32    3.57
 -14  -3  18    7.87    6.42
  14  -3 -18    4.29    6.19
 -14  -3 -18    7.72    4.61
 -14  -3 -18    4.64    4.50
 -14   3 -18    6.75    4.30
 -14  -4 -18   18.35    7.11
  14  -4 -18   13.45    8.30
 -14  -4 -18    0.02    5.34
 -14  -4  18    1.00    7.30
 -14   4 -18    9.23    8.86
  15   0 -18   -0.80    3.28
 -15   0 -18    1.36    4.35
  15  -1 -18    6.16    5.47
  15  -1  18   11.94    4.61
  15  -1  18    5.90    4.90
 -15   1 -18   12.72    6.00
 -15  -1 -18    8.66    4.84
  15   1 -18   14.24    5.33
  15   2 -18    6.34    3.78
  15  -2 -18   13.77    6.94
 -15  -2  18    2.75    3.91
 -15  -2 -18    4.59    4.84
 -15   2 -18   17.41    6.55
  15  -3 -18   10.37    6.87
 -15  -3 -18    6.89    5.48
  15   3 -18    7.74    4.05
 -15  -3  18   10.62    8.15
 -15   3 -18   10.26    5.33
 -15   3 -18   14.02    7.56
  15  -4 -18    8.95    8.28
 -15  -4 -18   25.67    6.86
 -15  -4 -18   17.78    8.10
 -16   0 -18   39.16    8.61
  16   0 -18   32.63    7.81
 -16  -1 -18   11.82    5.86
  16   1 -18   14.87    5.17
  16  -1 -18    5.25    5.55
 -16   1 -18    4.74    4.52
  16  -2  18   -0.13    3.69
 -16   2 -18   12.30    5.64
  16   2 -18    3.89    3.57
  16  -2  18   15.88    5.89
 -16  -2 -18   11.43    5.16
  16  -2 -18    0.80    5.51
 -16  -2  18    2.96    4.07
 -16   3 -18   -3.93    4.28
 -16  -3 -18    2.91    5.35
  16  -3 -18    3.70    6.39
 -16  -3  18   -0.74    6.06
  16  -3  18    4.97    5.07
  16   3 -18    1.21    3.44
  16  -3  18    0.89    3.75
 -16  -4 -18   18.99    8.38
 -16  -4 -18   33.86    9.25
  17   0 -18   -3.76    3.62
 -17   0 -18    0.47    3.89
  17  -1 -18   11.47    6.25
 -17  -1 -18    8.92    5.63
  17   1 -18    8.45    4.55
 -17   1 -18   -4.04    3.84
 -17  -2  18    8.91    4.33
  17   2 -18    3.90    4.08
  17  -2  18    5.22    3.73
  17  -2 -18   11.78    7.12
 -17  -2 -18    0.44    4.88
  17  -2  18    6.19    4.79
 -17   2 -18    7.36    5.12
  17  -3 -18    7.81    7.07
  17  -3  18   -5.69    3.57
 -17  -3  18   -6.22    3.01
 -17   3 -18    8.84    4.77
  17   3 -18   -1.67    3.81
  17  -3  18    0.71    4.29
 -17  -3 -18    0.18    5.39
 -18   0 -18    4.14    5.40
  18   0 -18    2.74    3.97
 -18   1 -18   12.21    6.73
  18   1 -18   32.89    7.36
  18  -1 -18   31.37    8.62
 -18  -1 -18   21.11    7.38
  18  -2  18    8.84    5.19
 -18  -2  18   -3.66    2.79
 -18  -2 -18    5.77    5.62
  18   2 -18   10.59    4.91
  18  -2  18   15.56    5.44
 -18   2 -18   -4.94    3.19
  18  -2 -18   13.70    8.26
 -18  -3 -18    7.71    6.73
 -18   3 -18   14.76    6.43
  18  -3  18   10.97    4.02
  18  -3  18    2.39    4.97
 -19   0 -18    2.07    5.26
  19   0 -18   -9.15    3.53
  19   1 -18    8.08    4.77
 -19   1 -18    2.57    3.69
  19  -1 -18    2.94    4.08
 -19  -1 -18   14.18    6.54
  19   2 -18   30.04    7.04
 -19  -2 -18   24.27    7.79
  19  -2 -18   29.62   10.44
 -20   0 -18   38.91    9.92
 -20   1 -18    4.88    4.44
  20   1 -18    1.23    4.18
 -20  -1 -18   -2.79    5.64
  20  -1 -18    1.92    4.28
  20   2 -18   -2.57    4.40
  21   0 -18   -2.65    4.56
  21   1 -18   20.90    6.59
   0   0 -19    2.00    2.77
   0   0 -19   -0.06    1.92
   0   1 -19  252.93   14.81
   0  -1 -19  241.12   17.38
   0   1 -19  237.00   16.06
   0  -1 -19  238.09   14.86
   0  -2 -19    6.58    4.21
   0   2 -19   -2.08    2.58
   0  -3 -19  111.47   13.88
   0   3 -19  101.67   10.72
   0   4 -19   -3.10    3.54
   0  -4 -19   -0.68    4.61
   0  -5 -19  121.26   17.74
   0   5 -19  129.39   16.48
  -1   0 -19    0.74    2.07
  -1   0 -19   -0.66    2.04
   1   0 -19    1.04    2.59
   1   0 -19    1.36    2.00
  -1  -1 -19   68.03    9.06
  -1   1 -19   85.19    7.87
   1  -1 -19   78.51    6.98
   1  -1 -19   88.60    9.13
  -1   1 -19   81.11    7.06
   1   1 -19   78.54    6.69
   1   1 -19   88.18    8.24
  -1  -1 -19   73.98    6.53
   1  -2 -19   75.26    7.05
   1  -2 -19   96.45   11.36
  -1  -2 -19   77.13   10.79
   1   2 -19   84.53    9.76
  -1   2 -19   88.20   10.31
  -1  -3  19   10.23    4.88
   1   3 -19    5.15    3.50
  -1  -3 -19    6.35    5.34
  -1   3 -19    8.10    4.05
   1  -3 -19    7.99    4.98
  -1   4 -19   26.75    7.39
   1  -4 -19   24.10    8.24
   1   4 -19   22.47    6.13
  -1  -4 -19   17.06    7.73
  -1   5 -19    0.50    4.91
   1  -5 -19    3.89    7.08
   1   5 -19    8.74    5.41
  -1  -5 -19    4.00    6.28
   2   0 -19  654.80   35.89
  -2   0 -19  664.12   36.74
  -2   0 -19  707.12   35.78
   2   1 -19  112.73    9.38
  -2  -1 -19   93.07    9.61
   2  -1 -19  111.19    8.61
  -2   1 -19   87.78    8.50
  -2  -1 -19   95.58    7.42
   2  -1 -19   94.68    9.67
   2   1 -19   95.62    7.33
  -2   2 -19   -2.15    2.14
  -2  -2 -19    4.23    3.68
  -2  -2  19    0.27    2.62
   2  -2 -19   -0.06    2.18
   2  -2 -19    7.43    4.47
  -2   2 -19    2.96    3.64
   2   2 -19    0.85    2.96
   2  -3 -19  112.41   14.24
   2   3 -19  135.71   12.39
  -2  -3  19  145.25   12.72
  -2  -3 -19  133.70   13.67
  -2   3 -19  116.43   12.21
  -2  -4 -19    2.60    4.80
  -2   4 -19    1.17    4.06
   2   4 -19    4.66    4.05
   2  -4 -19   -3.58    4.85
   2  -5 -19   10.09    7.52
   2   5 -19   16.50    6.84
  -2   5 -19   14.41    6.38
  -2  -5 -19   28.34    9.05
   3   0 -19    1.64    1.85
   3   0 -19    1.78    2.04
  -3   0 -19   -0.80    2.76
  -3   0 -19    0.81    1.96
  -3  -1 -19   47.53    7.71
   3   1 -19   45.90    7.12
  -3   1 -19   59.86    6.18
  -3   1 -19   46.76    6.74
   3  -1 -19   60.24    7.14
   3  -1 -19   60.62    8.04
  -3  -1 -19   61.08    5.37
   3  -2 -19   18.61    5.36
   3   2 -19   17.24    4.68
   3  -2 -19   24.76    4.85
  -3  -2 -19   16.86    5.26
  -3   2 -19   14.64    5.19
  -3   2 -19   11.78    3.83
  -3  -2  19   20.41    5.17
  -3  -3 -19    7.80    4.76
   3  -3 -19   -0.57    4.28
   3   3 -19    6.23    3.83
  -3  -3  19   10.07    5.34
  -3   3 -19    3.35    4.70
  -3   4 -19   76.16   11.80
   3  -4 -19   55.60   10.89
  -3  -4  19   50.03   10.23
   3   4 -19   68.12   10.68
  -3  -4 -19   79.48   12.87
   3   5 -19    8.50    5.43
  -3  -5 -19    3.39    5.81
  -3   5 -19   10.51    5.53
   3  -5 -19    7.47    7.05
  -4   0 -19   68.77    8.24
   4   0 -19   53.41    7.08
  -4   0 -19   68.30    6.45
   4   0 -19   77.49    7.41
   4   1 -19   46.04    7.19
  -4  -1 -19   55.94    5.12
  -4   1 -19   45.47    6.74
   4  -1 -19   44.23    6.61
  -4  -1 -19   60.35    8.43
  -4   1 -19   59.71    7.07
   4  -1 -19   45.22    7.26
  -4  -2 -19  132.52   13.10
   4  -2 -19  172.08   13.00
  -4   2 -19  143.21   12.94
   4  -2 -19  176.07   14.64
   4   2 -19  140.84   12.38
  -4  -2  19  190.12   14.33
   4   3 -19  304.24   22.48
  -4   3 -19  356.23   24.22
  -4  -3 -19  391.88   25.61
   4  -3 -19  310.07   24.23
  -4  -3  19  359.97   24.19
   4   4 -19    6.55    4.88
  -4  -4 -19    7.68    4.96
  -4  -4  19    3.88    6.26
   4  -4 -19   11.86    6.58
  -4   4 -19    3.75    4.93
   4   5 -19    7.27    5.22
  -4   5 -19   -1.29    4.51
  -4  -5 -19    6.52    6.65
   4  -5 -19   -2.68    5.63
  -5   0 -19   -0.32    1.86
   5   0 -19   -1.43    2.35
   5   0 -19    0.41    2.36
  -5   0 -19   -3.43    2.50
  -5   1 -19   30.53    5.72
   5  -1 -19   24.53    5.22
   5  -1 -19   29.22    6.26
  -5  -1 -19   23.11    5.61
   5   1 -19   25.52    5.25
  -5   1 -19   20.89    4.75
  -5  -2  19  208.24   16.66
   5   2 -19  214.44   15.74
  -5   2 -19  220.34   14.79
  -5  -2 -19  225.15   17.42
   5  -2 -19  213.33   17.10
  -5   2 -19  214.64   16.39
   5  -2 -19  211.09   16.15
   5   3 -19   45.21    7.54
  -5   3 -19   43.68    9.06
  -5  -3 -19   33.36    7.62
   5  -3 -19   54.27    8.76
  -5  -3  19   42.08    8.66
   5  -3 -19   39.69    8.81
   5  -4 -19    8.87    5.20
  -5  -4  19    5.13    5.75
  -5  -4 -19   12.22    5.72
  -5   4 -19   -2.42    4.57
   5   4 -19   14.38    4.88
   5   5 -19    9.66    5.48
   5  -5 -19   12.62    6.56
  -5   5 -19    4.70    3.95
  -5  -5 -19   -0.66    5.52
  -6   0 -19   17.77    3.99
   6   0 -19   12.83    3.78
   6   0 -19   11.64    4.11
  -6   0 -19   13.13    4.13
   6  -1 -19   71.99    9.20
   6   1 -19   68.94    8.47
  -6   1 -19   55.59    7.63
  -6  -1 -19   68.53    9.49
  -6   1 -19   72.27    8.33
   6  -1 -19   58.24    8.59
  -6  -2  19  310.64   22.20
   6   2 -19  297.54   20.79
   6  -2 -19  303.65   21.92
  -6  -2 -19  328.99   22.80
  -6   2 -19  353.52   20.44
   6  -2 -19  325.33   22.99
  -6   2 -19  326.65   21.97
   6  -3 -19   15.21    6.07
  -6  -3 -19   12.41    5.36
   6   3 -19   11.27    4.40
   6  -3 -19   15.24    6.29
  -6   3 -19   11.54    5.94
  -6  -3  19    9.12    5.34
   6   4 -19   28.98    7.05
  -6  -4 -19   37.29    8.52
  -6   4 -19   33.27    8.43
   6  -4 -19   27.87    7.79
  -6  -4  19   18.49    8.35
  -6   5 -19   -1.84    4.64
   6  -5 -19    1.45    6.13
   6   5 -19    8.64    5.62
  -6  -5 -19   16.30    7.35
  -7   0 -19   -0.78    2.58
   7   0 -19    3.24    2.95
  -7   0 -19   -1.00    2.04
   7   0 -19    3.98    2.77
   7   1 -19   84.51    9.73
   7  -1 -19   76.60    9.71
   7  -1 -19   86.17   10.51
  -7  -1 -19   75.97    9.87
  -7   1 -19   83.71    8.45
  -7   1 -19   87.18    9.53
   7  -2 -19   25.93    6.45
  -7   2 -19   36.36    6.15
  -7  -2 -19   22.92    6.24
  -7   2 -19   24.27    6.05
  -7  -2  19   13.85    5.66
   7   2 -19   39.51    6.73
   7  -2 -19   33.31    7.42
   7  -3 -19   12.83    5.79
  -7   3 -19   10.02    3.79
  -7  -3 -19    6.22    4.77
  -7  -3  19   10.77    6.14
   7  -3 -19    5.15    5.09
  -7   3 -19    9.08    5.49
   7   3 -19   10.06    3.98
   7   4 -19   69.36   10.53
  -7   4 -19   57.38   11.11
  -7  -4 -19   43.97    9.17
  -7  -4  19   41.97   10.01
   7  -4 -19   51.10   10.84
  -7  -5  19   18.37    8.92
   7   5 -19   37.64    8.71
   7  -5 -19   38.69    9.85
  -7  -5 -19   30.87    8.23
   8   0 -19   68.30    7.92
   8   0 -19   66.70    8.68
  -8   0 -19   51.02    6.73
  -8   0 -19   43.10    7.87
  -8   1 -19  208.38   15.60
   8  -1 -19  233.56   16.96
  -8   1 -19  217.08   15.91
  -8  -1 -19  221.90   17.07
   8  -1 -19  219.93   17.24
   8   1 -19  232.17   16.27
   8  -2 -19    5.27    4.85
   8   2 -19   14.73    4.35
  -8  -2  19    9.22    5.14
  -8  -2 -19    3.11    4.28
  -8   2 -19    7.28    4.69
   8  -2 -19   12.67    5.21
  -8   2 -19    4.43    3.36
  -8  -3  19   28.47    8.03
   8   3 -19   25.30    6.21
  -8   3 -19   21.37    7.66
  -8   3 -19   46.32    7.30
  -8  -3 -19   36.77    7.85
   8  -3 -19   27.95    8.05
   8  -3 -19   39.15    8.67
  -8  -4  19   61.58   12.16
   8  -4 -19   48.91   10.55
  -8  -4 -19   56.05   10.85
  -8   4 -19   64.61   12.48
   8   4 -19   62.77   10.08
  -8  -5 -19   18.13    7.17
   8   5 -19    6.89    5.53
  -8  -5  19    8.20    8.50
   8  -5 -19   20.80    8.52
  -8   5 -19   -3.35    4.62
  -9   0 -19    0.85    2.62
   9   0 -19    1.57    3.36
  -9   0 -19    8.32    4.07
  -9   1 -19   43.09    7.59
  -9   1 -19   37.53    7.12
  -9  -1 -19   36.18    7.29
   9   1 -19   50.83    7.62
   9  -1 -19   34.84    7.28
  -9   2 -19   58.63    9.67
  -9   2 -19   54.79    8.06
  -9  -2 -19   66.69   10.01
   9   2 -19   62.12    8.55
   9  -2 -19   48.39    9.40
  -9  -2  19   49.75    9.54
  -9  -3  19   13.23    6.63
  -9   3 -19   11.12    6.93
  -9  -3 -19   16.75    5.76
  -9   3 -19   13.57    4.92
   9   3 -19   15.28    5.40
   9  -3 -19   16.60    6.59
  -9  -4 -19    6.62    4.82
   9   4 -19   11.52    4.57
   9  -4 -19    3.74    5.40
  -9  -4  19    2.46    4.87
  -9   4 -19   10.72    7.46
  -9  -5 -19   12.67    6.87
  -9  -5  19   24.37   10.23
 -10   0 -19   54.03    8.56
  10   0 -19   56.11    9.07
  10  -1 -19  274.07   20.03
 -10   1 -19  263.98   18.32
 -10  -1 -19  248.17   18.98
 -10   1 -19  209.74   17.55
  10   1 -19  261.99   18.27
 -10   2 -19   29.90    7.98
 -10   2 -19   29.25    6.51
  10   2 -19   36.54    6.75
 -10  -2  19   29.06    7.76
  10  -2 -19   48.37    8.99
 -10  -2 -19   29.26    7.02
 -10   3 -19    4.24    4.13
  10   3 -19    2.90    3.59
 -10   3 -19    0.92    6.00
  10  -3 -19    6.61    5.82
 -10  -3  19    1.62    4.46
 -10  -3 -19    4.90    4.38
  10   4 -19   -5.48    3.07
 -10  -4 -19    8.00    4.74
  10  -4 -19   -2.51    4.99
 -10   4 -19   -1.13    6.39
  10  -4 -19   -0.31    5.25
 -10  -4  19    3.39    6.13
 -10  -5 -19   72.85   13.11
 -10  -5  19   28.85   11.72
  11   0 -19    5.88    4.31
 -11   0 -19   -1.87    3.53
  11  -1 -19   29.55    7.06
  11   1 -19   29.42    6.29
 -11   1 -19   27.61    7.10
 -11  -1 -19   18.87    5.93
 -11   1 -19   12.80    5.68
 -11   2 -19    4.98    3.72
  11   2 -19    3.44    2.99
 -11   2 -19   11.81    6.82
 -11  -2 -19    6.23    4.30
  11  -2 -19   11.58    5.60
 -11  -2  19    8.79    5.77
  11   3 -19   32.57    6.95
 -11   3 -19   34.28    7.13
 -11  -3  19   21.65    7.66
 -11  -3 -19   27.33    7.14
  11  -3 -19   43.42    9.95
 -11   3 -19   29.99    8.97
 -11  -4 -19   -0.65    4.18
  11  -4 -19   -1.35    6.04
  11   4 -19   -5.56    3.32
 -11  -4  19    7.61    6.79
 -11   4 -19    6.98    6.94
  12   0 -19   31.99    7.43
 -12   0 -19   32.09    7.38
 -12   1 -19   17.09    5.33
 -12  -1 -19   12.00    4.76
 -12   1 -19   15.93    5.92
  12   1 -19   12.36    4.58
  12  -1 -19    3.33    4.47
 -12   2 -19   50.51    8.68
 -12   2 -19   52.78    9.96
 -12  -2 -19   53.85    9.84
  12   2 -19   53.32    8.27
 -12  -2  19   48.01   10.48
  12  -2 -19   55.82   11.08
  12  -3 -19    8.35    7.38
 -12   3 -19   15.43    7.17
  12   3 -19   14.65    5.14
 -12  -3 -19    8.00    5.04
 -12   3 -19    9.20    5.45
 -12  -3  19   17.55    7.19
  12   4 -19    5.99    4.53
 -12  -4  19    3.81    6.24
 -12  -4 -19    8.89    5.51
 -12   4 -19   -0.31    6.58
  12  -4 -19    7.43    6.78
 -13   0 -19    0.68    4.00
  13   0 -19    0.62    3.15
 -13   1 -19   23.57    6.31
  13   1 -19   22.82    6.13
 -13   1 -19   25.62    7.40
  13  -1 -19   15.89    6.23
 -13  -1 -19   10.57    5.46
 -13  -2  19    1.45    5.19
 -13   2 -19    2.50    5.93
 -13   2 -19    4.93    4.32
  13  -2 -19   10.06    6.17
 -13  -2 -19    4.05    4.22
  13   2 -19    1.28    3.11
 -13  -3 -19   -0.37    3.93
 -13  -3  19    5.14    6.06
 -13   3 -19   17.90    5.49
  13  -3 -19   10.83    6.60
  13   3 -19    3.38    3.97
 -13   3 -19    3.71    5.67
 -13  -4  19    2.97    7.12
  13   4 -19    2.30    3.94
 -13  -4 -19   -0.52    4.94
 -13   4 -19   -4.63    7.14
 -13  -4 -19    3.42    4.60
  13  -4 -19    6.16    5.97
 -14   0 -19   20.20    6.82
  14   0 -19   29.50    7.56
  14  -1 -19   11.21    5.92
  14   1 -19   11.30    4.26
 -14   1 -19   13.25    5.83
 -14  -1 -19   12.55    5.54
 -14   1 -19   14.79    6.53
 -14  -2 -19   19.74    6.84
  14   2 -19   26.44    6.24
 -14  -2  19   23.49    8.29
  14  -2 -19   35.85    9.32
 -14   2 -19   16.93    6.02
 -14   2 -19   38.60    9.49
 -14   3 -19    8.61    5.11
 -14   3 -19    6.43    6.97
 -14  -3 -19    5.90    5.03
  14   3 -19    7.83    4.48
 -14  -3 -19    4.68    4.57
 -14  -3  19    3.27    5.73
  14  -3 -19   -0.28    5.97
 -14  -4 -19   16.04    6.50
 -14  -4  19   -1.31    7.73
 -14  -4 -19    7.88    5.53
  14  -4 -19    2.89    6.29
 -14   4 -19   13.25    9.18
  15   0 -19   -0.43    3.56
 -15   0 -19   -2.61    3.96
  15   1 -19   17.42    5.31
  15  -1 -19   10.36    6.01
 -15  -1 -19   12.68    6.28
 -15   1 -19   13.40    5.66
  15  -2 -19    9.52    5.71
 -15  -2  19   -1.33    3.21
 -15   2 -19   12.00    5.57
 -15  -2 -19    0.82    3.96
 -15   2 -19   12.18    6.96
  15   2 -19   10.17    4.49
 -15   3 -19   25.34    8.98
 -15  -3 -19   36.24    8.66
 -15   3 -19   45.07    8.73
  15   3 -19   43.46    8.10
 -15  -3  19   37.72   10.82
  15  -3 -19   68.72   13.35
 -15  -4 -19   18.48    7.16
 -15  -4 -19    6.93    7.23
  15  -4 -19    9.07    8.89
 -16   0 -19    6.40    5.50
  16   0 -19    9.18    5.08
  16   1 -19   26.45    6.94
 -16  -1 -19   20.67    6.95
 -16   1 -19   33.19    7.89
  16  -1 -19   31.35    8.29
  16  -2 -19    6.59    5.67
  16   2 -19   -0.69    3.31
 -16  -2  19   -0.64    3.01
 -16  -2 -19    2.00    4.57
  16  -2  19    9.76    3.97
  16  -2  19    7.84    5.09
 -16   2 -19   -3.85    4.30
  16  -3 -19    9.36    6.87
 -16  -3  19   17.03    8.77
 -16   3 -19   14.41    5.47
  16   3 -19   11.46    5.13
 -16  -3 -19    6.62    6.00
  17   0 -19    4.63    4.82
 -17   0 -19    3.41    4.76
  17   1 -19    3.79    3.93
 -17   1 -19   -9.25    3.79
 -17  -1 -19    3.21    4.95
  17  -1 -19    1.14    5.12
 -17  -2  19    1.20    3.71
  17  -2 -19   12.47    7.23
 -17   2 -19    5.54    4.93
  17  -2  19   10.15    5.68
  17   2 -19   10.28    4.76
  17  -2  19   10.01    4.18
 -17  -2 -19   19.19    6.60
 -17  -3  19   -0.86    3.07
  17   3 -19   16.42    5.24
 -17  -3 -19    7.91    6.27
  17  -3 -19   18.93    8.39
  17  -3  19   13.41    5.12
  17  -3  19   12.70    7.03
 -17   3 -19   13.94    6.23
  18   0 -19    7.65    5.62
 -18   0 -19    5.09    5.60
 -18  -1 -19   43.17    9.92
  18  -1 -19    4.10    5.09
  18   1 -19   53.49    9.32
 -18  -2  19    3.34    3.31
  18  -2 -19   16.75    7.87
  18   2 -19    8.43    4.63
 -18  -2 -19   11.11    6.73
 -18   2 -19   -2.75    3.55
  18  -2  19   20.76    6.66
  18  -2  19    4.49    4.95
  18  -3  19   10.94    6.37
  18  -3  19   -3.78    3.37
  18   3 -19    2.08    4.31
 -19   0 -19    4.77    6.56
  19   0 -19   -4.30    3.45
 -19   1 -19   -1.02    3.45
  19   1 -19    3.68    4.07
  19  -1 -19    3.92    4.41
 -19  -1 -19    3.67    6.01
 -19  -2 -19   26.14    8.94
 -19   2 -19    3.82    4.20
  19   2 -19   21.25    5.67
  20   0 -19   -0.79    4.27
 -20   0 -19    6.46    7.16
  20  -1 -19    6.83    4.84
  20   1 -19   20.09    6.85
 -20  -1 -19   13.10    7.36
  20   2 -19    0.46    4.36
   0   0 -20  106.59    9.10
   0   0 -20   84.43    7.92
   0  -1 -20    0.25    2.12
   0   1 -20   -2.02    2.00
   0   1 -20    4.16    3.26
   0  -1 -20    0.53    3.11
   0   2 -20   91.57   10.83
   0  -2 -20  102.99   12.41
   0  -3 -20    1.50    4.37
   0   3 -20   -1.58    3.25
   0  -4 -20    7.43    6.21
   0   4 -20    7.01    5.27
   0   5 -20    1.19    4.89
   0  -5 -20   -3.49    6.26
   1   0 -20   -0.20    2.03
   1   0 -20   -0.47    2.41
  -1   0 -20   -1.22    2.43
  -1   0 -20    2.22    2.33
  -1   1 -20   24.55    4.50
  -1  -1 -20   30.75    4.54
   1   1 -20   22.17    5.12
  -1   1 -20   24.14    5.11
   1   1 -20   23.12    3.93
   1  -1 -20   34.79    6.29
   1  -1 -20   23.38    4.37
  -1  -1 -20   35.00    6.47
   1   2 -20   54.11    8.31
  -1  -2 -20   64.96    9.70
   1  -2 -20   71.98    6.58
  -1   2 -20   44.39    8.04
   1  -2 -20   59.86    9.65
   1   3 -20   85.18   11.18
   1  -3 -20   84.42   12.39
  -1  -3 -20  102.74   13.70
  -1   3 -20   84.83   11.27
  -1  -3  20   99.35   11.05
   1  -4 -20    0.75    4.95
  -1   4 -20   19.00    6.40
   1   4 -20    6.98    5.13
  -1  -4 -20    6.12    5.44
  -1  -5 -20  -12.83    5.18
   1   5 -20   10.40    5.86
  -1   5 -20    7.25    5.40
   1  -5 -20   -2.86    6.51
  -2   0 -20  270.72   17.45
  -2   0 -20  256.45   16.18
   2   0 -20  259.15   16.64
   2  -1 -20   34.55    6.64
  -2  -1 -20   37.99    4.90
   2   1 -20   50.01    5.36
  -2   1 -20   37.43    6.38
  -2  -1 -20   33.33    6.86
   2  -1 -20   43.45    5.99
   2   1 -20   43.45    7.00
  -2  -2 -20    4.53    3.97
  -2   2 -20    1.00    3.66
   2  -2 -20    9.84    3.38
   2   2 -20    8.14    4.13
   2  -2 -20    9.66    4.57
  -2   3 -20   24.40    7.17
   2   3 -20   26.44    6.58
  -2  -3  20   28.63    7.01
  -2  -3 -20   27.90    8.20
   2  -3 -20   39.95    8.52
   2   4 -20   36.70    8.25
  -2   4 -20   23.75    7.23
   2  -4 -20   20.69    7.53
  -2  -4 -20   20.79    7.72
   2   5 -20   -0.01    4.84
  -2   5 -20   -4.19    4.28
  -2  -5 -20    2.25    6.24
   2  -5 -20   -0.62    6.07
   3   0 -20   -1.08    2.08
  -3   0 -20    4.01    3.09
   3   0 -20    1.58    2.44
  -3   0 -20   -1.83    1.84
   3  -1 -20  109.28    9.08
   3  -1 -20   96.54    9.71
  -3  -1 -20   93.56    7.47
  -3   1 -20  106.62    9.41
  -3  -1 -20   96.22    9.98
   3   1 -20   99.52    9.54
  -3   1 -20   99.16    8.56
  -3   2 -20   29.06    6.66
   3   2 -20   32.21    6.53
   3  -2 -20   39.06    7.89
  -3   2 -20   28.44    4.92
  -3  -2  20   29.07    6.28
  -3  -2 -20   29.88    6.77
   3  -2 -20   27.10    5.22
   3   3 -20   17.20    5.53
  -3   3 -20   20.22    6.27
   3  -3 -20   18.94    6.26
  -3  -3  20   10.86    5.39
  -3  -3 -20   22.18    6.98
   3  -4 -20   22.23    7.14
  -3   4 -20   19.61    6.41
  -3  -4 -20   22.08    7.78
   3   4 -20   10.80    5.38
  -3  -5 -20   28.87    9.03
   3  -5 -20   60.73   12.77
   3   5 -20   63.55   11.68
   4   0 -20  156.13   12.05
  -4   0 -20  176.31   12.79
   4   0 -20  127.11   11.23
  -4   0 -20  164.51   11.25
  -4  -1 -20   97.78    7.29
  -4   1 -20   85.77    8.54
  -4  -1 -20   95.22    9.83
   4  -1 -20   87.58    8.49
   4   1 -20   98.84    9.42
   4  -1 -20   80.26   10.03
  -4   1 -20   92.47    8.37
  -4   2 -20   20.29    4.59
   4  -2 -20   28.77    5.98
  -4  -2  20   31.50    6.90
  -4  -2 -20   35.09    7.29
  -4   2 -20   39.45    7.69
   4   2 -20   28.94    5.94
   4  -2 -20   46.72    8.49
   4  -3 -20   92.90   12.98
   4   3 -20   92.25   11.63
[truncated: 130,597 more chars]
