# Supplementary material for: Crystal structure of 4-[4-(eth­oxy­carbon­yl)piperazin-1-yl]benzoic acid
Source: Acta Crystallogr E Crystallogr Commun. 2016 Aug 9;72(Pt 9):1267–9. doi: 10.1107/S2056989016012482 (PMC5120704; doi:10.1107/S2056989016012482)
Supplement: Supplementary file 2 [file e-72-01267-Isup2.hkl]

data_I                                                                          
_shelx_title ' 9mara in P n a 21'                                               
_shelx_refln_list_code          4                                               
_shelx_F_calc_maximum      263.12                                               
_exptl_crystal_F_000      1184.00                                               
_reflns_d_resolution_high  0.8409                                               
                                                                                
loop_                                                                           
 _space_group_symop_operation_xyz                                               
 'x, y, z'                                                                      
 '-x, -y, z+1/2'                                                                
 '-x+1/2, y+1/2, z+1/2'                                                         
 'x+1/2, -y+1/2, z'                                                             
                                                                                
_cell_length_a    18.5080                                                       
_cell_length_b     4.9940                                                       
_cell_length_c    29.5940                                                       
_cell_angle_alpha  90.000                                                       
_cell_angle_beta   90.000                                                       
_cell_angle_gamma  90.000                                                       
                                                                                
_shelx_F_squared_multiplier     1.000                                           
                                                                                
loop_                                                                           
 _refln_index_h                                                                 
 _refln_index_k                                                                 
 _refln_index_l                                                                 
 _refln_F_squared_calc                                                          
 _refln_F_squared_meas                                                          
 _refln_F_squared_sigma                                                         
 _refln_observed_status                                                         
   2   0 -35         44.81         60.05        60.14 o                         
   2   0 -34         85.01        157.40        61.48 o                         
   4   0 -34        145.11        132.04        62.15 o                         
   1   1 -34        261.70        385.97        50.41 o                         
   2   1 -34         87.28         93.73        39.77 o                         
   3   1 -34         54.95         78.83        36.79 o                         
   4   1 -34          6.47        -34.97        46.58 o                         
   2   0 -33        134.40        194.27        65.85 o                         
   4   0 -33         21.71         -1.60        42.84 o                         
   6   0 -33         42.53         42.51        37.40 o                         
   0   1 -33        542.51        491.62        66.31 o                         
   1   1 -33        173.99        226.09        38.53 o                         
   2   1 -33        384.59        457.07        61.52 o                         
   3   1 -33         46.46         57.23        30.42 o                         
   4   1 -33         66.37         40.43        46.54 o                         
   5   1 -33        108.84        116.86        29.97 o                         
   6   1 -33        123.97        185.14        52.27 o                         
   1   2 -33         30.74         43.43        28.99 o                         
   0   0 -32         97.54         83.24        51.40 o                         
   2   0 -32       1475.74       1824.56       151.61 o                         
   4   0 -32         32.51          8.35        32.19 o                         
   6   0 -32         62.98         65.78        37.96 o                         
   8   0 -32        366.44        431.42        67.78 o                         
   1   1 -32         66.47         80.54        27.28 o                         
   2   1 -32         75.49         81.28        26.79 o                         
   3   1 -32        136.64        127.17        34.29 o                         
   4   1 -32          8.40        -26.64        22.48 o                         
   5   1 -32        109.69         90.30        26.87 o                         
   6   1 -32        670.65       1036.35        69.32 o                         
   7   1 -32         72.17          6.88        28.11 o                         
   8   1 -32         92.98        117.63        34.17 o                         
   0   2 -32        337.51        321.16        65.05 o                         
   1   2 -32          3.49         -1.28        24.58 o                         
   2   2 -32        150.07        170.61        33.29 o                         
   3   2 -32         46.91         49.27        27.68 o                         
   4   2 -32        176.30        218.47        35.99 o                         
   5   2 -32         66.35         72.77        29.23 o                         
   2   0 -31         88.81         77.89        34.16 o                         
   4   0 -31         37.66          3.10        27.12 o                         
   6   0 -31        307.72        410.98        57.82 o                         
   8   0 -31         36.52         36.07        30.21 o                         
  10   0 -31        382.47        612.72        72.23 o                         
   0   1 -31        127.14        114.99        35.42 o                         
   1   1 -31         67.83         90.26        26.24 o                         
   2   1 -31         10.59         32.89        22.32 o                         
   3   1 -31        222.08        274.67        39.17 o                         
   4   1 -31         19.75         31.54        22.70 o                         
   5   1 -31        151.59        204.64        30.85 o                         
   6   1 -31        370.23        423.06        41.44 o                         
   7   1 -31          3.70         16.09        25.92 o                         
   8   1 -31        103.98        163.60        29.61 o                         
   9   1 -31        529.73        620.85        49.62 o                         
   1   2 -31         49.82         42.52        24.42 o                         
   2   2 -31         58.22         82.07        27.39 o                         
   3   2 -31         30.30         33.74        24.46 o                         
   4   2 -31         44.96         -4.64        23.20 o                         
   5   2 -31         94.85        148.18        30.63 o                         
   6   2 -31        201.96         99.94        43.93 o                         
   7   2 -31         56.71         92.47        27.67 o                         
   0   0 -30         79.26         22.26        43.26 o                         
   2   0 -30        447.01        452.47        38.46 o                         
   4   0 -30         96.43         99.87        33.50 o                         
   6   0 -30        681.47        755.12        72.86 o                         
   8   0 -30         43.13         17.93        35.78 o                         
  10   0 -30        283.26        336.90        72.28 o                         
   1   1 -30        185.85        179.71        29.31 o                         
   2   1 -30          4.87         12.20        20.96 o                         
   3   1 -30        214.44        299.46        29.98 o                         
   4   1 -30        227.57        248.73        32.12 o                         
   5   1 -30        309.88        352.99        37.10 o                         
   6   1 -30          0.36         -1.27        19.89 o                         
   7   1 -30         43.80          2.70        18.74 o                         
   8   1 -30        130.09        116.37        26.34 o                         
   9   1 -30        154.60        150.47        28.48 o                         
  10   1 -30         20.04          3.62        22.27 o                         
   0   2 -30         30.93         10.51        30.76 o                         
   1   2 -30         50.22          9.49        24.85 o                         
   2   2 -30        386.90        485.55        47.08 o                         
   3   2 -30         15.67         13.06        23.57 o                         
   4   2 -30         51.86         33.88        29.60 o                         
   5   2 -30        141.49         96.57        28.32 o                         
   6   2 -30         78.78         36.75        26.66 o                         
   7   2 -30         26.53         42.04        26.18 o                         
   8   2 -30         22.10         51.99        22.43 o                         
   1   3 -30        129.82        150.08        33.64 o                         
   2   3 -30          7.54         -0.95        25.60 o                         
   2   0 -29        347.49        421.03        42.31 o                         
   4   0 -29        290.22        388.54        52.02 o                         
   6   0 -29        328.68        440.35        56.51 o                         
   8   0 -29        105.90        114.14        35.54 o                         
  10   0 -29          6.38          4.17        64.17 o                         
  12   0 -29        140.08        163.31        42.60 o                         
   0   1 -29        169.39        133.06        36.46 o                         
   1   1 -29        269.51        213.23        29.87 o                         
   2   1 -29         31.41         64.78        19.80 o                         
   3   1 -29        775.80        923.56        47.71 o                         
   4   1 -29         42.66         16.41        17.86 o                         
   5   1 -29        158.84        233.98        30.82 o                         
   6   1 -29         26.87         48.33        18.25 o                         
   7   1 -29         31.16         38.04        18.91 o                         
   8   1 -29         16.36         55.37        22.60 o                         
   9   1 -29         41.97         11.32        22.55 o                         
  10   1 -29         47.02         57.58        23.33 o                         
  11   1 -29         18.26         18.15        25.66 o                         
   1   2 -29         48.11         54.32        25.21 o                         
   2   2 -29        668.40        677.88        54.58 o                         
   3   2 -29         55.16         63.14        25.69 o                         
   4   2 -29         62.52         46.85        37.77 o                         
   5   2 -29        134.65        111.15        27.88 o                         
   6   2 -29        144.19        161.11        30.84 o                         
   7   2 -29        163.16        147.67        26.88 o                         
   8   2 -29        275.25        330.09        34.30 o                         
   9   2 -29         79.74         80.48        23.50 o                         
  10   2 -29        258.18        121.30        68.79 o                         
   0   3 -29         17.51         -3.65        35.49 o                         
   1   3 -29         99.26        102.96        32.61 o                         
   2   3 -29        150.08        173.58        32.92 o                         
   3   3 -29         12.35          8.24        24.76 o                         
   4   3 -29         14.54        -34.78        23.18 o                         
   5   3 -29         48.22         42.75        24.69 o                         
   0   0 -28        396.19        482.08        53.42 o                         
   2   0 -28         19.07         20.14        20.28 o                         
   4   0 -28         34.62         84.57        30.47 o                         
   6   0 -28        354.10        388.67        51.74 o                         
   8   0 -28         70.03         40.03        30.51 o                         
  10   0 -28        262.88        414.21       126.45 o                         
  12   0 -28        443.32        497.48        84.03 o                         
   1   1 -28         11.67         46.43        16.78 o                         
   2   1 -28        360.92        523.33        36.90 o                         
   3   1 -28        371.91        380.67        31.11 o                         
   4   1 -28        395.54        376.79        32.60 o                         
   5   1 -28        537.51        698.18        38.43 o                         
   6   1 -28        304.82        362.47        32.38 o                         
   7   1 -28         97.95         71.04        20.71 o                         
   8   1 -28         24.73         27.82        18.03 o                         
   9   1 -28         19.74          6.18        21.49 o                         
  10   1 -28        455.38        536.32        49.71 o                         
  11   1 -28         55.28         37.33        20.86 o                         
  12   1 -28         19.77          8.78        20.95 o                         
   0   2 -28         76.94         63.15        35.98 o                         
   1   2 -28        162.84        162.49        29.76 o                         
   2   2 -28        134.49        149.11        29.94 o                         
   3   2 -28         24.25         28.78        27.20 o                         
   4   2 -28         33.88         71.43        25.62 o                         
   5   2 -28          2.01         -7.93        23.86 o                         
   6   2 -28        201.20        240.84        29.90 o                         
   7   2 -28         45.88         16.72        20.31 o                         
   8   2 -28        223.92        288.24        34.16 o                         
   9   2 -28        192.32        179.02        26.13 o                         
  10   2 -28        257.40        240.27        30.71 o                         
  11   2 -28         77.09         76.52        44.01 o                         
   1   3 -28         11.79         26.95        25.35 o                         
   2   3 -28         51.58         51.16        25.24 o                         
   3   3 -28         84.31         84.91        27.74 o                         
   4   3 -28          6.70         13.05        22.62 o                         
   5   3 -28          2.23        -20.39        20.63 o                         
   6   3 -28        235.01        321.06        37.36 o                         
   7   3 -28         40.24         -1.75        28.57 o                         
   2   0 -27        177.30        186.57        28.36 o                         
   4   0 -27       1427.58       1406.43        67.68 o                         
   6   0 -27       2672.10       3085.30       146.93 o                         
   8   0 -27         20.65         38.54        28.74 o                         
  10   0 -27        195.46        288.53        48.90 o                         
  12   0 -27        109.70        123.21        38.09 o                         
  14   0 -27        184.70        171.29        44.05 o                         
   0   1 -27       1001.60       1007.37        71.86 o                         
   1   1 -27        528.72        489.68        34.85 o                         
   2   1 -27         75.24        112.89        21.09 o                         
   3   1 -27         79.82         63.32        21.67 o                         
   4   1 -27        307.05        349.23        37.57 o                         
   5   1 -27        841.82        848.62        39.25 o                         
   6   1 -27         17.97         39.85        16.36 o                         
   7   1 -27        134.21        167.08        25.94 o                         
   8   1 -27         71.68         65.10        19.98 o                         
   9   1 -27          3.25        -19.03        16.40 o                         
  10   1 -27       1076.88       1090.05        61.79 o                         
  11   1 -27         77.29         86.67        24.57 o                         
  12   1 -27         51.59        137.30        27.91 o                         
  13   1 -27         13.32        -15.35        19.30 o                         
   1   2 -27        165.03        133.17        27.85 o                         
   2   2 -27       1167.67       1262.08        62.73 o                         
   3   2 -27         18.88          1.26        20.59 o                         
   4   2 -27        284.55        260.22        34.75 o                         
   5   2 -27        106.14         97.95        24.85 o                         
   6   2 -27         11.33         22.24        19.08 o                         
   7   2 -27         37.45         47.42        19.71 o                         
   8   2 -27         86.02         79.07        22.50 o                         
   9   2 -27        541.95        588.92        43.02 o                         
  10   2 -27         10.05         15.99        16.61 o                         
  11   2 -27        146.07        139.70        21.93 o                         
  12   2 -27        116.56         44.83        19.49 o                         
   0   3 -27       1478.13       1846.14       119.57 o                         
   1   3 -27         36.92         -0.08        23.05 o                         
   2   3 -27         26.90         52.49        25.91 o                         
   3   3 -27        129.60        159.72        30.22 o                         
   4   3 -27        124.91        115.67        27.18 o                         
   5   3 -27         46.54         95.85        27.03 o                         
   6   3 -27        164.95        207.91        32.29 o                         
   7   3 -27         38.98         11.69        21.19 o                         
   8   3 -27        188.32        209.70        34.04 o                         
   0   0 -26       1646.54       1639.48        88.27 o                         
   2   0 -26          9.59         -4.00        19.13 o                         
   4   0 -26         54.08         77.05        21.06 o                         
   6   0 -26       3006.27       3575.51       163.03 o                         
   8   0 -26         26.59         -2.03        23.41 o                         
  10   0 -26        158.07        130.04        36.75 o                         
  12   0 -26         55.83         45.12        31.38 o                         
  14   0 -26         32.73         54.65        35.23 o                         
   1   1 -26        234.77        194.20        23.08 o                         
   2   1 -26        253.84        296.59        26.97 o                         
   3   1 -26         58.75         43.89        14.81 o                         
   4   1 -26        198.00        252.97        23.79 o                         
   5   1 -26        156.76        207.64        22.21 o                         
   6   1 -26        217.18        262.96        24.60 o                         
   7   1 -26       1310.37       1438.55        51.30 o                         
   8   1 -26        442.99        534.76        37.70 o                         
   9   1 -26         27.32         36.15        17.67 o                         
  10   1 -26         41.35         84.04        22.94 o                         
  11   1 -26         78.90         63.29        22.81 o                         
  12   1 -26         42.28         34.38        21.19 o                         
  13   1 -26        165.47        190.57        31.10 o                         
  14   1 -26        513.49        517.20       107.08 o                         
   0   2 -26        163.90        228.38        44.59 o                         
   1   2 -26         24.85         37.92        20.96 o                         
   2   2 -26        691.74        649.90        51.67 o                         
   3   2 -26         38.22         20.11        20.00 o                         
   4   2 -26         20.87         42.28        22.68 o                         
   5   2 -26        135.70        173.07        24.32 o                         
   6   2 -26        203.71        187.42        26.00 o                         
   7   2 -26        117.27        137.96        24.77 o                         
   8   2 -26         19.39          5.10        19.15 o                         
   9   2 -26        101.32        120.15        19.89 o                         
  10   2 -26        166.62        230.36        25.58 o                         
  11   2 -26        120.14        104.42        20.23 o                         
  12   2 -26         10.39        -29.70        19.80 o                         
   1   3 -26         20.17         59.66        26.03 o                         
   2   3 -26         37.36         64.18        25.06 o                         
   3   3 -26        697.74        752.07        56.95 o                         
   4   3 -26        370.46        325.06        37.77 o                         
   5   3 -26        128.95        175.55        29.08 o                         
   6   3 -26        300.52        433.62        41.94 o                         
   7   3 -26        238.05        246.34        32.83 o                         
   8   3 -26          6.72         10.95        20.82 o                         
   9   3 -26         58.15         84.76        25.62 o                         
   0   4 -26        263.58         42.47        32.28 o                         
   2   0 -25        379.29        448.53        33.48 o                         
   4   0 -25         13.79         -6.56        15.08 o                         
   6   0 -25        683.90        739.54        50.64 o                         
   8   0 -25        102.17        115.65        34.52 o                         
  10   0 -25        206.76        212.22        41.72 o                         
  12   0 -25        338.71        410.03        57.35 o                         
  14   0 -25        233.92        236.40        49.14 o                         
   0   1 -25        525.51        525.84        49.79 o                         
   1   1 -25         87.41        104.41        16.21 o                         
   2   1 -25        167.80        157.55        20.30 o                         
   3   1 -25        229.21        218.10        21.05 o                         
   4   1 -25         19.16          4.17        12.28 o                         
   5   1 -25        338.00        335.53        27.43 o                         
   6   1 -25       1291.66       1459.99        50.31 o                         
   7   1 -25        731.05        788.47        39.48 o                         
   8   1 -25         93.98        119.76        18.65 o                         
   9   1 -25        198.10        190.22        24.03 o                         
  10   1 -25        355.31        378.09        33.25 o                         
  11   1 -25         43.62         27.73        20.19 o                         
  12   1 -25        344.75        458.60        42.60 o                         
  13   1 -25        155.70        174.48        28.39 o                         
  14   1 -25        105.83        143.68        26.38 o                         
  15   1 -25        183.57        155.64        79.66 o                         
   1   2 -25        258.96        227.75        31.10 o                         
   2   2 -25        524.03        589.40        45.87 o                         
   3   2 -25         43.01         56.72        27.75 o                         
   4   2 -25        517.36        556.13        39.19 o                         
   5   2 -25          5.29         26.16        16.92 o                         
   6   2 -25         17.89         32.19        17.24 o                         
   7   2 -25        148.43        147.56        22.52 o                         
   8   2 -25          9.63         28.49        15.83 o                         
   9   2 -25         18.16         23.33        15.32 o                         
  10   2 -25         48.05         48.83        18.60 o                         
  11   2 -25        213.37        284.39        27.55 o                         
  12   2 -25          4.49          1.88        15.70 o                         
  13   2 -25        218.55        214.99        25.84 o                         
   0   3 -25        281.18        339.26        71.60 o                         
   1   3 -25        204.76        206.01        39.34 o                         
   2   3 -25         95.21        125.58        27.75 o                         
   3   3 -25        315.58        307.84        37.55 o                         
   4   3 -25        640.14        694.00        62.91 o                         
   5   3 -25        150.97        130.20        26.40 o                         
   6   3 -25        402.23        409.28        41.89 o                         
   7   3 -25         84.56         75.54        23.87 o                         
   8   3 -25          1.14        -13.07        23.65 o                         
   9   3 -25         60.19         76.87        21.35 o                         
  10   3 -25        230.65        218.60        29.09 o                         
   1   4 -25        119.94        120.10        38.25 o                         
   2   4 -25          2.48         14.52        22.44 o                         
   3   4 -25        145.13        136.39        29.64 o                         
   4   4 -25        521.05        540.81        71.43 o                         
   0   0 -24        358.10        306.93        39.30 o                         
   2   0 -24         56.37         84.09        16.80 o                         
   4   0 -24         42.67         25.79        13.33 o                         
   6   0 -24        776.54        933.00        67.35 o                         
   8   0 -24       2949.19       3551.98       163.54 o                         
  10   0 -24       1725.59       2188.15       259.75 o                         
  12   0 -24       1394.29       1534.04        98.83 o                         
  14   0 -24         14.21         -1.38        41.11 o                         
  16   0 -24        108.75         -1.03        23.20 o                         
   1   1 -24        196.41        178.70        16.53 o                         
   2   1 -24         12.69          2.35        10.79 o                         
   3   1 -24        863.16        750.19        34.55 o                         
   4   1 -24        154.12        119.04        19.29 o                         
   5   1 -24       1505.40       1561.94        90.14 o                         
   6   1 -24        420.62        399.79        28.44 o                         
   7   1 -24        277.85        262.48        23.65 o                         
   8   1 -24        946.14       1050.54        41.45 o                         
   9   1 -24        265.38        286.85        25.65 o                         
  10   1 -24         35.63         28.51        16.30 o                         
  11   1 -24         55.44         66.93        19.99 o                         
  12   1 -24        362.61        336.10        35.36 o                         
  13   1 -24        146.17        153.44        26.63 o                         
  14   1 -24         12.65         51.25        20.17 o                         
  15   1 -24         36.70         46.56        21.98 o                         
   0   2 -24          1.08         11.05        24.19 o                         
   1   2 -24        131.18         87.32        21.93 o                         
   2   2 -24        493.95        594.54        45.06 o                         
   3   2 -24        155.58        162.05        22.18 o                         
   4   2 -24        738.66        787.14        44.41 o                         
   5   2 -24        157.17        166.41        23.68 o                         
   6   2 -24         16.20         18.81        15.35 o                         
   7   2 -24        172.17        152.35        19.77 o                         
   8   2 -24        769.01        760.02        40.14 o                         
   9   2 -24         19.24         17.01        15.03 o                         
  10   2 -24         52.17         17.52        15.32 o                         
  11   2 -24         86.52         79.63        18.18 o                         
  12   2 -24          3.03        -21.65        15.18 o                         
  13   2 -24         67.53         83.33        18.50 o                         
  14   2 -24         32.18         15.36        21.14 o                         
   1   3 -24        385.29        403.27        41.86 o                         
   2   3 -24        194.37        175.63        30.17 o                         
   3   3 -24        125.85        161.47        28.82 o                         
   4   3 -24         66.42         99.95        25.22 o                         
   5   3 -24        163.84        124.73        27.03 o                         
   6   3 -24        256.29        342.90        38.03 o                         
   7   3 -24        194.19        171.16        27.59 o                         
   8   3 -24         59.01         26.46        19.84 o                         
   9   3 -24        235.53        190.03        26.17 o                         
  10   3 -24        238.74        199.15        27.01 o                         
  11   3 -24        126.47         78.49        23.23 o                         
   0   4 -24          5.68         23.84        33.10 o                         
   1   4 -24         26.59         35.82        23.17 o                         
   2   4 -24         26.68         45.67        23.68 o                         
   3   4 -24        210.82        243.36        34.21 o                         
   4   4 -24         95.12         66.57        27.62 o                         
   5   4 -24         54.48         33.02        23.09 o                         
   6   4 -24         15.38         11.68        21.00 o                         
   2   0 -23        274.71        304.03        25.91 o                         
   4   0 -23        247.36        276.84        25.58 o                         
   6   0 -23       2712.26       3275.10       117.88 o                         
   8   0 -23        574.01        848.70       180.00 o                         
  10   0 -23        764.75        900.82        80.80 o                         
  12   0 -23        326.52        419.76        55.86 o                         
  14   0 -23        613.16        535.51        63.87 o                         
  16   0 -23        118.69         87.00        33.42 o                         
   0   1 -23        295.00        453.02        37.23 o                         
   1   1 -23        219.24        220.69        17.07 o                         
   2   1 -23          6.96          3.97         8.97 o                         
   3   1 -23        287.07        279.83        22.18 o                         
   4   1 -23        132.92        124.38        17.43 o                         
   5   1 -23        539.98        498.11        29.57 o                         
   6   1 -23        865.75        884.07        37.34 o                         
   7   1 -23        247.00        232.22        28.77 o                         
   8   1 -23       2340.01       2682.62        75.54 o                         
   9   1 -23         32.89         32.26        19.34 o                         
  10   1 -23         62.74         78.98        17.55 o                         
  11   1 -23        263.49        267.30        28.76 o                         
  12   1 -23         92.45         64.48        20.61 o                         
  13   1 -23         86.07         86.63        22.74 o                         
  14   1 -23         45.79         86.49        22.76 o                         
  15   1 -23        463.18        461.56        42.73 o                         
  16   1 -23         50.19         41.27        21.96 o                         
   1   2 -23         31.13         39.45        18.41 o                         
   2   2 -23         31.70         10.23        16.56 o                         
   3   2 -23         23.76         36.83        15.82 o                         
   4   2 -23       1350.79       1407.34        55.11 o                         
   5   2 -23         71.67         73.57        18.49 o                         
   6   2 -23        873.93        973.05        46.50 o                         
   7   2 -23        146.60        136.72        18.78 o                         
   8   2 -23         12.42          6.96        13.92 o                         
   9   2 -23         75.28         58.00        16.20 o                         
  10   2 -23        224.39        287.34        27.42 o                         
  11   2 -23         33.45         14.45        18.32 o                         
  12   2 -23         12.40         -4.37        23.74 o                         
  13   2 -23         41.17         33.73        17.04 o                         
  14   2 -23         34.58         25.93        18.20 o                         
   0   3 -23        948.04        967.12        88.10 o                         
   1   3 -23        268.26        225.88        31.80 o                         
   2   3 -23        140.26        144.77        26.63 o                         
   3   3 -23        271.86        284.91        35.11 o                         
   4   3 -23        588.16        627.06        49.59 o                         
   5   3 -23         53.67         24.63        19.10 o                         
   6   3 -23          3.36         25.91        20.32 o                         
   7   3 -23        319.45        249.65        44.52 o                         
   8   3 -23         33.97         55.18        18.15 o                         
   9   3 -23        191.22        161.37        24.67 o                         
  10   3 -23         59.19         63.69        20.83 o                         
  11   3 -23         36.83          4.99        17.45 o                         
  12   3 -23         76.92        113.95        22.61 o                         
   1   4 -23         39.35         15.68        20.52 o                         
   2   4 -23         49.23         74.91        25.02 o                         
   3   4 -23         61.59         50.58        29.45 o                         
   4   4 -23        105.77        143.77        29.81 o                         
   5   4 -23         84.12         70.09        30.51 o                         
   6   4 -23         88.47        131.43        27.34 o                         
   7   4 -23         58.42         41.02        23.47 o                         
   0   0 -22          1.57         20.23        15.24 o                         
   2   0 -22        222.91        202.44        20.69 o                         
   4   0 -22         14.35          8.35        11.79 o                         
   6   0 -22        409.81        389.68        29.58 o                         
   8   0 -22       3736.84       3874.42       171.14 o                         
  10   0 -22       1032.01        827.15       102.22 o                         
  12   0 -22       1059.30       1054.79        76.76 o                         
  14   0 -22         69.02         33.39        39.98 o                         
  16   0 -22         50.41        110.17        34.06 o                         
   1   1 -22        406.97        343.38        20.50 o                         
   2   1 -22          8.68          2.85         8.31 o                         
   3   1 -22        345.63        315.86        23.16 o                         
   4   1 -22        136.65        157.22        17.73 o                         
   5   1 -22         53.53         41.78        12.22 o                         
   6   1 -22       1301.98       1428.21        47.51 o                         
   7   1 -22        638.66        622.86        32.48 o                         
   8   1 -22        173.04        162.68        21.70 o                         
   9   1 -22        884.30        865.59        39.41 o                         
  10   1 -22         27.67         13.81        13.26 o                         
  11   1 -22        130.03        144.26        21.22 o                         
  12   1 -22        159.63        167.83        23.57 o                         
  13   1 -22         56.18         68.40        20.42 o                         
  14   1 -22          9.83         32.71        19.47 o                         
  15   1 -22         98.15         90.54        24.04 o                         
  16   1 -22         43.90         36.22        31.94 o                         
   0   2 -22       1296.22       1311.25        84.05 o                         
   1   2 -22        105.93        111.07        22.35 o                         
   2   2 -22        365.76        351.72        28.95 o                         
   3   2 -22        648.80        676.58        37.76 o                         
   4   2 -22        560.22        678.71        39.69 o                         
   5   2 -22        207.92        198.55        20.92 o                         
   6   2 -22       2042.09       2242.64        66.67 o                         
   7   2 -22        986.83        911.15        40.87 o                         
   8   2 -22        189.01        197.37        21.60 o                         
   9   2 -22         77.66         80.09        18.83 o                         
  10   2 -22          5.92         14.75        14.04 o                         
  11   2 -22         49.89         42.47        16.80 o                         
  12   2 -22         19.66         17.20        17.39 o                         
  13   2 -22         39.90         14.15        16.31 o                         
  14   2 -22         57.79         53.76        19.43 o                         
  15   2 -22         63.14         29.90        17.99 o                         
   1   3 -22         71.74         58.58        21.33 o                         
   2   3 -22       1375.64       1609.25        72.82 o                         
   3   3 -22         34.16         13.43        19.53 o                         
   4   3 -22         23.30         23.79        18.05 o                         
   5   3 -22        358.32        291.71        37.61 o                         
   6   3 -22         12.06         52.19        19.83 o                         
   7   3 -22        317.79        280.31        29.48 o                         
   8   3 -22        108.29        184.07        25.55 o                         
   9   3 -22        177.46        151.16        24.63 o                         
  10   3 -22        106.79         99.14        21.40 o                         
  11   3 -22         26.62         25.79        16.18 o                         
  12   3 -22         35.79         31.98        16.69 o                         
  13   3 -22         80.08         49.59        23.74 o                         
   0   4 -22          7.40         20.01        28.02 o                         
   1   4 -22        101.55         91.95        26.14 o                         
   2   4 -22        300.43        425.45        43.61 o                         
   3   4 -22        125.27        125.19        25.83 o                         
   4   4 -22         90.05         99.95        24.71 o                         
   5   4 -22        182.08        204.95        30.47 o                         
   6   4 -22         86.45         51.28        23.37 o                         
   7   4 -22        169.19        187.44        30.40 o                         
   8   4 -22        341.61        307.31        71.32 o                         
   2   0 -21        451.09        562.23        40.39 o                         
   4   0 -21        713.03        860.32        40.62 o                         
   6   0 -21         20.19         16.04        11.95 o                         
   8   0 -21       6907.49       7939.70       246.62 o                         
  10   0 -21        278.27        300.47        48.59 o                         
  12   0 -21        594.43        622.05        65.61 o                         
  14   0 -21        455.16        463.51        60.01 o                         
  16   0 -21         60.50         39.47        27.81 o                         
   0   1 -21        400.13        331.46        30.61 o                         
   1   1 -21         27.73         29.11         8.12 o                         
   2   1 -21       1045.02       1108.73        37.47 o                         
   3   1 -21        298.05        298.90        19.07 o                         
   4   1 -21        143.57        153.43        16.62 o                         
   5   1 -21         74.02         69.73        13.51 o                         
   6   1 -21       1152.13       1221.53        42.54 o                         
   7   1 -21        408.74        452.50        28.36 o                         
   8   1 -21       2650.10       2980.61        80.41 o                         
   9   1 -21       2440.98       2413.00        69.85 o                         
  10   1 -21        648.23        640.13        35.86 o                         
  11   1 -21        245.28        226.86        26.24 o                         
  12   1 -21        522.07        552.49        39.27 o                         
  13   1 -21        668.73        748.81        45.96 o                         
  14   1 -21         34.35         25.41        22.49 o                         
  15   1 -21        146.95        136.70        25.90 o                         
  16   1 -21         55.46         81.51        24.57 o                         
  17   1 -21        101.53        109.44        25.69 o                         
   1   2 -21          5.98         10.24        15.19 o                         
   2   2 -21         36.89          9.37        12.00 o                         
   3   2 -21       1153.93       1055.39        45.08 o                         
   4   2 -21        455.35        402.35        37.55 o                         
   5   2 -21         13.67         35.33        13.00 o                         
   6   2 -21        116.47        113.16        18.21 o                         
   7   2 -21       1030.97       1029.37        40.99 o                         
   8   2 -21        238.93        276.76        24.65 o                         
   9   2 -21         78.38         65.76        15.31 o                         
  10   2 -21        368.48        354.92        28.38 o                         
  11   2 -21        137.60        138.92        22.43 o                         
  12   2 -21        119.07        108.47        21.19 o                         
  13   2 -21        177.66        127.47        22.36 o                         
  14   2 -21          3.62         26.30        18.35 o                         
  15   2 -21         42.15         56.80        30.47 o                         
  16   2 -21        109.94         72.78        23.50 o                         
   0   3 -21       1194.65       1399.46        92.68 o                         
   1   3 -21        220.01        229.87        29.44 o                         
   2   3 -21        131.65        173.07        26.28 o                         
   3   3 -21        214.60        263.50        39.45 o                         
   4   3 -21         19.17         21.21        17.72 o                         
   5   3 -21        468.17        403.76        38.74 o                         
   6   3 -21        791.23        726.88        44.95 o                         
   7   3 -21        684.34        599.61        51.68 o                         
   8   3 -21         92.89         60.55        19.57 o                         
   9   3 -21        183.12        148.51        26.76 o                         
  10   3 -21        263.31        207.68        23.60 o                         
  11   3 -21         15.88         30.82        15.82 o                         
  12   3 -21        301.75        301.86        32.13 o                         
  13   3 -21         13.60        -15.88        19.44 o                         
   1   4 -21        249.10        227.06        31.94 o                         
   2   4 -21        506.36        671.71        53.80 o                         
   3   4 -21        441.00        406.03        50.55 o                         
   4   4 -21         18.29         42.74        20.39 o                         
   5   4 -21         24.78         30.78        19.69 o                         
   6   4 -21        124.75        133.51        26.32 o                         
   7   4 -21          1.94         -5.75        19.30 o                         
   8   4 -21          5.22         21.14        19.46 o                         
   9   4 -21        348.60        319.33        55.97 o                         
   0   0 -20        734.65        800.13        93.06 o                         
   2   0 -20       1693.44       2199.54        81.14 o                         
   4   0 -20       1438.70       1317.76        69.81 o                         
   6   0 -20        373.10        468.44        30.64 o                         
   8   0 -20       2258.95       2449.46        94.71 o                         
  10   0 -20        797.95       1021.22        70.34 o                         
  12   0 -20        923.57        932.65       105.83 o                         
  14   0 -20        722.36        693.52        71.57 o                         
  16   0 -20        348.80        389.27        57.37 o                         
  18   0 -20         32.35         39.73        29.95 o                         
   1   1 -20        203.92        226.02        14.68 o                         
   2   1 -20        333.20        346.82        19.11 o                         
   3   1 -20        813.03        840.52        28.54 o                         
   4   1 -20        847.55        772.71        27.66 o                         
   5   1 -20         63.21         50.30        12.14 o                         
   6   1 -20        125.55        155.55        17.18 o                         
   7   1 -20        133.68        138.99        16.86 o                         
   8   1 -20         14.01          6.11        12.24 o                         
   9   1 -20       1621.64       1574.62        52.08 o                         
  10   1 -20          8.79         27.34        13.00 o                         
  11   1 -20        632.60        633.30        39.98 o                         
  12   1 -20        425.33        347.70        31.34 o                         
  13   1 -20        318.86        300.66        30.29 o                         
  14   1 -20        424.64        488.67        41.61 o                         
  15   1 -20        170.18        148.19        26.38 o                         
  16   1 -20        387.74        389.78        38.73 o                         
  17   1 -20        260.52        258.11        33.73 o                         
   0   2 -20        781.74        813.37        68.54 o                         
   1   2 -20        553.28        518.84        33.89 o                         
   2   2 -20         50.92         55.10        14.57 o                         
   3   2 -20        293.18        255.33        20.88 o                         
   4   2 -20        301.97        269.08        27.08 o                         
   5   2 -20        377.72        355.22        25.85 o                         
   6   2 -20       1393.29       1433.33        48.79 o                         
   7   2 -20        602.37        545.72        32.65 o                         
   8   2 -20         66.74         67.16        15.70 o                         
   9   2 -20         88.41         76.30        19.68 o                         
  10   2 -20        238.69        239.86        36.60 o                         
  11   2 -20        125.29        114.19        20.43 o                         
  12   2 -20        114.62        161.44        22.82 o                         
  13   2 -20         91.48         72.62        19.63 o                         
  14   2 -20          0.25         31.92        17.15 o                         
  15   2 -20        121.95        109.94        22.03 o                         
  16   2 -20         32.05         39.21        20.47 o                         
   1   3 -20        751.39        746.21        50.45 o                         
   2   3 -20        212.60        251.05        31.48 o                         
   3   3 -20        123.31        163.89        26.02 o                         
   4   3 -20        819.57        821.29        52.80 o                         
   5   3 -20         51.23         60.72        18.72 o                         
   6   3 -20        103.07        116.29        21.04 o                         
   7   3 -20        293.27        282.00        29.36 o                         
   8   3 -20        128.28        141.57        20.87 o                         
   9   3 -20         82.50         80.49        17.52 o                         
  10   3 -20        243.08        258.83        34.19 o                         
  11   3 -20        351.24        420.67        35.16 o                         
  12   3 -20        204.84        201.02        25.17 o                         
  13   3 -20          1.83          0.36        17.23 o                         
  14   3 -20          9.35         25.28        17.27 o                         
   0   4 -20          9.39         60.50        33.75 o                         
   1   4 -20         70.94         63.89        24.69 o                         
   2   4 -20        200.28        221.24        32.15 o                         
   3   4 -20        177.18        151.96        27.25 o                         
   4   4 -20        894.38        866.68        58.85 o                         
   5   4 -20        369.10        302.14        34.45 o                         
   6   4 -20        458.82        489.59        44.64 o                         
   7   4 -20        247.30        243.82        32.69 o                         
   8   4 -20         41.51         29.65        20.58 o                         
   9   4 -20        230.91        233.66        32.46 o                         
  10   4 -20        125.33        163.29        29.10 o                         
   2   0 -19       4528.74       5680.93       175.20 o                         
   4   0 -19        668.23        569.71        30.91 o                         
   6   0 -19        112.06        119.42        16.78 o                         
   8   0 -19        398.35        488.67        49.56 o                         
  10   0 -19        479.24        462.20        52.29 o                         
  12   0 -19        277.87        269.11        43.98 o                         
  14   0 -19        204.58        211.84        42.53 o                         
  16   0 -19         77.33         65.89        31.34 o                         
  18   0 -19         37.70         53.48        33.32 o                         
   0   1 -19       1740.29       2039.18        65.84 o                         
   1   1 -19        742.14        674.45        22.33 o                         
   2   1 -19        942.93        831.47        26.97 o                         
   3   1 -19        457.68        471.07        22.30 o                         
   4   1 -19        379.21        435.89        22.99 o                         
   5   1 -19        225.19        215.14        18.54 o                         
   6   1 -19        554.32        554.83        29.33 o                         
   7   1 -19        865.69        694.00        32.82 o                         
   8   1 -19       1778.41       1866.02        56.49 o                         
   9   1 -19        402.59        344.98        27.69 o                         
  10   1 -19       1971.38       2118.74        75.49 o                         
  11   1 -19        235.23        203.37        25.78 o                         
  12   1 -19        120.68         99.34        18.52 o                         
  13   1 -19        219.78        165.79        23.36 o                         
  14   1 -19         94.05        104.89        20.43 o                         
  15   1 -19        108.86        115.01        24.27 o                         
  16   1 -19        236.93        236.37        31.28 o                         
  17   1 -19         11.17         -5.55        22.68 o                         
  18   1 -19        338.36        277.41       117.86 o                         
   1   2 -19        801.29        697.34        35.38 o                         
   2   2 -19          1.47         11.89        10.00 o                         
   3   2 -19        177.00        149.84        16.33 o                         
   4   2 -19       1300.04       1290.86        71.62 o                         
   5   2 -19       1829.41       1818.98        55.53 o                         
   6   2 -19       2369.82       2720.67        74.60 o                         
   7   2 -19        252.65        263.48        22.58 o                         
   8   2 -19         50.62         65.52        14.83 o                         
   9   2 -19        581.21        491.22        33.99 o                         
  10   2 -19        294.09        292.55        27.41 o                         
  11   2 -19         41.78         55.98        15.55 o                         
  12   2 -19        561.87        445.77        35.35 o                         
  13   2 -19         37.50         34.21        16.23 o                         
  14   2 -19        278.72        226.92        32.22 o                         
  15   2 -19         47.69         69.39        18.93 o                         
  16   2 -19         25.88          4.48        17.73 o                         
   0   3 -19        908.94        886.49        71.26 o                         
   1   3 -19         42.01         57.15        17.99 o                         
   2   3 -19       1016.70       1055.68        54.79 o                         
   3   3 -19         56.04         35.19        18.23 o                         
   4   3 -19       2467.97       2868.39       162.21 o                         
   5   3 -19        429.15        368.86        31.11 o                         
   6   3 -19         90.87        108.92        20.54 o                         
   7   3 -19         74.16         74.75        15.92 o                         
   8   3 -19        355.06        289.89        29.81 o                         
   9   3 -19        133.60        123.52        21.72 o                         
  10   3 -19         26.18         32.77        16.95 o                         
  11   3 -19        277.58        280.23        29.24 o                         
  12   3 -19        155.22         92.82        21.78 o                         
  13   3 -19         57.39         53.67        23.85 o                         
  14   3 -19         22.73         47.62        17.74 o                         
   1   4 -19        170.78        191.42        30.39 o                         
   2   4 -19         16.80         11.50        18.44 o                         
   3   4 -19        572.48        588.12        48.16 o                         
   4   4 -19         35.70         60.17        21.92 o                         
   5   4 -19         74.87         66.48        26.75 o                         
   6   4 -19        194.91        267.34        33.09 o                         
   7   4 -19        477.08        472.72        43.36 o                         
   8   4 -19        503.08        490.46        45.73 o                         
   9   4 -19        108.06         67.87        22.20 o                         
  10   4 -19          3.11         -6.48        16.75 o                         
  11   4 -19         27.61        -10.35        18.97 o                         
   0   0 -18        595.24        625.36        41.72 o                         
   2   0 -18          0.23         17.89         9.71 o                         
   4   0 -18        104.44         76.15        13.12 o                         
   6   0 -18        715.74        691.39        33.89 o                         
   8   0 -18       2889.08       3489.30       104.86 o                         
  10   0 -18       7165.26       8184.24       254.28 o                         
  12   0 -18        488.06        463.07        54.39 o                         
  14   0 -18        354.32        340.88        48.36 o                         
  16   0 -18        337.41        301.32        48.59 o                         
  18   0 -18         35.95         28.00        26.87 o                         
   1   1 -18        333.88        303.44        15.53 o                         
   2   1 -18        856.09        920.70        28.21 o                         
   3   1 -18        412.08        402.10        17.45 o                         
   4   1 -18       1349.10       1314.06        37.10 o                         
   5   1 -18        217.77        231.83        15.95 o                         
   6   1 -18        552.23        620.90        29.85 o                         
   7   1 -18        423.73        409.24        25.49 o                         
   8   1 -18         63.18         65.77        13.83 o                         
   9   1 -18          7.67         29.10        11.53 o                         
  10   1 -18        579.84        526.65        34.57 o                         
  11   1 -18         25.87         19.71        13.16 o                         
  12   1 -18         12.35         -1.96        16.06 o                         
  13   1 -18        652.62        586.08        39.48 o                         
  14   1 -18         33.58         31.19        16.95 o                         
  15   1 -18         77.22         87.04        22.52 o                         
  16   1 -18         79.31         75.58        21.84 o                         
  17   1 -18         91.85         43.39        27.34 o                         
  18   1 -18        189.32        210.86        37.51 o                         
   0   2 -18        604.09        658.55        41.35 o                         
   1   2 -18         79.54         87.64        15.00 o                         
   2   2 -18         18.64         22.70         9.73 o                         
   3   2 -18        245.51        233.85        19.33 o                         
   4   2 -18        790.20        814.36        38.28 o                         
   5   2 -18       1305.29       1312.66        44.17 o                         
   6   2 -18        549.53        563.14        30.87 o                         
   7   2 -18        123.25        136.63        17.14 o                         
   8   2 -18        136.83        145.13        19.18 o                         
   9   2 -18        398.60        389.25        38.88 o                         
  10   2 -18        759.38        706.91        43.79 o                         
  11   2 -18         15.02         -2.10        12.46 o                         
  12   2 -18       1381.80       1366.43        56.49 o                         
  13   2 -18          4.03         17.57        14.61 o                         
  14   2 -18         17.68         13.33        15.39 o                         
  15   2 -18         76.11         79.49        24.55 o                         
  16   2 -18         75.65         56.80        23.08 o                         
  17   2 -18         46.78         44.23        21.00 o                         
   1   3 -18        116.42        101.33        19.69 o                         
   2   3 -18          3.88         21.31        15.34 o                         
   3   3 -18         19.14         14.22        15.62 o                         
   4   3 -18        884.32       1010.56        47.44 o                         
   5   3 -18        856.71        838.78        43.74 o                         
   6   3 -18        620.09        693.90        57.77 o                         
   7   3 -18        240.08        293.52        25.10 o                         
   8   3 -18        797.84        833.90        39.31 o                         
   9   3 -18        107.82        110.76        19.10 o                         
  10   3 -18        507.40        458.68        40.40 o                         
  11   3 -18         67.56         79.36        18.39 o                         
  12   3 -18         18.62         27.08        16.76 o                         
  13   3 -18        185.79        187.74        24.39 o                         
  14   3 -18         46.52         37.53        15.89 o                         
  15   3 -18         77.26         79.38        20.48 o                         
   0   4 -18          4.53        -26.13        23.02 o                         
   1   4 -18         63.55         75.98        22.96 o                         
   2   4 -18        340.91        367.05        38.92 o                         
   3   4 -18        820.73        791.93        78.09 o                         
   4   4 -18        354.95        420.75        41.05 o                         
   5   4 -18         32.77         70.78        22.03 o                         
   6   4 -18        520.36        560.39        46.93 o                         
   7   4 -18        352.82        288.28        33.27 o                         
   8   4 -18        370.06        259.68        33.52 o                         
   9   4 -18         13.52         -1.56        17.76 o                         
  10   4 -18         46.21         30.81        23.29 o                         
  11   4 -18         19.72         15.53        20.74 o                         
   1   5 -18         51.91          7.12        21.99 o                         
   2   5 -18         22.87         20.77        22.84 o                         
   3   5 -18         18.21         15.97        21.44 o                         
   2   0 -17       1676.20       1748.80        65.59 o                         
   4   0 -17       2261.22       2282.38       127.55 o                         
   6   0 -17       1481.65       1937.56        64.01 o                         
   8   0 -17         59.38         69.42        15.10 o                         
  10   0 -17       1001.86        892.23        71.15 o                         
  12   0 -17        224.10        200.46        36.87 o                         
  14   0 -17        877.30        620.91       117.63 o                         
  16   0 -17        644.77        691.05        71.10 o                         
  18   0 -17        252.67        230.65        64.21 o                         
   0   1 -17        331.85        507.74        26.70 o                         
   1   1 -17         75.85         81.12         8.91 o                         
   2   1 -17        141.86        202.17        13.50 o                         
   3   1 -17       1666.02       1540.08        36.90 o                         
   4   1 -17         35.05         37.85         6.95 o                         
   5   1 -17       1166.79       1116.84        33.12 o                         
   6   1 -17        515.25        550.18        28.23 o                         
   7   1 -17        708.96        590.40        31.44 o                         
   8   1 -17         19.27         18.65        12.51 o                         
   9   1 -17        152.36        133.52        17.82 o                         
  10   1 -17       2001.34       2219.88        93.11 o                         
  11   1 -17        102.86         93.52        18.84 o                         
  12   1 -17          5.13          0.59        15.08 o                         
  13   1 -17         34.67          1.83        13.03 o                         
  14   1 -17          9.81         22.29        15.83 o                         
  15   1 -17        291.48        307.34        34.32 o                         
  16   1 -17        179.37        201.44        28.55 o                         
  17   1 -17         10.54          4.54        25.12 o                         
  18   1 -17         42.22         85.60        21.54 o                         
   1   2 -17        487.47        489.88        24.28 o                         
   2   2 -17        144.70        101.51        13.45 o                         
   3   2 -17         53.33         62.99        11.71 o                         
   4   2 -17        117.86         94.99        15.32 o                         
   5   2 -17        298.87        327.94        23.08 o                         
   6   2 -17        872.21        755.55        32.94 o                         
   7   2 -17        134.22        102.49        16.57 o                         
   8   2 -17         79.63         71.90        14.76 o                         
   9   2 -17        718.44        701.42        38.26 o                         
  10   2 -17         12.51         28.28        14.31 o                         
  11   2 -17        465.29        402.44        31.85 o                         
  12   2 -17         58.25         36.37        15.83 o                         
  13   2 -17          5.52         24.18        16.07 o                         
  14   2 -17        118.60        133.21        21.87 o                         
  15   2 -17        127.90        120.06        22.27 o                         
  16   2 -17        234.37        224.31        39.39 o                         
  17   2 -17         60.56          3.95        20.88 o                         
   0   3 -17        109.91        105.44        27.47 o                         
   1   3 -17         17.06         13.50        13.54 o                         
   2   3 -17       1354.84       1348.80        60.12 o                         
   3   3 -17        738.52        650.36        44.59 o                         
   4   3 -17         16.31         18.93        15.52 o                         
   5   3 -17        430.82        378.43        31.03 o                         
   6   3 -17        481.60        400.44        28.40 o                         
   7   3 -17        268.49        243.53        22.69 o                         
   8   3 -17        458.95        520.04        35.05 o                         
   9   3 -17        219.39        216.52        28.30 o                         
  10   3 -17         88.29         97.82        18.48 o                         
  11   3 -17         30.45         23.75        15.57 o                         
  12   3 -17         86.01         56.23        43.59 o                         
  13   3 -17         96.09        117.41        19.39 o                         
  14   3 -17        320.93        345.42        30.85 o                         
  15   3 -17         35.73         51.14        18.86 o                         
   1   4 -17         15.37         -2.99        17.49 o                         
   2   4 -17        338.64        382.81        38.28 o                         
   3   4 -17        161.20        170.51        28.22 o                         
   4   4 -17         63.49         62.97        20.97 o                         
   5   4 -17        175.50        191.67        28.46 o                         
   6   4 -17       1120.96       1205.64        60.05 o                         
   7   4 -17        188.46        167.46        27.27 o                         
   8   4 -17         16.05         29.88        17.19 o                         
   9   4 -17        101.94        170.22        28.43 o                         
  10   4 -17        444.83        398.16        39.71 o                         
  11   4 -17          4.13          3.86        19.06 o                         
  12   4 -17          6.18         -0.58        19.08 o                         
   0   5 -17          1.20        -38.57        27.11 o                         
   1   5 -17         29.36         10.34        21.69 o                         
   2   5 -17        379.74        241.57        35.83 o                         
   3   5 -17         43.18         42.66        23.49 o                         
   4   5 -17         27.44        106.97        26.69 o                         
   5   5 -17         30.10          8.52        20.59 o                         
   0   0 -16       2760.97       3143.29       126.32 o                         
   2   0 -16       2778.62       3258.45       106.32 o                         
   4   0 -16       1758.42       1891.15        77.67 o                         
   6   0 -16        425.82        452.02        27.74 o                         
   8   0 -16        134.42         96.21        19.64 o                         
  10   0 -16       1505.35       1400.32        82.57 o                         
  12   0 -16         60.89         56.46        23.47 o                         
  14   0 -16        526.22        472.80        72.02 o                         
  16   0 -16        101.49         93.42        30.64 o                         
  18   0 -16        805.78        704.49        74.73 o                         
   1   1 -16         49.66         73.47         8.25 o                         
   2   1 -16        931.63        927.54        27.13 o                         
   3   1 -16        569.88        558.65        18.89 o                         
   4   1 -16        219.81        323.03        15.34 o                         
   5   1 -16       2077.14       2189.62        48.36 o                         
   6   1 -16       2931.81       3152.62        71.57 o                         
   7   1 -16        469.77        403.84        26.54 o                         
   8   1 -16        150.39        163.30        19.63 o                         
   9   1 -16        682.41        638.83        34.14 o                         
  10   1 -16         78.60         77.23        15.73 o                         
  11   1 -16        281.90        234.64        36.42 o                         
  12   1 -16        324.94        301.24        28.29 o                         
  13   1 -16         36.21         53.27        17.35 o                         
  14   1 -16          2.41          9.90        14.68 o                         
  15   1 -16        669.38        608.21        67.60 o                         
  16   1 -16         40.20         31.47        18.14 o                         
  17   1 -16          3.15          4.84        17.48 o                         
  18   1 -16          4.04         13.24        18.12 o                         
  19   1 -16          2.14        -16.37        17.06 o                         
   0   2 -16        225.54        199.29        17.80 o                         
   1   2 -16        244.92        221.28        17.56 o                         
   2   2 -16         51.07         31.12         9.38 o                         
   3   2 -16        384.09        359.46        22.57 o                         
   4   2 -16       1853.70       1927.86        62.19 o                         
   5   2 -16        341.87        293.16        21.62 o                         
   6   2 -16       1126.24       1304.41        47.55 o                         
   7   2 -16         35.77         30.42        11.65 o                         
   8   2 -16         87.77         82.82        22.37 o                         
   9   2 -16        239.40        223.05        23.38 o                         
  10   2 -16         33.20         13.68        12.88 o                         
  11   2 -16        600.88        545.19        36.27 o                         
  12   2 -16         20.76         11.55        15.27 o                         
  13   2 -16         79.46         72.64        15.83 o                         
  14   2 -16        593.06        569.73        39.64 o                         
  15   2 -16         15.87         35.91        18.08 o                         
  16   2 -16        285.32        260.92        32.13 o                         
  17   2 -16         94.82        102.51        24.30 o                         
  18   2 -16          1.86          5.01        22.89 o                         
   1   3 -16         74.86         81.54        22.28 o                         
   2   3 -16        576.97        645.40        44.67 o                         
   3   3 -16       1270.03       1166.03        47.40 o                         
   4   3 -16          2.26         15.64        12.62 o                         
   5   3 -16        526.92        442.08        32.64 o                         
   6   3 -16         25.48         13.56        11.71 o                         
   7   3 -16        161.90        182.04        21.56 o                         
   8   3 -16         45.94         60.41        15.26 o                         
   9   3 -16        523.35        484.90        34.31 o                         
  10   3 -16         51.32         36.65        17.11 o                         
  11   3 -16         27.57         22.79        14.58 o                         
  12   3 -16        381.21        315.84        30.19 o                         
  13   3 -16         47.70         56.51        15.19 o                         
  14   3 -16         30.54         94.92        17.94 o                         
  15   3 -16         17.97         25.49        17.00 o                         
  16   3 -16          5.33         37.23        26.22 o                         
   0   4 -16        314.71        440.21        58.78 o                         
   1   4 -16        171.26        109.43        23.65 o                         
   2   4 -16        180.63        201.39        29.29 o                         
   3   4 -16        168.54        170.96        26.10 o                         
   4   4 -16        342.23        317.79        35.33 o                         
   5   4 -16         93.01         90.06        30.36 o                         
   6   4 -16         21.09         -6.77        25.12 o                         
   7   4 -16         71.77          7.37        20.78 o                         
   8   4 -16         12.68         32.53        17.45 o                         
   9   4 -16        293.27        277.29        32.17 o                         
  10   4 -16          5.31          3.65        16.82 o                         
  11   4 -16         14.29         -1.42        17.36 o                         
  12   4 -16         12.94         26.36        17.22 o                         
   1   5 -16         12.48         50.48        23.10 o                         
   2   5 -16         26.96         55.07        22.32 o                         
   3   5 -16         32.66         76.32        25.21 o                         
   4   5 -16        921.87        833.14       105.60 o                         
   5   5 -16         70.52        153.16        33.44 o                         
   6   5 -16        277.17        304.32        36.76 o                         
   2   0 -15        106.35         69.72        16.21 o                         
   4   0 -15        366.57        431.17        22.74 o                         
   6   0 -15        461.91        607.67        30.80 o                         
   8   0 -15       1048.31       1374.80        60.42 o                         
  10   0 -15        720.33        717.84        45.29 o                         
  12   0 -15        247.43        215.65        35.68 o                         
  14   0 -15         98.64        112.69        30.53 o                         
  16   0 -15        326.27        452.02        56.61 o                         
  18   0 -15        808.70        783.02        77.14 o                         
   0   1 -15       3871.45       5575.94       146.22 o                         
   1   1 -15       1045.61       1032.34        26.70 o                         
   2   1 -15       1447.17       1315.92        34.14 o                         
   3   1 -15        361.49        317.64        15.06 o                         
   4   1 -15        131.27        127.74        12.73 o                         
   5   1 -15       1574.96       1533.55        36.54 o                         
   6   1 -15         79.70         76.82        10.87 o                         
   7   1 -15         43.61         58.45        12.19 o                         
   8   1 -15       1383.83       1366.09        48.12 o                         
   9   1 -15        837.30        752.66        58.96 o                         
  10   1 -15       2330.30       2548.84        76.63 o                         
  11   1 -15        533.20        498.30        32.86 o                         
  12   1 -15        487.71        456.37        32.71 o                         
  13   1 -15          2.13         24.89        13.48 o                         
  14   1 -15          3.01         -6.28        13.33 o                         
  15   1 -15        222.10        200.26        27.59 o                         
  16   1 -15        285.42        249.34        32.11 o                         
  17   1 -15          8.87         22.81        16.42 o                         
  18   1 -15        420.10        430.92        50.27 o                         
  19   1 -15         44.77         64.01        23.10 o                         
   1   2 -15         89.45         70.53         9.25 o                         
   2   2 -15        422.58        382.54        21.79 o                         
   3   2 -15        474.25        471.63        24.74 o                         
   4   2 -15        400.64        353.71        26.54 o                         
   5   2 -15       1081.10       1003.52        36.08 o                         
   6   2 -15        798.78        807.12        35.71 o                         
   7   2 -15         14.52         16.03        11.04 o                         
   8   2 -15       1785.74       1938.96        63.37 o                         
   9   2 -15          3.78          2.84        11.49 o                         
  10   2 -15         84.07         60.72        14.95 o                         
  11   2 -15        604.54        591.36        35.80 o                         
  12   2 -15        363.31        389.03        31.75 o                         
  13   2 -15        101.39         81.95        15.81 o                         
  14   2 -15        146.01        120.03        19.65 o                         
  15   2 -15        163.20        143.64        24.08 o                         
  16   2 -15        119.53        100.42        21.68 o                         
  17   2 -15         39.97         63.90        20.38 o                         
  18   2 -15         67.15         64.29        21.59 o                         
   0   3 -15       2725.49       3077.45       147.71 o                         
   1   3 -15         44.92         17.01        14.00 o                         
   2   3 -15        978.94        922.56        49.16 o                         
   3   3 -15        531.08        511.08        38.79 o                         
   4   3 -15        154.02        159.26        17.39 o                         
   5   3 -15        822.88        755.61        39.97 o                         
   6   3 -15         86.21         77.12        14.79 o                         
   7   3 -15         62.46         45.22        13.80 o                         
   8   3 -15       1025.62        978.09        57.21 o                         
   9   3 -15        346.61        338.58        30.97 o                         
  10   3 -15        201.07        217.26        24.40 o                         
  11   3 -15          2.63         16.44        22.87 o                         
  12   3 -15       1217.80       1131.24        50.73 o                         
  13   3 -15         63.53         91.55        17.49 o                         
  14   3 -15         64.25         62.67        17.25 o                         
  15   3 -15         43.03         54.60        24.42 o                         
  16   3 -15         25.47         76.13        19.51 o                         
   1   4 -15         51.95         57.85        21.63 o                         
   2   4 -15        580.52        686.18        49.95 o                         
   3   4 -15        162.73        165.61        33.75 o                         
   4   4 -15        479.61        431.05        40.81 o                         
   5   4 -15        149.79        105.83        23.71 o                         
   6   4 -15         13.97         53.91        18.70 o                         
   7   4 -15        139.41        155.33        22.43 o                         
   8   4 -15        102.65        113.94        21.96 o                         
   9   4 -15        122.88        144.20        24.29 o                         
  10   4 -15         12.51         30.49        18.38 o                         
  11   4 -15          7.98          4.15        16.87 o                         
  12   4 -15         41.00         80.08        24.61 o                         
  13   4 -15         23.43         36.18        22.87 o                         
   0   5 -15         13.48         44.56        41.49 o                         
   1   5 -15         41.83         49.08        21.88 o                         
   2   5 -15         41.25          9.23        20.39 o                         
   3   5 -15        123.63        172.39        29.72 o                         
   4   5 -15         18.43         30.68        21.25 o                         
   5   5 -15        386.83        416.79        42.50 o                         
   6   5 -15         36.76         92.48        43.23 o                         
   7   5 -15         48.98         67.18        28.07 o                         
   0   0 -14      46686.00      64191.71      2141.65 o                         
   2   0 -14       2656.19       2667.85        87.82 o                         
   4   0 -14         10.70          9.36         7.93 o                         
   6   0 -14        536.56        505.89        35.86 o                         
   8   0 -14         83.51         71.04        15.98 o                         
  10   0 -14         14.61          4.94        11.93 o                         
  12   0 -14       2466.61       2518.96       122.67 o                         
  14   0 -14        217.92        245.58        40.68 o                         
  16   0 -14         16.80         68.03        26.06 o                         
  18   0 -14         26.13          1.27        24.76 o                         
  20   0 -14        110.53        110.46        34.88 o                         
   1   1 -14       3535.29       3623.48        70.16 o                         
   2   1 -14        185.22        209.29        13.69 o                         
   3   1 -14       1137.82       1105.36        27.62 o                         
   4   1 -14       7449.22       7885.25       142.90 o                         
   5   1 -14       1418.07       1410.17        41.92 o                         
   6   1 -14         93.54         94.82         9.67 o                         
   7   1 -14         64.56         48.97        10.17 o                         
   8   1 -14         30.35         18.08        10.46 o                         
   9   1 -14        217.43        214.43        20.83 o                         
  10   1 -14         85.32         67.77        13.94 o                         
  11   1 -14        748.22        731.14        37.61 o                         
  12   1 -14        359.31        329.68        24.77 o                         
  13   1 -14         57.38         61.46        17.21 o                         
  14   1 -14         57.07         32.16        15.53 o                         
  15   1 -14         32.82          8.65        15.57 o                         
  16   1 -14       1677.63       1509.74        68.12 o                         
  17   1 -14         70.63         56.75        21.42 o                         
  18   1 -14        576.99        538.63        45.76 o                         
  19   1 -14         47.40         86.23        24.30 o                         
   0   2 -14         57.81         41.79        12.06 o                         
   1   2 -14        346.70        303.15        13.91 o                         
   2   2 -14         61.29         43.91         8.99 o                         
   3   2 -14        916.03        953.05        33.70 o                         
   4   2 -14       1222.78       1270.59        57.11 o                         
   5   2 -14        392.81        327.58        23.39 o                         
   6   2 -14        324.53        415.73        30.95 o                         
   7   2 -14        102.94         85.89        15.22 o                         
   8   2 -14        257.72        373.18        27.62 o                         
   9   2 -14         32.05         36.36        11.94 o                         
  10   2 -14        119.02        108.28        19.87 o                         
  11   2 -14        221.14        192.16        22.33 o                         
  12   2 -14        684.99        652.80        36.46 o                         
  13   2 -14         51.77         58.47        14.54 o                         
  14   2 -14         71.63         65.13        17.21 o                         
  15   2 -14        327.58        320.87        33.67 o                         
  16   2 -14        228.04        220.05        30.31 o                         
  17   2 -14        265.13        270.22        32.36 o                         
  18   2 -14        173.96        224.40        31.38 o                         
   1   3 -14        116.21         93.69        19.26 o                         
   2   3 -14        624.16        695.43        38.11 o                         
   3   3 -14         86.71         64.95        14.41 o                         
   4   3 -14         12.18        -14.20        10.78 o                         
   5   3 -14        610.75        462.93        51.20 o                         
   6   3 -14        392.81        379.65        28.00 o                         
   7   3 -14        138.27        130.14        18.62 o                         
   8   3 -14        189.75        168.44        20.68 o                         
   9   3 -14        187.41        238.83        23.69 o                         
  10   3 -14        193.86        221.00        24.17 o                         
  11   3 -14        131.74        110.27        18.83 o                         
  12   3 -14        123.83        139.43        18.85 o                         
  13   3 -14        343.61        336.94        36.45 o                         
  14   3 -14        145.52        156.90        22.68 o                         
  15   3 -14        187.25        204.98        25.30 o                         
  16   3 -14         36.00         37.39        19.55 o                         
   0   4 -14        965.55        831.94        76.06 o                         
   1   4 -14         30.06         22.75        30.79 o                         
   2   4 -14        204.95        208.12        30.13 o                         
   3   4 -14         13.35         12.21        16.58 o                         
   4   4 -14         38.10         26.02        17.23 o                         
   5   4 -14        211.12        260.80        31.42 o                         
   6   4 -14         26.80         33.64        17.17 o                         
   7   4 -14        173.60        163.26        25.11 o                         
   8   4 -14        257.39        409.81        38.68 o                         
   9   4 -14         89.92         44.83        19.07 o                         
  10   4 -14         28.80         53.42        18.30 o                         
  11   4 -14          4.80         18.80        18.43 o                         
  12   4 -14        283.34        313.34        37.54 o                         
  13   4 -14         26.44         30.34        21.81 o                         
   1   5 -14         11.90         -7.65        22.33 o                         
   2   5 -14         14.32         23.56        19.67 o                         
   3   5 -14         46.64         88.35        30.29 o                         
   4   5 -14         11.20         13.85        21.86 o                         
   5   5 -14         60.89        100.17        25.80 o                         
   6   5 -14        160.87        217.68        31.94 o                         
   7   5 -14        229.76        213.57        35.42 o                         
   8   5 -14         37.23         80.16        29.67 o                         
   2   0 -13        268.14        326.75        27.14 o                         
   4   0 -13       3516.69       3685.69       100.71 o                         
   6   0 -13       1342.58       1505.34        59.47 o                         
   8   0 -13       2215.43       2475.21       107.41 o                         
  10   0 -13        126.42        124.68        20.64 o                         
  12   0 -13        523.49        534.61        52.24 o                         
  14   0 -13        188.97         93.13        35.78 o                         
  16   0 -13         72.05         99.55        31.27 o                         
  18   0 -13        267.74        298.76        50.32 o                         
  20   0 -13        311.17        325.59        52.68 o                         
   0   1 -13        220.18        140.78        13.78 o                         
   1   1 -13       1280.06       1321.49        31.70 o                         
   2   1 -13       3266.26       3398.43        70.71 o                         
   3   1 -13        526.98        535.55        17.05 o                         
   4   1 -13        349.99        354.41        16.51 o                         
   5   1 -13       1466.51       1409.26        39.40 o                         
   6   1 -13         37.78         80.41        12.60 o                         
   7   1 -13        318.64        287.11        16.02 o                         
   8   1 -13        852.39        907.89        36.48 o                         
   9   1 -13         25.61         24.41        12.29 o                         
  10   1 -13       1024.41        921.25        38.70 o                         
  11   1 -13       1412.92       1258.30        48.11 o                         
  12   1 -13        698.68        724.67        35.04 o                         
  13   1 -13        398.62        362.15        33.60 o                         
  14   1 -13        276.41        233.28        28.03 o                         
  15   1 -13         58.68         53.15        17.03 o                         
  16   1 -13        333.49        270.45        31.28 o                         
  17   1 -13         12.00         29.96        18.51 o                         
  18   1 -13        828.66        756.77        53.43 o                         
  19   1 -13         24.63         61.06        24.22 o                         
  20   1 -13        243.91        179.78        29.23 o                         
   1   2 -13        769.49        745.37        21.70 o                         
   2   2 -13          4.20         18.07         6.90 o                         
   3   2 -13       1902.16       1806.26        57.58 o                         
   4   2 -13       4820.43       5423.01       123.49 o                         
   5   2 -13        406.84        357.77        24.25 o                         
   6   2 -13          0.22         10.56        10.20 o                         
   7   2 -13        253.46        240.37        21.95 o                         
   8   2 -13        752.17        733.19        35.22 o                         
   9   2 -13        216.14        236.48        22.32 o                         
  10   2 -13         60.02         61.39        14.15 o                         
  11   2 -13         66.32         58.01        14.94 o                         
  12   2 -13        973.71       1074.87        42.46 o                         
  13   2 -13          9.85         31.15        12.04 o                         
  14   2 -13        291.29        237.57        25.40 o                         
  15   2 -13        550.92        521.71        36.89 o                         
  16   2 -13        121.59        152.15        25.91 o                         
  17   2 -13         70.90        110.36        23.49 o                         
  18   2 -13         61.57         41.24        22.69 o                         
  19   2 -13         24.54        -10.24        20.51 o                         
   0   3 -13        133.13        108.99        28.70 o                         
   1   3 -13         94.92         96.82        21.87 o                         
   2   3 -13       1976.72       2087.67        67.38 o                         
   3   3 -13        212.44        226.87        22.56 o                         
   4   3 -13        409.14        448.14        41.82 o                         
   5   3 -13         42.79         33.33        14.33 o                         
   6   3 -13          5.92          1.99        10.69 o                         
   7   3 -13         46.16         46.90        13.59 o                         
   8   3 -13        360.52        358.22        28.74 o                         
   9   3 -13        656.16        688.40        37.64 o                         
  10   3 -13        294.07        350.10        32.72 o                         
  11   3 -13        125.80        124.55        19.44 o                         
  12   3 -13        386.35        399.79        31.58 o                         
  13   3 -13        337.35        237.83        24.29 o                         
  14   3 -13        132.09         80.72        17.88 o                         
  15   3 -13         88.27         67.19        18.92 o                         
  16   3 -13        173.99        223.10        31.61 o                         
  17   3 -13         88.00         63.52        30.76 o                         
   1   4 -13        646.11        685.95        47.97 o                         
   2   4 -13         72.86        113.95        23.36 o                         
   3   4 -13         96.94         92.77        21.39 o                         
   4   4 -13        177.13        163.81        24.67 o                         
   5   4 -13        281.93        306.88        32.62 o                         
   6   4 -13        190.75        165.51        29.13 o                         
   7   4 -13        403.60        397.77        36.38 o                         
   8   4 -13        376.47        421.34        38.11 o                         
   9   4 -13        158.04         97.07        21.22 o                         
  10   4 -13         85.33         65.80        19.78 o                         
  11   4 -13        154.84        197.13        29.06 o                         
  12   4 -13        166.48        201.39        32.05 o                         
  13   4 -13         68.13        125.66        32.08 o                         
  14   4 -13          1.04         12.18        22.03 o                         
   0   5 -13        927.29        948.80        87.75 o                         
   1   5 -13        185.53        145.48        27.86 o                         
   2   5 -13         18.04         52.04        25.54 o                         
   3   5 -13          4.09          9.38        18.63 o                         
   4   5 -13         85.35         96.86        24.80 o                         
   5   5 -13        133.87        134.99        26.03 o                         
   6   5 -13         75.80        108.16        28.75 o                         
   7   5 -13        127.16        121.80        29.77 o                         
   8   5 -13         88.08        147.02        39.23 o                         
   0   0 -12         44.36         30.18        11.54 o                         
   2   0 -12        661.21        569.51        27.90 o                         
   4   0 -12        187.84        250.13        18.20 o                         
   6   0 -12        156.50        177.44        20.43 o                         
   8   0 -12       4450.72       4636.39       149.05 o                         
  10   0 -12       1189.33       1143.78        45.45 o                         
  12   0 -12        251.41        279.19        37.80 o                         
  14   0 -12        401.14        409.70        50.02 o                         
  16   0 -12         30.45         10.42        31.20 o                         
  18   0 -12        471.14        437.17        56.61 o                         
  20   0 -12        243.32        139.51        50.65 o                         
   1   1 -12        428.84        396.94        14.25 o                         
   2   1 -12         15.05          8.91         4.43 o                         
   3   1 -12        117.79        156.01        11.11 o                         
   4   1 -12       4215.89       4421.79        97.15 o                         
   5   1 -12        669.62        625.96        23.23 o                         
   6   1 -12       1093.70       1189.39        35.89 o                         
   7   1 -12       1262.50       1221.91        37.64 o                         
   8   1 -12        172.88        235.73        20.43 o                         
   9   1 -12        438.34        411.35        27.05 o                         
  10   1 -12         35.33         32.56        11.60 o                         
  11   1 -12        222.40        226.10        22.44 o                         
  12   1 -12        364.18        403.39        29.46 o                         
  13   1 -12        228.24        159.34        19.33 o                         
  14   1 -12        107.22         71.33        18.87 o                         
  15   1 -12        142.90        125.12        21.50 o                         
  16   1 -12         46.07         54.98        18.15 o                         
  17   1 -12         23.75         17.35        17.24 o                         
  18   1 -12         44.12         60.22        21.10 o                         
  19   1 -12        157.64        142.56        26.29 o                         
  20   1 -12         67.42        112.55        25.47 o                         
   0   2 -12         32.60         36.63         9.80 o                         
   1   2 -12       1072.48       1076.98        30.68 o                         
   2   2 -12        104.30         66.93         8.92 o                         
   3   2 -12       1527.38       1471.91        53.45 o                         
   4   2 -12        185.21        193.87        17.71 o                         
   5   2 -12        934.17        828.98        34.00 o                         
   6   2 -12        680.02        711.88        32.89 o                         
   7   2 -12       1456.60       1489.49        50.34 o                         
   8   2 -12         39.22         30.55        11.34 o                         
   9   2 -12        181.48        154.54        18.16 o                         
  10   2 -12        353.44        387.09        29.82 o                         
  11   2 -12         13.20         22.88        10.71 o                         
  12   2 -12        475.89        469.50        34.80 o                         
  13   2 -12        274.12        266.91        25.70 o                         
  14   2 -12       1205.56       1168.97        53.49 o                         
  15   2 -12        107.97        124.18        18.55 o                         
  16   2 -12         93.58        110.92        21.85 o                         
  17   2 -12         77.54         56.07        19.64 o                         
  18   2 -12        248.50        337.20        35.61 o                         
  19   2 -12          9.58          6.08        17.31 o                         
   1   3 -12        161.62        176.79        19.78 o                         
   2   3 -12        606.95        675.90        35.43 o                         
   3   3 -12        866.01        924.34        39.98 o                         
   4   3 -12         22.23         37.30        12.76 o                         
   5   3 -12        157.04        142.36        22.05 o                         
   6   3 -12        100.51         96.69        15.21 o                         
   7   3 -12        170.12        180.06        20.08 o                         
   8   3 -12         24.04         25.77        11.78 o                         
   9   3 -12        732.84        711.24        49.21 o                         
  10   3 -12        164.31        198.07        21.84 o                         
  11   3 -12         90.41         90.63        17.46 o                         
  12   3 -12        210.47        153.49        20.48 o                         
  13   3 -12         56.86         52.36        15.11 o                         
  14   3 -12          8.19         -0.13        12.80 o                         
  15   3 -12        318.25        315.74        29.80 o                         
  16   3 -12         31.70         33.08        20.31 o                         
  17   3 -12          5.31         25.37        19.20 o                         
   0   4 -12       1781.72       1975.98       112.07 o                         
   1   4 -12       1280.91       1275.13        58.93 o                         
   2   4 -12        125.79        141.72        24.04 o                         
   3   4 -12         77.73         83.86        21.00 o                         
   4   4 -12        115.21         67.21        19.54 o                         
   5   4 -12        278.03        232.20        25.39 o                         
   6   4 -12        116.71        112.08        21.61 o                         
   7   4 -12        920.50        997.33        67.27 o                         
   8   4 -12        358.91        401.16        37.02 o                         
   9   4 -12        247.02        186.00        25.61 o                         
  10   4 -12        507.86        458.15        38.97 o                         
  11   4 -12        213.44        218.09        30.21 o                         
  12   4 -12         28.00          9.56        17.14 o                         
  13   4 -12         26.85         72.47        23.41 o                         
  14   4 -12         26.23         26.52        23.62 o                         
   1   5 -12        151.25        157.23        28.33 o                         
   2   5 -12         12.01         24.85        20.21 o                         
   3   5 -12         22.47         63.93        22.40 o                         
   4   5 -12         26.16         19.48        19.57 o                         
   5   5 -12         23.52         14.37        19.88 o                         
   6   5 -12         55.92         95.94        28.06 o                         
   7   5 -12         64.55         98.75        27.62 o                         
   8   5 -12        132.02        132.13        38.01 o                         
   9   5 -12         13.30        -28.73        38.72 o                         
   2   0 -11       2136.55       2052.43        68.24 o                         
   4   0 -11       1100.76        917.32        33.70 o                         
   6   0 -11        453.51        311.23        25.25 o                         
   8   0 -11       2007.70       2092.15        78.81 o                         
  10   0 -11         49.22         36.61        12.77 o                         
  12   0 -11        135.82        182.36        31.98 o                         
  14   0 -11        749.74        658.52        62.31 o                         
  16   0 -11        347.46        406.13        53.15 o                         
  18   0 -11       1428.84       1240.90       126.41 o                         
  20   0 -11        409.31        432.38        59.77 o                         
   0   1 -11         45.36         33.43         8.29 o                         
   1   1 -11        601.27        506.88        19.19 o                         
   2   1 -11       1973.04       2612.48        55.67 o                         
   3   1 -11        323.17        373.18        15.39 o                         
   4   1 -11         51.66         56.87         8.11 o                         
   5   1 -11        725.58        649.88        23.47 o                         
   6   1 -11       1500.74       2008.60        51.92 o                         
   7   1 -11        415.72        380.72        23.90 o                         
   8   1 -11        177.70        159.35        17.16 o                         
   9   1 -11        362.62        287.43        23.68 o                         
  10   1 -11        213.17        285.92        24.03 o                         
  11   1 -11         53.21         55.61        10.93 o                         
  12   1 -11         35.05         41.80        13.80 o                         
  13   1 -11         81.39         65.53        15.82 o                         
  14   1 -11          8.16         12.14        13.31 o                         
  15   1 -11        616.83        571.67        43.17 o                         
  16   1 -11        193.92        193.63        26.76 o                         
  17   1 -11         93.17         88.76        21.24 o                         
  18   1 -11         16.17         12.09        18.29 o                         
  19   1 -11        117.35        151.81        30.41 o                         
  20   1 -11         87.35        113.73        27.82 o                         
   1   2 -11        450.89        396.84        17.66 o                         
   2   2 -11       3325.37       3789.44        80.90 o                         
   3   2 -11        668.24        701.98        30.50 o                         
   4   2 -11         57.48         33.84        11.03 o                         
   5   2 -11       1314.95       1268.21        43.16 o                         
   6   2 -11       1186.20       1003.31        40.13 o                         
   7   2 -11       1106.28        982.88        39.02 o                         
   8   2 -11         58.67         67.61        14.53 o                         
   9   2 -11        236.98        205.33        20.68 o                         
  10   2 -11         30.53         17.33        10.51 o                         
  11   2 -11        190.36        235.10        22.24 o                         
  12   2 -11        396.97        476.35        29.93 o                         
  13   2 -11        514.69        476.60        35.34 o                         
  14   2 -11        140.72        130.38        18.57 o                         
  15   2 -11         39.36         47.86        16.64 o                         
  16   2 -11        111.30        114.39        21.32 o                         
  17   2 -11         64.62         50.85        18.69 o                         
  18   2 -11         57.60         75.82        21.02 o                         
  19   2 -11         32.42         44.46        24.31 o                         
   0   3 -11       1453.97       1580.88       115.97 o                         
   1   3 -11         39.35         46.05        12.95 o                         
   2   3 -11         11.22          9.45        10.62 o                         
   3   3 -11        377.44        346.19        27.07 o                         
   4   3 -11          5.62         32.36        13.82 o                         
   5   3 -11        138.45        148.55        20.50 o                         
   6   3 -11          1.22         10.11        11.09 o                         
   7   3 -11        339.70        312.58        29.08 o                         
   8   3 -11         53.37         73.10        14.99 o                         
   9   3 -11        546.16        527.72        33.10 o                         
  10   3 -11          5.57         13.36        11.88 o                         
  11   3 -11        319.70        332.58        26.49 o                         
  12   3 -11        232.58        217.92        22.64 o                         
  13   3 -11        165.73        149.25        21.35 o                         
  14   3 -11          6.86        -20.40        14.93 o                         
  15   3 -11        347.03        369.86        39.24 o                         
  16   3 -11         87.64         64.59        21.87 o                         
  17   3 -11         60.82         76.98        22.31 o                         
   1   4 -11       1110.73       1104.61        52.74 o                         
   2   4 -11        173.95        163.26        25.01 o                         
   3   4 -11        122.27        105.96        20.92 o                         
   4   4 -11         62.42         71.14        18.75 o                         
   5   4 -11        147.62        108.90        20.45 o                         
   6   4 -11        389.21        407.17        35.91 o                         
   7   4 -11        373.83        317.74        31.65 o                         
   8   4 -11        392.66        377.12        35.39 o                         
   9   4 -11        114.38         98.94        20.10 o                         
  10   4 -11         38.77         59.39        19.90 o                         
  11   4 -11        176.66        132.47        27.43 o                         
  12   4 -11         67.37         60.98        22.15 o                         
  13   4 -11         79.86        111.90        29.50 o                         
  14   4 -11        159.97        213.38        44.02 o                         
   0   5 -11       1468.42       1534.26       100.95 o                         
   1   5 -11         40.44         58.32        22.28 o                         
   2   5 -11        155.11         94.58        22.98 o                         
   3   5 -11         99.16         80.79        23.59 o                         
   4   5 -11        303.48        367.44        38.97 o                         
   5   5 -11         18.09         44.25        32.64 o                         
   6   5 -11         45.01         42.27        24.89 o                         
   7   5 -11          9.72         76.29        31.07 o                         
   8   5 -11         73.38        146.97        36.27 o                         
   9   5 -11          9.05         15.09        27.92 o                         
   0   0 -10      15381.70      16231.51       551.06 o                         
   2   0 -10       3728.49       3439.55       104.88 o                         
   4   0 -10       1106.70       1264.83        48.36 o                         
   6   0 -10       1966.26       1997.32       104.57 o                         
   8   0 -10       1523.46       1497.94        61.31 o                         
  12   0 -10        232.15        189.65        32.11 o                         
  14   0 -10         10.40         40.58        22.17 o                         
  16   0 -10       2453.50       2304.58       123.67 o                         
  18   0 -10        179.14        225.13        51.32 o                         
  20   0 -10        122.81         69.96        65.09 o                         
   1   1 -10        882.80        812.18        20.60 o                         
   2   1 -10        120.74         72.33        11.09 o                         
   3   1 -10        606.96        501.90        18.05 o                         
   4   1 -10       1569.64       1478.37        38.51 o                         
   5   1 -10        578.50        514.28        24.16 o                         
   6   1 -10       1411.63       1571.77        61.31 o                         
   7   1 -10         96.06         70.36        12.53 o                         
   8   1 -10         11.47         15.38         8.92 o                         
   9   1 -10        210.93        235.70        20.87 o                         
  10   1 -10        299.06        314.08        21.93 o                         
  11   1 -10         97.04        100.90        17.24 o                         
  12   1 -10        179.47        154.44        20.00 o                         
  13   1 -10        172.13         94.41        16.81 o                         
  14   1 -10         32.19         56.13        14.18 o                         
  15   1 -10        207.94        170.88        23.72 o                         
  16   1 -10         44.01         93.73        21.01 o                         
  17   1 -10        509.23        574.19        52.20 o                         
  18   1 -10          7.83         34.16        17.67 o                         
  19   1 -10         18.87         40.24        19.17 o                         
  20   1 -10         18.72         20.59        19.71 o                         
   0   2 -10        897.54        690.76        41.22 o                         
   1   2 -10         83.76         80.70         9.44 o                         
   2   2 -10         22.34         24.92         7.10 o                         
   3   2 -10        703.17        721.60        33.76 o                         
   4   2 -10        183.14        212.10        18.41 o                         
   5   2 -10        265.90        275.05        20.58 o                         
   6   2 -10        703.04        765.68        32.76 o                         
   7   2 -10        673.59        648.73        30.41 o                         
   8   2 -10       1435.44       1442.56        49.44 o                         
   9   2 -10        121.71         99.92        15.52 o                         
  10   2 -10        384.32        383.30        27.71 o                         
  11   2 -10        486.84        427.93        27.66 o                         
  12   2 -10        104.83        111.82        16.94 o                         
  13   2 -10       1112.29       1092.21        46.34 o                         
  14   2 -10         43.63         58.02        21.16 o                         
  15   2 -10         70.06         85.80        21.86 o                         
  16   2 -10        200.17        267.06        26.79 o                         
  17   2 -10         31.04         39.00        17.26 o                         
  18   2 -10         55.51         87.10        20.65 o                         
  19   2 -10         67.98         35.96        29.50 o                         
   1   3 -10        391.90        328.01        31.98 o                         
   2   3 -10        275.22        310.97        25.38 o                         
   3   3 -10        228.76        195.71        22.72 o                         
   4   3 -10        236.73        237.99        24.78 o                         
   5   3 -10         47.14         46.74        13.32 o                         
   6   3 -10         11.43         24.03        12.35 o                         
   7   3 -10         64.71         71.36        17.03 o                         
   8   3 -10         43.72         45.86        14.70 o                         
   9   3 -10        283.01        227.34        22.19 o                         
  10   3 -10        345.74        395.32        29.72 o                         
  11   3 -10         85.07         83.71        15.26 o                         
  12   3 -10         74.19         54.34        14.10 o                         
  13   3 -10         92.10         92.60        15.86 o                         
  14   3 -10        178.06        203.80        28.71 o                         
  15   3 -10        179.33        255.28        33.76 o                         
  16   3 -10         14.38         23.05        18.59 o                         
  17   3 -10         20.70         16.01        18.87 o                         
   0   4 -10       2225.07       2427.85       132.67 o                         
   1   4 -10        797.87        777.21        56.78 o                         
   2   4 -10        451.01        463.08        38.68 o                         
   3   4 -10        435.45        377.54        42.89 o                         
   4   4 -10        248.05        282.03        27.06 o                         
   5   4 -10         54.74         77.79        17.93 o                         
   6   4 -10          2.76          5.08        15.20 o                         
   7   4 -10        123.74        115.07        20.75 o                         
   8   4 -10        674.03        711.25        46.09 o                         
   9   4 -10        244.50        245.47        29.04 o                         
  10   4 -10          9.09         20.86        16.79 o                         
  11   4 -10        104.84         51.06        26.70 o                         
  12   4 -10        306.02        386.47        51.43 o                         
  13   4 -10         21.27         -5.78        21.85 o                         
  14   4 -10         13.31         61.59        34.00 o                         
  15   4 -10         19.78         10.85        27.87 o                         
   1   5 -10         48.17         56.60        22.65 o                         
   2   5 -10        102.11        135.16        26.83 o                         
   3   5 -10        148.29        106.52        38.25 o                         
   4   5 -10        131.16        108.35        34.43 o                         
   5   5 -10          6.70         36.40        23.60 o                         
   6   5 -10        621.70        647.81        58.67 o                         
   7   5 -10         66.78        108.55        52.62 o                         
   8   5 -10        143.83        126.32        54.26 o                         
   9   5 -10         88.83        161.81        58.16 o                         
  10   5 -10        365.64        291.88        53.66 o                         
   2   0  -9       5351.81       5046.72       147.22 o                         
   4   0  -9       9260.65      11596.87       327.28 o                         
   6   0  -9       4738.05       5458.96       205.46 o                         
   8   0  -9       2087.33       2445.33        73.84 o                         
  10   0  -9        120.61        119.67        18.15 o                         
  12   0  -9        375.13        363.77        43.65 o                         
  14   0  -9        554.90        527.58        58.63 o                         
  16   0  -9         63.52         86.11        40.11 o                         
  18   0  -9       1355.21       1185.17        84.77 o                         
  20   0  -9        194.97        218.97        43.85 o                         
   0   1  -9        188.57        128.18        12.77 o                         
   1   1  -9        225.27        166.89         8.80 o                         
   2   1  -9         47.80         89.00        14.95 o                         
   3   1  -9       4014.61       3536.39        76.91 o                         
   4   1  -9        592.46        586.61        26.21 o                         
   5   1  -9         33.92         24.77         8.42 o                         
   6   1  -9        984.72        973.12        35.06 o                         
   7   1  -9        268.24        296.62        24.10 o                         
   8   1  -9       1807.99       2174.07        64.40 o                         
   9   1  -9        464.23        433.64        24.19 o                         
  10   1  -9        518.07        406.49        24.50 o                         
  11   1  -9         34.04         17.42         9.77 o                         
  12   1  -9        148.86        177.50        33.69 o                         
  13   1  -9        373.75        350.51        29.87 o                         
  14   1  -9        203.03        213.33        25.76 o                         
  15   1  -9         59.49         63.85        18.52 o                         
  16   1  -9        130.93        143.98        23.54 o                         
  17   1  -9        235.93        205.35        27.20 o                         
  18   1  -9          5.73         -3.14        17.59 o                         
  19   1  -9         53.26         70.14        21.14 o                         
  20   1  -9        109.45         93.49        24.05 o                         
   1   2  -9        531.03        499.33        20.40 o                         
   2   2  -9         25.23         44.00         8.07 o                         
   3   2  -9        235.42        223.96        20.92 o                         
   4   2  -9       1556.66       1797.91        74.95 o                         
   5   2  -9        486.01        506.14        25.48 o                         
   6   2  -9       2308.10       3389.13        89.42 o                         
   7   2  -9        498.66        443.60        25.97 o                         
   8   2  -9         10.02         27.30        10.30 o                         
   9   2  -9        168.85        157.99        18.49 o                         
  10   2  -9        103.84        128.78        16.64 o                         
  11   2  -9        832.44        728.01        33.85 o                         
  12   2  -9        118.35        133.04        17.84 o                         
  13   2  -9        555.26        615.20        37.42 o                         
  14   2  -9         44.60         29.05        17.86 o                         
  15   2  -9        308.12        295.21        27.07 o                         
  16   2  -9         45.39         59.64        15.90 o                         
  17   2  -9         32.42         33.64        18.05 o                         
  18   2  -9        230.75        213.90        35.15 o                         
  19   2  -9        116.82         99.98        28.57 o                         
   0   3  -9         66.67         57.10        16.86 o                         
   1   3  -9        721.81        618.58        29.12 o                         
   2   3  -9       2183.61       2175.41        68.32 o                         
   3   3  -9          9.63          0.56        11.96 o                         
   4   3  -9         39.19         29.28        16.52 o                         
   5   3  -9        106.32         93.14        17.40 o                         
   6   3  -9          7.92         17.43        10.94 o                         
   7   3  -9         76.66         62.06        14.85 o                         
   8   3  -9         31.80         37.42        16.56 o                         
   9   3  -9         54.50         54.87        16.22 o                         
  10   3  -9       1599.31       1576.34        57.62 o                         
  11   3  -9        178.88        138.57        20.09 o                         
  12   3  -9        539.64        525.20        35.28 o                         
  13   3  -9         24.37         34.55        16.75 o                         
  14   3  -9        143.74        151.91        27.00 o                         
  15   3  -9         75.92        120.31        23.94 o                         
  16   3  -9        101.35        105.33        27.63 o                         
  17   3  -9        237.44        223.79        38.87 o                         
  18   3  -9        101.82        125.28        42.63 o                         
   1   4  -9        323.94        331.71        32.61 o                         
   2   4  -9        449.67        396.48        35.17 o                         
   3   4  -9        126.46         99.85        19.88 o                         
   4   4  -9         50.76         39.24        14.55 o                         
   5   4  -9         77.12         86.33        18.93 o                         
   6   4  -9         29.72         36.59        15.27 o                         
   7   4  -9         15.79          7.22        12.52 o                         
   8   4  -9        217.37        245.41        29.31 o                         
   9   4  -9        201.10        211.03        34.44 o                         
  10   4  -9          8.00         45.40        18.31 o                         
  11   4  -9        116.07        110.15        24.50 o                         
  12   4  -9         11.45         18.33        19.51 o                         
  13   4  -9         12.50         -7.14        24.11 o                         
  14   4  -9         60.70         15.97        33.85 o                         
  15   4  -9         39.05         69.29        33.93 o                         
   0   5  -9        481.23        598.26        67.42 o                         
   1   5  -9        312.09        278.09        33.69 o                         
   2   5  -9         19.76         31.82        29.13 o                         
   3   5  -9         14.90         62.96        22.96 o                         
   4   5  -9         52.71         86.52        26.57 o                         
   5   5  -9         48.42         67.20        25.23 o                         
   6   5  -9         35.77        109.08        49.09 o                         
   7   5  -9        106.38         74.75        47.71 o                         
   8   5  -9         44.98        138.34        44.18 o                         
   9   5  -9        140.62        230.10        41.55 o                         
  10   5  -9         50.11         -2.29        32.28 o                         
   0   0  -8       5174.27       5903.18       489.09 o                         
   2   0  -8      10454.61      11783.53       328.17 o                         
   4   0  -8       1276.88       1329.79        49.05 o                         
   6   0  -8       1236.21       1314.28        52.00 o                         
   8   0  -8       5038.14       6515.89       194.95 o                         
  10   0  -8       9412.54      11354.95       330.58 o                         
  12   0  -8        136.60        150.52        23.36 o                         
  14   0  -8        938.26       1026.45       116.16 o                         
  16   0  -8        310.96        255.54        66.61 o                         
  18   0  -8        128.33        124.95        35.74 o                         
  20   0  -8        134.95        154.34        39.81 o                         
   1   1  -8       1254.44       1029.55        25.73 o                         
   2   1  -8       1015.13       1288.02        36.32 o                         
   3   1  -8       8433.81       8187.19       180.83 o                         
   4   1  -8      11930.19      13309.22       296.05 o                         
   5   1  -8        924.64        824.23        29.63 o                         
   6   1  -8       2539.45       3194.24        83.52 o                         
   7   1  -8       4664.32       4648.86       113.97 o                         
   8   1  -8       1684.55       1919.12        58.20 o                         
   9   1  -8        993.90        920.93        32.74 o                         
  10   1  -8        135.39        114.46        19.86 o                         
  11   1  -8        785.29        737.46        34.07 o                         
  12   1  -8       1179.89       1132.39        56.11 o                         
  13   1  -8         11.35         13.56        10.01 o                         
  14   1  -8        120.50         70.31        22.17 o                         
  15   1  -8         20.33         10.40        13.85 o                         
  16   1  -8        575.54        550.90        42.53 o                         
  17   1  -8         10.61         28.50        21.35 o                         
  18   1  -8        658.75        684.30        49.69 o                         
  19   1  -8        164.34        172.77        29.24 o                         
  20   1  -8         54.27         48.88        21.15 o                         
  21   1  -8         13.68         23.97        20.38 o                         
   0   2  -8        487.55        749.36        45.24 o                         
   1   2  -8        168.97        133.68        14.42 o                         
   2   2  -8        760.08        744.63        37.92 o                         
   3   2  -8        283.51        318.76        19.77 o                         
   4   2  -8       1489.04       1675.13        50.77 o                         
   5   2  -8       1809.38       1888.14        54.55 o                         
   6   2  -8       5393.38       6724.18       159.77 o                         
   7   2  -8        852.14        860.73        40.63 o                         
   8   2  -8          3.92         56.96        12.45 o                         
   9   2  -8         15.42         21.00        10.88 o                         
  10   2  -8         54.36         36.46        11.30 o                         
  11   2  -8        404.35        410.49        28.32 o                         
  12   2  -8        131.79        183.35        20.33 o                         
  13   2  -8        371.40        352.97        27.67 o                         
  14   2  -8        440.77        476.87        33.53 o                         
  15   2  -8        329.31        345.86        29.59 o                         
  16   2  -8         65.76         92.28        17.45 o                         
  17   2  -8        141.50        127.40        19.89 o                         
  18   2  -8          9.11         16.71        26.37 o                         
  19   2  -8        178.81        184.47        34.50 o                         
  20   2  -8         22.60         85.49        30.77 o                         
   1   3  -8        672.49        618.70        28.60 o                         
   2   3  -8         14.70          4.81        10.98 o                         
   3   3  -8        238.14        216.29        23.28 o                         
   4   3  -8       1528.53       1546.03        59.56 o                         
   5   3  -8        105.71         97.52        17.33 o                         
   6   3  -8        670.82        748.06        61.83 o                         
   7   3  -8         46.51         37.40        13.77 o                         
   8   3  -8         72.88        106.61        18.75 o                         
   9   3  -8        145.37        120.95        19.59 o                         
  10   3  -8       1049.09       1156.98        47.66 o                         
  11   3  -8        311.08        269.60        26.09 o                         
  12   3  -8        374.78        365.96        33.43 o                         
  13   3  -8         55.62         76.50        22.26 o                         
  14   3  -8        776.33        919.66        68.96 o                         
  15   3  -8         82.23         93.73        27.86 o                         
  16   3  -8          7.03         19.40        22.73 o                         
  17   3  -8        156.89        264.77        51.00 o                         
  18   3  -8         21.68         10.40        42.96 o                         
   0   4  -8       1871.84       2145.63       114.57 o                         
   1   4  -8        445.87        422.72        36.07 o                         
   2   4  -8         28.86         38.51        18.85 o                         
   3   4  -8         87.65         93.05        16.97 o                         
   4   4  -8         79.31        117.45        21.31 o                         
   5   4  -8          8.95         14.99        14.25 o                         
   6   4  -8         34.03         24.98        14.34 o                         
   7   4  -8        270.98        267.22        28.50 o                         
   8   4  -8        188.53        202.85        48.32 o                         
   9   4  -8        133.31        100.95        21.51 o                         
  10   4  -8         34.81         54.23        20.46 o                         
  11   4  -8         20.17         17.91        19.16 o                         
  12   4  -8         90.41         78.83        34.28 o                         
  13   4  -8          4.39        -32.70        29.94 o                         
  14   4  -8         22.19        -10.66        27.51 o                         
  15   4  -8         37.27         46.74        64.25 o                         
   1   5  -8        402.51        427.44        40.20 o                         
   2   5  -8        134.57        215.49        46.70 o                         
   3   5  -8         64.69         58.66        27.68 o                         
   4   5  -8        237.33        313.18        41.52 o                         
   5   5  -8        162.90        185.33        30.62 o                         
   6   5  -8          4.84         49.81        39.64 o                         
   7   5  -8         10.77         30.94        32.99 o                         
   8   5  -8          1.89         17.03        24.45 o                         
   9   5  -8         13.17         30.62        23.73 o                         
  10   5  -8          9.29          7.74        26.76 o                         
   2   0  -7       7827.67       8785.53       246.49 o                         
   4   0  -7        301.58        241.62        26.14 o                         
   6   0  -7       1432.04       1287.87        51.22 o                         
   8   0  -7      18039.15      23519.82       644.05 o                         
  10   0  -7        391.36        393.44        29.63 o                         
  12   0  -7        944.47        954.03        93.12 o                         
  14   0  -7       1593.63       1664.96       238.03 o                         
  16   0  -7         84.72         97.86        24.59 o                         
  18   0  -7         54.15         38.72        27.92 o                         
  20   0  -7         47.06         -5.07        27.36 o                         
   0   1  -7        883.56        854.28        34.13 o                         
   1   1  -7       2112.44       2161.98        45.07 o                         
   2   1  -7       3018.12       2793.41        78.15 o                         
   3   1  -7       7955.79       7651.93       170.14 o                         
   4   1  -7       1272.69       1533.58        44.20 o                         
   5   1  -7       1279.98       1105.31        35.91 o                         
   6   1  -7       3662.65       4030.01       100.09 o                         
   7   1  -7       2610.20       2543.54        68.42 o                         
   8   1  -7        554.96        631.83        26.06 o                         
   9   1  -7       3856.57       3612.58        86.60 o                         
  10   1  -7        195.22        146.29        16.82 o                         
  11   1  -7        446.56        395.87        32.22 o                         
  12   1  -7        441.38        452.15        29.94 o                         
  13   1  -7         67.68         43.87        12.33 o                         
  14   1  -7        175.97        184.83        24.07 o                         
  15   1  -7        264.06        232.83        30.78 o                         
  16   1  -7        449.83        440.29        43.61 o                         
  17   1  -7         90.91         56.99        23.08 o                         
  18   1  -7        260.41        227.04        30.30 o                         
  19   1  -7        143.32        161.77        27.20 o                         
  20   1  -7        133.08        129.05        26.36 o                         
  21   1  -7        105.22        152.48        48.55 o                         
   1   2  -7        334.84        291.45        16.97 o                         
   2   2  -7       1075.91        993.28        33.11 o                         
   3   2  -7        957.00        941.27        32.95 o                         
   4   2  -7        463.41        431.58        23.02 o                         
   5   2  -7       1065.97       1050.41        36.53 o                         
   6   2  -7        171.48        112.44        17.72 o                         
   7   2  -7        976.23        990.03        36.93 o                         
   8   2  -7         66.78         65.87        12.83 o                         
   9   2  -7        784.60        779.02        32.00 o                         
  10   2  -7        303.79        293.87        23.89 o                         
  11   2  -7        301.73        272.57        23.37 o                         
  12   2  -7        267.64        265.07        23.91 o                         
  13   2  -7       1911.70       1979.38        65.61 o                         
  14   2  -7         21.04         21.50        12.82 o                         
  15   2  -7        110.52        129.56        21.04 o                         
  16   2  -7       1182.89       1227.94        51.93 o                         
  17   2  -7         46.97         42.25        19.79 o                         
  18   2  -7        412.11        436.48        50.60 o                         
  19   2  -7        330.26        310.10        43.53 o                         
  20   2  -7         90.16         87.64        30.56 o                         
   0   3  -7       4941.29       5458.07       175.64 o                         
   1   3  -7        264.14        247.38        19.53 o                         
   2   3  -7        274.39        345.07        23.29 o                         
   3   3  -7        462.39        514.40        54.47 o                         
   4   3  -7         57.53         75.38        16.38 o                         
   5   3  -7        549.81        550.86        34.73 o                         
   6   3  -7        424.97        439.53        31.09 o                         
   7   3  -7        103.40         94.29        17.03 o                         
   8   3  -7         18.69         29.51        12.55 o                         
   9   3  -7         25.57         22.74        10.95 o                         
  10   3  -7       2119.29       2259.23        73.03 o                         
  11   3  -7        274.37        265.06        27.63 o                         
  12   3  -7        114.49        100.70        19.80 o                         
  13   3  -7        375.96        319.82        39.81 o                         
  14   3  -7        238.02        204.25        34.30 o                         
  15   3  -7         67.79         39.48        31.81 o                         
  16   3  -7         47.72         75.40        56.48 o                         
  17   3  -7        223.73        262.98        52.02 o                         
  18   3  -7        107.33        159.87        40.93 o                         
   1   4  -7        473.16        425.92        34.50 o                         
   2   4  -7        436.06        442.06        32.48 o                         
   3   4  -7        298.02        254.85        27.30 o                         
   4   4  -7          9.50         17.76        13.67 o                         
   5   4  -7        229.57        232.89        25.21 o                         
   6   4  -7         45.21         29.77        14.70 o                         
   7   4  -7        340.97        336.69        30.22 o                         
   8   4  -7        492.30        502.29        42.46 o                         
   9   4  -7        158.22        120.71        24.28 o                         
  10   4  -7         40.57         66.62        21.06 o                         
  11   4  -7          3.94         68.68        31.90 o                         
  12   4  -7         44.80         41.61        38.22 o                         
  13   4  -7         20.77          6.60        24.56 o                         
  14   4  -7         92.51         68.78        39.56 o                         
  15   4  -7         29.14         20.64        37.84 o                         
   0   5  -7         61.66         79.23        31.12 o                         
   1   5  -7        183.85        213.25        29.47 o                         
   2   5  -7         71.04        187.35        28.56 o                         
   3   5  -7        385.89        346.47        66.60 o                         
   4   5  -7        124.27        126.67        30.53 o                         
   5   5  -7        129.59        219.95        38.00 o                         
   6   5  -7        492.22        603.90        95.75 o                         
   7   5  -7        171.75        174.34        35.80 o                         
   8   5  -7         16.13         12.51        38.78 o                         
   9   5  -7         63.32         63.44        38.58 o                         
  10   5  -7        553.47        603.92       131.95 o                         
  11   5  -7         36.95         38.75        33.18 o                         
   0   0  -6       6985.88       6561.99       225.95 o                         
   2   0  -6      69231.51      81381.65      2199.96 o                         
   4   0  -6       8500.15      10096.06       351.21 o                         
   6   0  -6        126.42        149.79        13.74 o                         
   8   0  -6         77.51        145.64        17.91 o                         
  10   0  -6         67.28         52.40        14.22 o                         
  12   0  -6       3572.18       4041.19       139.08 o                         
  14   0  -6        843.17        879.87        65.96 o                         
  16   0  -6        246.86        255.35        42.01 o                         
  18   0  -6        926.20        994.47       119.23 o                         
  20   0  -6        286.25        361.72        56.99 o                         
   1   1  -6       2024.91       1887.86        43.47 o                         
   2   1  -6       6444.15       7940.83       182.66 o                         
   3   1  -6      11552.04      10831.56       233.64 o                         
   4   1  -6       4429.57       6281.87       144.15 o                         
   5   1  -6       1726.90       1406.32        41.76 o                         
   6   1  -6         54.20         69.93        10.97 o                         
   7   1  -6       1329.70       1546.01        71.83 o                         
   8   1  -6        307.25        267.88        26.95 o                         
   9   1  -6       1924.10       1873.97        56.88 o                         
  10   1  -6         59.71         61.03        16.27 o                         
  11   1  -6         56.10         51.19        11.82 o                         
  12   1  -6        293.18        322.98        25.26 o                         
  13   1  -6        729.68        722.79        35.79 o                         
  14   1  -6        132.22        131.27        17.95 o                         
  15   1  -6         66.60         48.13        18.71 o                         
  16   1  -6        143.40        130.29        18.01 o                         
  17   1  -6        226.38        237.85        34.28 o                         
  18   1  -6       1681.10       1774.85        84.05 o                         
  19   1  -6         78.85        102.46        23.53 o                         
  20   1  -6         59.48         74.35        23.28 o                         
  21   1  -6        174.29        211.50        38.29 o                         
   0   2  -6      14360.63      15789.53       447.87 o                         
   1   2  -6        519.59        470.93        21.95 o                         
   2   2  -6        287.69        328.51        18.58 o                         
   3   2  -6       2826.40       3089.11        98.65 o                         
   4   2  -6         58.40         39.10         9.53 o                         
   5   2  -6         79.29         90.79        13.83 o                         
   6   2  -6        610.71        725.22        30.33 o                         
   7   2  -6       1434.99       1378.92        45.44 o                         
   8   2  -6       1623.66       1582.95        47.05 o                         
   9   2  -6        108.64         99.08        13.67 o                         
  10   2  -6        217.38        177.13        22.82 o                         
  11   2  -6        188.57        157.26        21.12 o                         
  12   2  -6         64.46         79.72        14.82 o                         
  13   2  -6        692.54        685.24        36.85 o                         
  14   2  -6        642.57        686.86        37.76 o                         
  15   2  -6        171.69        190.30        21.26 o                         
  16   2  -6        249.06        286.47        27.13 o                         
  17   2  -6        238.97        244.37        30.90 o                         
  18   2  -6        246.36        240.86        31.46 o                         
  19   2  -6         42.69         16.92        23.55 o                         
  20   2  -6        382.89        468.56        87.39 o                         
   1   3  -6        803.29        836.37        26.69 o                         
   2   3  -6       2515.78       3065.37        68.54 o                         
   3   3  -6        191.00        234.17        23.85 o                         
   4   3  -6         12.05          9.43        11.91 o                         
   5   3  -6         28.76         26.16        13.79 o                         
   6   3  -6        120.73        127.84        18.50 o                         
   7   3  -6         49.44         48.24        12.63 o                         
   8   3  -6        268.78        359.34        31.55 o                         
   9   3  -6        230.29        233.96        22.43 o                         
  10   3  -6        104.28         97.07        16.91 o                         
  11   3  -6       2749.83       2856.03       114.35 o                         
  12   3  -6        102.51        108.70        23.43 o                         
  13   3  -6        266.77        303.13        38.58 o                         
  14   3  -6        135.55        208.94        33.64 o                         
  15   3  -6        115.11         91.03        31.87 o                         
  16   3  -6         45.74         40.04        36.37 o                         
  17   3  -6        350.68        480.51        67.09 o                         
  18   3  -6         36.89         54.80        48.17 o                         
   0   4  -6          0.88         11.89        18.66 o                         
   1   4  -6        334.01        372.57        32.53 o                         
   2   4  -6         20.20         46.88        13.28 o                         
   3   4  -6        168.44        143.74        20.05 o                         
   4   4  -6        603.77        564.01        38.83 o                         
   5   4  -6        709.59        679.04        42.57 o                         
   6   4  -6         60.46         53.59        16.16 o                         
   7   4  -6        698.57        614.62        48.65 o                         
   8   4  -6        144.87        182.61        29.67 o                         
   9   4  -6       1000.27       1015.89        55.97 o                         
  10   4  -6        529.93        526.76        72.69 o                         
  11   4  -6         10.76         17.33        40.15 o                         
  12   4  -6         14.53         36.86        27.86 o                         
  13   4  -6         53.20         45.41        26.53 o                         
  14   4  -6         64.33         50.03        51.03 o                         
  15   4  -6         20.10         53.92        33.30 o                         
   1   5  -6        115.61        159.04        25.84 o                         
   2   5  -6         61.61         80.86        27.04 o                         
   3   5  -6        523.57        536.93        50.50 o                         
   4   5  -6          3.75         44.17        26.69 o                         
   5   5  -6         48.72         44.52        40.48 o                         
   6   5  -6        245.12        286.15        63.25 o                         
   7   5  -6         39.73         38.71        27.71 o                         
   8   5  -6         10.12         45.94        27.19 o                         
   9   5  -6          4.50         -7.60        33.42 o                         
  10   5  -6         17.20         51.51        33.49 o                         
  11   5  -6          3.36        -15.82        38.59 o                         
   2   0  -5      47287.31      51787.91      1403.51 o                         
   4   0  -5       3695.83       3965.39       167.61 o                         
   6   0  -5       3736.42       3825.06       118.23 o                         
   8   0  -5       1587.73       1792.86        69.58 o                         
  10   0  -5       3255.29       3811.98       126.29 o                         
  12   0  -5        425.01        487.31        34.77 o                         
  14   0  -5        355.36        387.56        45.78 o                         
  16   0  -5         23.50         28.15        22.04 o                         
  18   0  -5        548.42        516.26        63.49 o                         
  20   0  -5        173.88        236.02        42.17 o                         
   0   1  -5        535.07        674.18        23.67 o                         
   1   1  -5        506.55        396.78        16.68 o                         
   2   1  -5         22.59         10.44         5.62 o                         
   3   1  -5       8214.47       7397.29       162.83 o                         
   4   1  -5       2722.58       3323.62        81.44 o                         
   5   1  -5         40.58         31.65        11.06 o                         
   6   1  -5        448.44        397.29        20.83 o                         
   7   1  -5       2236.22       2221.26        55.44 o                         
   8   1  -5       3805.78       5008.57       122.05 o                         
   9   1  -5        223.91        237.37        19.55 o                         
  10   1  -5        123.59        174.52        18.01 o                         
  11   1  -5        446.13        408.83        33.17 o                         
  12   1  -5         64.51         57.15        12.28 o                         
  13   1  -5       2133.30       2037.07        66.07 o                         
  14   1  -5        273.21        261.52        24.77 o                         
  15   1  -5        917.39        835.55        41.58 o                         
  16   1  -5       1108.57       1093.02        55.99 o                         
  17   1  -5         41.38         44.30        18.00 o                         
  18   1  -5        118.00         94.49        21.88 o                         
  19   1  -5        136.56        163.10        25.87 o                         
  20   1  -5          9.14         -2.12        18.88 o                         
  21   1  -5         33.99        100.49        30.47 o                         
   1   2  -5        263.58        209.29        12.65 o                         
   2   2  -5        490.10        366.84        16.91 o                         
   3   2  -5       3267.40       3142.61       113.10 o                         
   4   2  -5       2120.54       2719.43        80.45 o                         
   5   2  -5        455.79        417.22        22.36 o                         
   6   2  -5      11916.55      13942.72       311.81 o                         
   7   2  -5        885.27        833.87        32.17 o                         
   8   2  -5        208.02        201.97        16.89 o                         
   9   2  -5        335.39        348.64        23.66 o                         
  10   2  -5        243.64        237.46        20.41 o                         
  11   2  -5        294.48        227.87        21.26 o                         
  12   2  -5       1931.57       1989.24        64.70 o                         
  13   2  -5        350.07        352.74        26.88 o                         
  14   2  -5       2573.45       2810.60        99.80 o                         
  15   2  -5        409.57        442.41        31.58 o                         
  16   2  -5        159.27        144.94        24.78 o                         
  17   2  -5         58.09         31.33        21.93 o                         
  18   2  -5         83.50        122.47        24.19 o                         
  19   2  -5         18.64         25.43        30.92 o                         
  20   2  -5         15.43         93.36        77.27 o                         
   0   3  -5         73.73         95.51        21.57 o                         
   1   3  -5        182.72        187.02        15.32 o                         
   2   3  -5         92.31        142.49        16.68 o                         
   3   3  -5         99.72        116.42        19.23 o                         
   4   3  -5       2047.00       2688.13        76.00 o                         
   5   3  -5        287.28        257.42        22.01 o                         
   6   3  -5         22.87         40.06        15.74 o                         
   7   3  -5        172.35        181.86        39.54 o                         
   8   3  -5        195.99        268.37        28.42 o                         
   9   3  -5        122.38        145.84        21.88 o                         
  10   3  -5       1537.01       1628.99        78.26 o                         
  11   3  -5       1807.31       1815.16        82.81 o                         
  12   3  -5        829.61        878.01        59.37 o                         
  13   3  -5        264.80        334.94        39.28 o                         
  14   3  -5        290.41        354.95        42.63 o                         
  15   3  -5        529.34        496.61        68.92 o                         
  16   3  -5         18.98         58.02        30.45 o                         
  17   3  -5        297.38        203.07        56.11 o                         
  18   3  -5         74.33        122.64        36.05 o                         
   1   4  -5        732.63        759.06        38.37 o                         
   2   4  -5       1062.45       1257.69        67.56 o                         
   3   4  -5        476.42        422.44        30.59 o                         
   4   4  -5          7.49          8.30        12.56 o                         
   5   4  -5        245.82        224.35        23.85 o                         
   6   4  -5         70.33         49.12        16.86 o                         
   7   4  -5        539.76        395.40        40.69 o                         
   8   4  -5         55.55         52.45        17.97 o                         
   9   4  -5       1088.39       1186.56       122.92 o                         
  10   4  -5         97.82        160.64        86.72 o                         
  11   4  -5         10.00        -21.83        19.69 o                         
  12   4  -5         86.23         60.69        32.40 o                         
  13   4  -5         18.56          2.38        24.49 o                         
  14   4  -5        175.73        195.97        46.37 o                         
  15   4  -5         99.84         91.40        52.62 o                         
   0   5  -5        785.15        922.23        79.32 o                         
   1   5  -5        210.90        224.12        29.38 o                         
   2   5  -5        787.71        897.31        64.61 o                         
   3   5  -5        115.91        130.90        28.75 o                         
   4   5  -5        177.44        327.99        67.95 o                         
   5   5  -5          5.94         14.89        38.85 o                         
   6   5  -5        188.66        148.71        33.20 o                         
   7   5  -5          9.09         -5.02        23.10 o                         
   8   5  -5        123.69        191.74        49.62 o                         
   9   5  -5         23.20         55.02        40.74 o                         
  10   5  -5        390.89        570.58        81.20 o                         
  11   5  -5         24.33          9.29        24.13 o                         
   0   0  -4        625.22        651.64        65.18 o                         
   2   0  -4         44.96         27.59         6.39 o                         
   4   0  -4        572.65        528.84        54.40 o                         
   6   0  -4        140.74        127.75        20.39 o                         
   8   0  -4       9329.20      11268.62       321.54 o                         
  10   0  -4        263.71        247.28        33.08 o                         
  12   0  -4        371.05        393.16        32.70 o                         
  14   0  -4        164.70        145.24        20.68 o                         
  16   0  -4       2587.03       2642.01       136.44 o                         
  18   0  -4        259.78        291.54        47.29 o                         
  20   0  -4        516.86        606.85        71.57 o                         
   1   1  -4       2614.86       2118.40        75.51 o                         
   2   1  -4       4727.58       5929.42       135.38 o                         
   3   1  -4         15.74         -6.02         9.98 o                         
   4   1  -4        550.60        961.98        30.97 o                         
   5   1  -4       3674.11       3400.20       124.70 o                         
   6   1  -4       1935.53       2210.87        73.24 o                         
   7   1  -4         57.03         51.31         9.90 o                         
   8   1  -4        241.11        256.51        19.00 o                         
   9   1  -4        632.66        605.91        27.47 o                         
  10   1  -4       1638.58       1819.39        55.92 o                         
  11   1  -4        495.25        417.88        26.81 o                         
  12   1  -4         12.26          4.57         9.55 o                         
  13   1  -4        988.43        993.59        40.69 o                         
  14   1  -4         12.97          9.57        10.58 o                         
  15   1  -4        892.01        869.72        41.85 o                         
  16   1  -4        432.98        455.01        33.29 o                         
  17   1  -4        135.86        182.58        22.98 o                         
  18   1  -4         31.66         40.03        19.53 o                         
  19   1  -4        160.55        205.36        29.98 o                         
  20   1  -4         38.22         60.57        25.97 o                         
  21   1  -4         75.45         68.63        28.78 o                         
   0   2  -4         49.29         22.82        10.35 o                         
   1   2  -4         62.23         48.48        10.03 o                         
   2   2  -4        472.53        480.64        22.33 o                         
   3   2  -4        552.04        536.61        43.01 o                         
   4   2  -4       2469.40       3302.43        84.24 o                         
   5   2  -4        722.35        675.19        54.74 o                         
   6   2  -4         85.81        103.28        12.86 o                         
   7   2  -4        286.52        266.49        17.76 o                         
   8   2  -4       1484.39       1404.44        55.23 o                         
   9   2  -4        637.74        650.20        31.31 o                         
  10   2  -4        336.01        327.79        23.60 o                         
  11   2  -4          2.38         -2.28         8.51 o                         
  12   2  -4       4544.65       4826.11       126.91 o                         
  13   2  -4        460.28        484.23        46.17 o                         
  14   2  -4        117.49        129.94        18.34 o                         
  15   2  -4       1309.79       1386.74        53.24 o                         
  16   2  -4        203.88        259.16        31.06 o                         
  17   2  -4         11.36         38.23        16.96 o                         
  18   2  -4         52.58         65.81        20.90 o                         
  19   2  -4         78.04         95.67        29.28 o                         
  20   2  -4         12.23          7.28        32.36 o                         
   1   3  -4        252.35        217.63        19.64 o                         
   2   3  -4         24.21         27.08        11.13 o                         
   3   3  -4        835.75        798.04        35.27 o                         
   4   3  -4         78.63         63.69        13.32 o                         
   5   3  -4        418.96        436.56        32.43 o                         
   6   3  -4        455.21        463.22        33.77 o                         
   7   3  -4        315.45        194.60        22.35 o                         
   8   3  -4        138.31        187.48        19.62 o                         
   9   3  -4         94.98        107.97        17.85 o                         
  10   3  -4        230.90        313.00        41.28 o                         
  11   3  -4        295.98        367.90        38.68 o                         
  12   3  -4        684.39        779.04        54.52 o                         
  13   3  -4         45.89         43.42        19.29 o                         
  14   3  -4        344.87        347.43        56.55 o                         
  15   3  -4        283.48        219.49        46.92 o                         
  16   3  -4         33.46          8.19        27.38 o                         
  17   3  -4         47.45         28.59        26.97 o                         
  18   3  -4         94.25         69.90        65.56 o                         
   0   4  -4        695.59        653.56        40.60 o                         
   1   4  -4        729.60        723.56        35.25 o                         
   2   4  -4         29.45         54.73        15.56 o                         
   3   4  -4        418.00        361.69        28.07 o                         
   4   4  -4        777.15        829.32        46.90 o                         
   5   4  -4         24.53         29.67        13.18 o                         
   6   4  -4        378.44        398.46        32.52 o                         
   7   4  -4        113.03         53.33        25.39 o                         
   8   4  -4        295.17        372.34        42.36 o                         
   9   4  -4        706.23        814.04        91.43 o                         
  10   4  -4        849.73        972.65        91.80 o                         
  11   4  -4         10.59         10.69        29.10 o                         
  12   4  -4         57.35         64.15        30.09 o                         
  13   4  -4         22.80         52.30        28.92 o                         
  14   4  -4        571.69        626.28        81.36 o                         
  15   4  -4        641.07        591.52        78.91 o                         
  16   4  -4        320.36        369.32        65.10 o                         
   1   5  -4        134.10        142.81        35.46 o                         
   2   5  -4       1619.77       1779.33        86.92 o                         
   3   5  -4        336.36        383.09        52.99 o                         
   4   5  -4        257.86        449.69        80.63 o                         
   5   5  -4        164.40        184.02        31.62 o                         
   6   5  -4        936.06       1094.95        97.33 o                         
   7   5  -4        104.66         75.65        40.36 o                         
   8   5  -4        357.56        411.03        70.10 o                         
   9   5  -4        106.92        130.15        43.56 o                         
  10   5  -4          2.54          7.12        30.22 o                         
  11   5  -4         26.58         14.84        33.01 o                         
   2   0  -3      12047.99      15179.51       413.39 o                         
   4   0  -3       1972.93       2465.05        75.03 o                         
   6   0  -3      15876.90      19249.80       532.28 o                         
   8   0  -3        498.77        431.48        26.92 o                         
  10   0  -3       1313.88       1628.83        65.34 o                         
  12   0  -3         46.86         32.67        16.37 o                         
  14   0  -3         17.83          1.85        12.26 o                         
  16   0  -3        297.88        437.18        72.82 o                         
  18   0  -3        404.79        376.95        51.54 o                         
  20   0  -3        612.51        711.93        76.00 o                         
   0   1  -3      24823.33      31235.36       979.76 o                         
   1   1  -3       2304.04       1913.86        40.68 o                         
   2   1  -3      36149.41      41797.27       885.24 o                         
   3   1  -3      16403.49      16034.66       337.46 o                         
   4   1  -3        317.78        295.16        15.42 o                         
   5   1  -3       6985.90       6799.96       156.73 o                         
   6   1  -3         63.38         24.82         7.27 o                         
   7   1  -3       1591.97       1317.34        40.85 o                         
   8   1  -3        565.24        646.09        32.85 o                         
   9   1  -3        872.54        680.16        29.56 o                         
  10   1  -3        111.40        176.89        17.57 o                         
  11   1  -3        145.13        133.70        15.70 o                         
  12   1  -3        949.80        978.40        40.20 o                         
  13   1  -3        143.48        144.63        18.14 o                         
  14   1  -3        442.40        522.75        37.68 o                         
  15   1  -3        753.06        750.55        39.84 o                         
  16   1  -3         72.16        103.50        16.69 o                         
  17   1  -3        346.95        388.00        31.64 o                         
  18   1  -3        925.87        976.15        54.49 o                         
  19   1  -3         22.99         13.70        26.07 o                         
  20   1  -3        203.23        276.36        41.82 o                         
  21   1  -3        404.21        504.50        55.58 o                         
   1   2  -3        365.00        266.36        27.74 o                         
   2   2  -3        540.56        461.71        21.42 o                         
   3   2  -3        488.01        511.34        23.10 o                         
   4   2  -3       8781.70      10967.85       267.15 o                         
   5   2  -3        840.94        804.63        39.01 o                         
   6   2  -3        374.05        604.33        38.69 o                         
   7   2  -3       1020.77        937.92        41.70 o                         
   8   2  -3        568.93        615.70        34.83 o                         
   9   2  -3        300.02        267.51        24.77 o                         
  10   2  -3         25.92         16.78         9.80 o                         
  11   2  -3         80.52         36.56        13.25 o                         
  12   2  -3        536.59        552.67        38.80 o                         
  13   2  -3        998.05       1050.94        56.12 o                         
  14   2  -3        199.37        151.01        23.98 o                         
  15   2  -3        185.50        200.50        26.89 o                         
  16   2  -3        233.02        267.50        61.25 o                         
  17   2  -3         25.23         40.24        18.13 o                         
  18   2  -3         77.92         68.93        44.25 o                         
  19   2  -3         24.46         18.68        27.34 o                         
  20   2  -3          0.95        -23.85        45.44 o                         
   0   3  -3        424.39        606.88        46.11 o                         
   1   3  -3        494.37        522.58        35.59 o                         
   2   3  -3       2138.70       2073.51        78.70 o                         
   3   3  -3       1858.10       1700.53        53.59 o                         
   4   3  -3        140.84        135.48        20.04 o                         
   5   3  -3         30.25         55.67        16.20 o                         
   6   3  -3         25.22         35.95        10.73 o                         
   7   3  -3        561.99        479.87        26.60 o                         
   8   3  -3         65.32         77.52        14.32 o                         
   9   3  -3        197.27        168.19        20.61 o                         
  10   3  -3       1181.81       1196.77        62.76 o                         
  11   3  -3          6.11         -4.18        14.34 o                         
  12   3  -3        359.48        390.23        41.41 o                         
  13   3  -3        301.77        341.70        73.20 o                         
  14   3  -3        387.44        416.12        62.02 o                         
  15   3  -3         71.23         32.69        44.68 o                         
  16   3  -3        406.50        473.07        85.97 o                         
  17   3  -3        115.13        138.76        45.52 o                         
  18   3  -3        214.38        185.54        45.63 o                         
   1   4  -3       1383.92       1393.85        57.64 o                         
   2   4  -3        132.67        223.55        25.62 o                         
   3   4  -3        467.78        337.93        36.68 o                         
   4   4  -3         53.23         47.93        14.17 o                         
   5   4  -3        181.00        177.87        24.58 o                         
   6   4  -3        418.82        502.92        36.08 o                         
   7   4  -3        115.32        127.56        24.84 o                         
   8   4  -3        305.97        371.20        49.55 o                         
   9   4  -3         34.34         28.81        23.49 o                         
  10   4  -3        182.19        192.24        42.62 o                         
  11   4  -3         21.33         17.69        22.68 o                         
  12   4  -3         30.21         43.93        43.55 o                         
  13   4  -3         66.10         60.01        30.70 o                         
  14   4  -3         54.06         14.30        37.84 o                         
  15   4  -3         77.12        150.60        39.02 o                         
  16   4  -3         38.28        151.55        37.22 o                         
   0   5  -3         93.69         72.40        45.27 o                         
   1   5  -3         25.90         54.44        23.00 o                         
   2   5  -3       1374.41       1596.54        98.01 o                         
   3   5  -3        527.81        465.65        80.30 o                         
   4   5  -3        154.47        237.63       138.08 o                         
   5   5  -3        170.28        179.47        31.63 o                         
   6   5  -3         52.34         30.81        27.28 o                         
   7   5  -3        134.31        129.69        52.98 o                         
   8   5  -3         65.53         65.62        34.80 o                         
   9   5  -3         41.26         73.84        39.72 o                         
  10   5  -3         11.74         -4.87        32.41 o                         
  11   5  -3          2.79         40.86        36.49 o                         
   2   0  -2        129.70        109.20        10.93 o                         
   4   0  -2        106.86        119.82        18.46 o                         
   6   0  -2        812.63        776.46        43.60 o                         
   8   0  -2       7292.25       8387.51       304.36 o                         
  10   0  -2       6295.15       7698.12       391.53 o                         
  12   0  -2       1545.37       1663.87       129.79 o                         
  14   0  -2        457.59        381.81        50.66 o                         
  16   0  -2        105.57        112.12        26.40 o                         
  18   0  -2        774.39        702.12        71.71 o                         
  20   0  -2         12.70          2.67        31.75 o                         
   1   1  -2        345.99        282.86        13.04 o                         
   2   1  -2       1209.65       1443.35        34.51 o                         
   3   1  -2      11514.76      10547.06       241.91 o                         
   4   1  -2       6656.16       6565.53       133.42 o                         
   5   1  -2       4746.62       3908.67        85.45 o                         
   6   1  -2       6535.60       8385.62       188.56 o                         
   7   1  -2        389.19        305.62        28.06 o                         
   8   1  -2        170.44        205.16        17.74 o                         
   9   1  -2         28.75         35.04         9.70 o                         
  10   1  -2         77.52        101.53        14.13 o                         
  11   1  -2        613.21        529.07        29.51 o                         
  12   1  -2        425.97        377.86        26.42 o                         
  13   1  -2        243.65        213.03        21.27 o                         
  14   1  -2        393.08        393.93        29.32 o                         
  15   1  -2       1522.51       1550.48        57.43 o                         
  16   1  -2         69.11         90.74        17.48 o                         
  17   1  -2        451.28        462.30        33.98 o                         
  18   1  -2        195.78        242.01        27.72 o                         
  19   1  -2        879.54        956.84        69.55 o                         
  20   1  -2         67.02         89.55        31.14 o                         
  21   1  -2         18.43         68.51        27.69 o                         
   0   2  -2       3093.24       2997.34       165.72 o                         
   1   2  -2        547.63        521.90        36.98 o                         
   2   2  -2       2423.60       2731.24       146.86 o                         
   3   2  -2        874.33        881.86        35.79 o                         
   4   2  -2       3845.79       5044.31       133.90 o                         
   5   2  -2       1093.50       1091.33        63.00 o                         
   6   2  -2        722.45        776.93        28.33 o                         
   7   2  -2       1857.44       1697.42        52.99 o                         
   8   2  -2        347.81        308.72        27.30 o                         
   9   2  -2       1369.98       1146.98        52.23 o                         
  10   2  -2       1073.78       1188.63        47.83 o                         
  11   2  -2        194.68        188.52        18.20 o                         
  12   2  -2        272.62        306.52        23.91 o                         
  13   2  -2       2831.09       2798.23        83.53 o                         
  14   2  -2       4000.33       4588.72       140.91 o                         
  15   2  -2         35.49         39.31        18.19 o                         
  16   2  -2        535.69        492.86        41.96 o                         
  17   2  -2        271.24        231.90        43.78 o                         
  18   2  -2        127.71         69.90        61.86 o                         
  19   2  -2        102.55         62.84        32.74 o                         
  20   2  -2        215.79        257.41        47.71 o                         
   1   3  -2        830.74        836.42        42.16 o                         
   2   3  -2       1399.96       1618.72       104.68 o                         
   3   3  -2       1559.96       1546.67        76.06 o                         
   4   3  -2        410.27        354.73        29.60 o                         
   5   3  -2         56.75         48.89        12.07 o                         
   6   3  -2         24.42         36.82        10.61 o                         
   7   3  -2        149.04        166.28        18.38 o                         
   8   3  -2        605.88        606.93        31.66 o                         
   9   3  -2        499.06        477.92        36.74 o                         
  10   3  -2        443.51        498.28        48.65 o                         
  11   3  -2        824.20        869.64        90.33 o                         
  12   3  -2       3235.61       3926.92       185.37 o                         
  13   3  -2        121.68        135.31        31.60 o                         
  14   3  -2        222.09        200.58        41.35 o                         
  15   3  -2         31.91         28.04        23.39 o                         
  16   3  -2        616.98        644.88        80.13 o                         
  17   3  -2         50.76         83.93        32.35 o                         
  18   3  -2        885.26        791.81       102.51 o                         
   0   4  -2       1454.67       1704.25        92.94 o                         
   1   4  -2       1249.08       1264.99        62.61 o                         
   2   4  -2       1003.22        865.53       112.59 o                         
   3   4  -2        453.19        317.26        35.59 o                         
   4   4  -2         66.26         74.04        16.00 o                         
   5   4  -2        490.08        548.09        36.86 o                         
   6   4  -2        871.60       1058.20        54.06 o                         
   7   4  -2        214.83        176.99        35.59 o                         
   8   4  -2        467.56        479.16        54.32 o                         
   9   4  -2        205.47        126.08        31.88 o                         
  10   4  -2        119.95         80.98        31.81 o                         
  11   4  -2        218.00        203.03        46.06 o                         
  12   4  -2         49.70         66.56        30.85 o                         
  13   4  -2         96.89         44.19        27.80 o                         
  14   4  -2        179.65        197.36        44.83 o                         
  15   4  -2        459.41        551.25        74.98 o                         
  16   4  -2        419.86        528.88        75.69 o                         
   1   5  -2        470.51        578.43        60.87 o                         
   2   5  -2        416.89        527.96        72.53 o                         
   3   5  -2        284.53        340.14        54.93 o                         
   4   5  -2       1928.44       2559.06       110.96 o                         
   5   5  -2        121.36         59.91        29.77 o                         
   6   5  -2          0.72        -22.60        25.99 o                         
   7   5  -2         70.99         97.81        33.46 o                         
   8   5  -2         81.07         65.54        32.47 o                         
   9   5  -2         15.22        -35.85        23.90 o                         
  10   5  -2         29.46         -1.14        34.16 o                         
  11   5  -2          4.87        -46.10        32.43 o                         
   2   0  -1         32.91         78.29        12.18 o                         
   4   0  -1        838.53        928.18        45.07 o                         
   6   0  -1       4967.55       5837.75       210.88 o                         
   8   0  -1       1750.98       2066.93       131.11 o                         
  10   0  -1       2892.77       3933.11       181.93 o                         
  12   0  -1       1585.21       1570.37       145.94 o                         
  14   0  -1       2885.11       3530.48       154.68 o                         
  16   0  -1        533.54        514.31        56.79 o                         
  18   0  -1        259.40        180.42        59.72 o                         
  20   0  -1        168.86        267.24        47.30 o                         
  22   0  -1        479.42        473.38        90.29 o                         
   1   1  -1      10303.53       8315.03       278.48 o                         
   2   1  -1       5829.20       8641.83       468.55 o                         
   3   1  -1        384.74        314.69        18.88 o                         
   4   1  -1         42.03         31.20         7.29 o                         
   5   1  -1       6657.54       6152.06       142.91 o                         
   6   1  -1        303.49        276.58        31.02 o                         
   7   1  -1       1182.22        892.15        36.73 o                         
   8   1  -1        671.60        754.39        33.51 o                         
   9   1  -1        697.34        563.41        35.47 o                         
  10   1  -1         75.99         39.36        10.19 o                         
  11   1  -1       3190.20       3064.59        84.81 o                         
  12   1  -1        480.13        513.63        29.94 o                         
  13   1  -1         27.32         22.43        10.43 o                         
  14   1  -1        692.65        775.00        38.60 o                         
  15   1  -1        229.94        242.83        23.54 o                         
  16   1  -1        844.35        859.18        41.31 o                         
  17   1  -1         78.02         74.36        16.37 o                         
  18   1  -1        285.36        326.87        34.63 o                         
  19   1  -1        189.15        184.84        35.95 o                         
  20   1  -1        115.57        119.88        32.72 o                         
  21   1  -1        258.66        274.09        50.38 o                         
   1   2  -1       1421.71       1148.69        89.10 o                         
   2   2  -1        645.61        507.28        40.15 o                         
   3   2  -1        110.22         89.16        13.58 o                         
   4   2  -1        236.80        297.88        21.31 o                         
   5   2  -1       2406.03       2561.57        74.79 o                         
   6   2  -1       1178.42        951.88        33.95 o                         
   7   2  -1        436.37        446.02        34.08 o                         
   8   2  -1       4277.74       4583.72       114.37 o                         
   9   2  -1       2749.13       2716.52        75.77 o                         
  10   2  -1        573.57        566.23        31.53 o                         
  11   2  -1        110.05        107.77        20.57 o                         
  12   2  -1        397.80        429.20        29.88 o                         
  13   2  -1        307.20        331.73        27.70 o                         
  14   2  -1       2307.95       2406.88        99.43 o                         
  15   2  -1       2411.41       2671.00       218.92 o                         
  16   2  -1        233.13        295.77        86.55 o                         
  17   2  -1        308.16        396.60        57.14 o                         
  18   2  -1         60.19         14.38        26.42 o                         
  19   2  -1        172.53        164.13        94.83 o                         
  20   2  -1        221.66        241.42        47.28 o                         
   0   3  -1         56.10         22.59        22.34 o                         
   1   3  -1         45.66         43.36        14.73 o                         
   2   3  -1        638.65        761.98        48.74 o                         
   3   3  -1        238.05        279.74        24.95 o                         
   4   3  -1        522.81        622.53        39.91 o                         
   5   3  -1        317.97        377.26        22.75 o                         
   6   3  -1       2648.42       3248.11       128.93 o                         
   7   3  -1          8.34          3.55         9.38 o                         
   8   3  -1        224.69        192.35        18.92 o                         
   9   3  -1       1861.24       1775.70        90.91 o                         
  10   3  -1        126.28        119.63        21.44 o                         
  11   3  -1        115.19        114.44        29.80 o                         
  12   3  -1       5352.44       5615.87       291.33 o                         
  13   3  -1        275.72        390.38        58.00 o                         
  14   3  -1        105.49         82.94        31.29 o                         
  15   3  -1        111.48        131.12        38.36 o                         
  16   3  -1        314.40        355.91        57.88 o                         
  17   3  -1        119.49         90.42        35.81 o                         
  18   3  -1         34.78         44.94        28.93 o                         
   1   4  -1        312.36        270.95        30.30 o                         
   2   4  -1         67.20        125.72        28.27 o                         
   3   4  -1        239.39        206.44        27.72 o                         
   4   4  -1        449.20        485.98        43.18 o                         
   5   4  -1        190.90        156.45        22.72 o                         
   6   4  -1        294.68        401.63        47.81 o                         
   7   4  -1        735.31        749.85        74.48 o                         
   8   4  -1         44.82         78.04        27.31 o                         
   9   4  -1        323.22        297.54        43.41 o                         
  10   4  -1        293.29        328.00        74.78 o                         
  11   4  -1        157.62        160.36        32.69 o                         
  12   4  -1        222.55        230.39        81.14 o                         
  13   4  -1        496.62        465.16        80.09 o                         
  14   4  -1        170.58        162.89        39.62 o                         
  15   4  -1        186.60        175.98        43.98 o                         
  16   4  -1         64.69        109.98        40.64 o                         
   1   5  -1        551.50        595.34        90.88 o                         
   2   5  -1         63.12         44.43        25.08 o                         
   3   5  -1        250.04        294.81        37.56 o                         
   4   5  -1        916.31       1072.55        81.77 o                         
   5   5  -1        402.15        441.75        57.55 o                         
   6   5  -1         24.81          5.36        25.67 o                         
   7   5  -1         84.61        120.41        35.81 o                         
   8   5  -1        364.70        351.68        60.64 o                         
   9   5  -1        145.90        114.14        36.47 o                         
  10   5  -1         90.29        197.36        43.76 o                         
  11   5  -1          0.58          3.31        36.11 o                         
   2   0   0         73.23         90.85         8.87 o                         
   4   0   0         56.25         29.42         8.82 o                         
   6   0   0          9.91          4.04         8.18 o                         
   8   0   0       5170.08       5635.33       169.64 o                         
  10   0   0         14.60          4.22        10.77 o                         
  12   0   0        355.68        372.08        31.78 o                         
  14   0   0        275.85        216.12        33.91 o                         
  16   0   0        783.38        781.88       135.48 o                         
  18   0   0         54.73         85.11        30.38 o                         
  20   0   0       1693.06       2118.47       123.74 o                         
  22   0   0         13.16        140.10        59.63 o                         
   1   1   0      28413.77      25812.97       863.83 o                         
   2   1   0        275.29        267.75        15.19 o                         
   3   1   0       7777.94       6738.79       269.31 o                         
   4   1   0       5186.04       8153.71       178.20 o                         
   5   1   0       2152.37       2096.40        69.16 o                         
   6   1   0         10.46         16.78         6.66 o                         
   7   1   0         64.29         42.70         8.52 o                         
   8   1   0         57.40         59.59        13.33 o                         
   9   1   0        105.34         96.24        14.21 o                         
  10   1   0         11.96         10.77         7.71 o                         
  11   1   0       1156.87       1097.07        46.24 o                         
  12   1   0        199.35        278.73        22.41 o                         
  13   1   0         39.84         57.11        13.06 o                         
  14   1   0        112.41         92.30        15.65 o                         
  15   1   0          0.11         22.20        12.63 o                         
  16   1   0       3728.32       4215.92       122.46 o                         
  17   1   0       1065.67       1132.80        50.37 o                         
  18   1   0        193.87        213.69        37.26 o                         
  19   1   0          1.93         52.59        24.32 o                         
  20   1   0        377.94        516.87        67.38 o                         
  21   1   0          0.01         49.45        33.11 o                         
   0   2   0        185.06         94.91        25.03 o                         
   1   2   0       1945.05       1905.34        82.43 o                         
   2   2   0          0.20          2.50        10.23 o                         
   3   2   0          3.43         13.85         8.32 o                         
   4   2   0      13861.90      17396.19       419.77 o                         
   5   2   0       7904.57       8769.47       252.81 o                         
   6   2   0        217.77        215.58        15.92 o                         
   7   2   0        167.61        121.76        13.04 o                         
   8   2   0       1857.42       1807.19        54.72 o                         
   9   2   0        278.14        278.82        19.71 o                         
  10   2   0         56.49         57.31        10.77 o                         
  11   2   0         67.11         58.10        12.73 o                         
  12   2   0        315.03        323.74        25.16 o                         
  13   2   0         39.18         27.81        15.75 o                         
  14   2   0        424.44        410.99        40.87 o                         
  15   2   0       1406.53       1328.94       220.94 o                         
  16   2   0       1937.87       2142.30       165.04 o                         
  17   2   0        217.21        158.22        70.60 o                         
  18   2   0          5.48         -2.07        28.89 o                         
  19   2   0          0.08          7.19        26.99 o                         
  20   2   0        584.22        777.91        86.20 o                         
   1   3   0        568.52        483.12        82.61 o                         
   2   3   0          3.93         -4.19        10.78 o                         
   3   3   0         79.04         72.43        14.87 o                         
   4   3   0       1603.19       1798.85        60.91 o                         
   5   3   0        423.87        561.40        31.16 o                         
   6   3   0         89.27         83.36        14.06 o                         
   7   3   0          4.41          7.42         9.77 o                         
   8   3   0          1.72          8.02        11.54 o                         
   9   3   0        104.77         94.86        19.32 o                         
  10   3   0         26.73         52.45        19.67 o                         
  11   3   0        320.06        463.28        49.98 o                         
  12   3   0        320.86        362.87        54.47 o                         
  13   3   0       2236.69       2240.17       217.25 o                         
  14   3   0          6.88          6.41        21.54 o                         
  15   3   0         17.40         21.82        37.84 o                         
  16   3   0        539.52        657.25        77.40 o                         
  17   3   0        165.69         64.46        32.67 o                         
  18   3   0          0.43         26.98        25.14 o                         
   0   4   0       1214.43       1173.34        71.97 o                         
   1   4   0        117.38        145.84        29.47 o                         
   2   4   0         34.02         26.09        15.85 o                         
   3   4   0        102.35         87.62        20.76 o                         
   4   4   0         60.61         22.01        21.76 o                         
   5   4   0         14.92        -12.26        37.54 o                         
   6   4   0          3.18        -27.45        18.30 o                         
   7   4   0       1433.48       1323.03       109.48 o                         
   8   4   0         35.76         70.16        27.09 o                         
   9   4   0        418.71        438.26        52.82 o                         
  10   4   0         47.30         51.91        26.85 o                         
  11   4   0        163.04        239.75        42.05 o                         
  12   4   0        229.39        225.10        70.77 o                         
  13   4   0        113.66        117.06        38.55 o                         
  14   4   0         12.54         21.23        27.43 o                         
  15   4   0         43.13         31.87        27.54 o                         
  16   4   0        318.04        337.95       157.40 o                         
   1   5   0        109.25        163.02        43.20 o                         
   2   5   0          2.49         44.39        36.22 o                         
   3   5   0          9.42         20.83        50.98 o                         
   4   5   0         18.58        103.79        34.06 o                         
   5   5   0        345.78        331.74        49.80 o                         
   6   5   0          0.02         11.39        28.02 o                         
   7   5   0         12.89         -4.65        23.78 o                         
   8   5   0        468.18        585.25        65.90 o                         
   9   5   0        231.69        145.41        52.12 o                         
  10   5   0          2.64        -14.43        26.07 o                         
  11   5   0         13.43          8.96        30.87 o                         
   2   0   1         33.62         73.40        17.81 o                         
   4   0   1        838.63       1020.85        36.39 o                         
   6   0   1       4967.80       5781.01       169.86 o                         
   8   0   1       1751.91       2059.17        72.92 o                         
  10   0   1       2893.90       3995.21       128.95 o                         
  12   0   1       1583.85       1591.83        79.13 o                         
  14   0   1       2885.44       3251.48       119.09 o                         
  16   0   1        534.68        538.39        52.05 o                         
  18   0   1        260.30        272.01        46.78 o                         
  20   0   1        169.00        221.95        45.96 o                         
  22   0   1        480.49        540.74       103.56 o                         
   1   1   1      10300.26       7862.53       274.34 o                         
   2   1   1       5829.19       8112.26       230.98 o                         
   3   1   1        386.00        239.38        37.04 o                         
   4   1   1         42.13         45.42         7.71 o                         
   5   1   1       6657.12       6397.84       141.87 o                         
   6   1   1        303.36        279.42        15.14 o                         
   7   1   1       1182.83        936.28        29.54 o                         
   8   1   1        671.75        745.32        27.01 o                         
   9   1   1        697.27        572.36        26.24 o                         
  10   1   1         75.93         46.26        10.10 o                         
  11   1   1       3191.19       3106.57        95.72 o                         
  12   1   1        480.28        491.24        33.90 o                         
  13   1   1         27.37         15.51         9.68 o                         
  14   1   1        692.33        879.42        46.26 o                         
  15   1   1        230.31        249.59        30.87 o                         
  16   1   1        843.97        830.85        44.40 o                         
  17   1   1         77.96         98.34        21.22 o                         
  18   1   1        285.27        281.63        31.52 o                         
  19   1   1        188.70        205.81        69.66 o                         
  20   1   1        115.49        195.06        43.43 o                         
  21   1   1        258.55        383.59        89.45 o                         
   1   2   1       1422.64        990.98        50.21 o                         
   2   2   1        645.28        507.56        27.40 o                         
   3   2   1        109.23        113.51        15.39 o                         
   4   2   1        236.70        312.17        52.06 o                         
   5   2   1       2404.38       2564.58       126.13 o                         
   6   2   1       1179.07        923.31        38.37 o                         
   7   2   1        436.65        438.66        23.64 o                         
   8   2   1       4277.46       4607.55       113.75 o                         
   9   2   1       2746.86       2664.09        74.54 o                         
  10   2   1        573.05        569.34        28.12 o                         
  11   2   1        110.54        136.89        15.42 o                         
  12   2   1        398.38        433.57        37.63 o                         
  13   2   1        307.11        318.74        33.33 o                         
  14   2   1       2308.91       2308.20       145.17 o                         
  15   2   1       2411.38       2519.53       138.02 o                         
  16   2   1        233.41        209.86        98.27 o                         
  17   2   1        308.57        308.89        65.93 o                         
  18   2   1         60.02         49.46        28.53 o                         
  19   2   1        172.61        261.26        78.20 o                         
  20   2   1        221.70        226.95        47.10 o                         
   0   3   1         56.19         28.22        19.23 o                         
   1   3   1         45.42         42.84        14.67 o                         
   2   3   1        638.66        785.67        38.26 o                         
   3   3   1        238.08        272.02        25.62 o                         
   4   3   1        522.79        623.95        45.28 o                         
   5   3   1        318.40        307.07        33.22 o                         
   6   3   1       2648.37       3192.87       128.29 o                         
   7   3   1          8.30         11.67        11.70 o                         
   8   3   1        224.67        247.22        27.51 o                         
   9   3   1       1861.09       1875.49       113.39 o                         
  10   3   1        125.69        102.44        32.57 o                         
  11   3   1        115.55        169.42        39.99 o                         
  12   3   1       5352.94       5761.84       251.07 o                         
  13   3   1        275.94        266.02        62.32 o                         
  14   3   1        105.35         74.94        32.25 o                         
  15   3   1        111.12         69.59        28.64 o                         
  16   3   1        314.65        342.48        56.23 o                         
  17   3   1        119.10         95.58        33.63 o                         
  18   3   1         34.90         92.60        59.47 o                         
   1   4   1        311.73        288.10        40.09 o                         
   2   4   1         67.17         96.33        18.91 o                         
   3   4   1        240.00        216.54        28.99 o                         
   4   4   1        449.22        474.22        94.32 o                         
   5   4   1        191.31        233.58        65.93 o                         
   6   4   1        294.78        371.66        79.79 o                         
   7   4   1        734.66        703.82        65.95 o                         
   8   4   1         44.96         25.73        23.29 o                         
   9   4   1        324.21        277.22        57.26 o                         
  10   4   1        293.35        344.25        49.00 o                         
  11   4   1        157.07        149.75        51.67 o                         
  12   4   1        222.68        290.35        44.93 o                         
  13   4   1        496.60        534.63        73.31 o                         
  14   4   1        170.90        189.38        71.94 o                         
  15   4   1        186.99        223.17        64.63 o                         
  16   4   1         64.82        114.70        39.18 o                         
   0   5   1        153.08         72.91        55.77 o                         
   1   5   1        551.79        609.10        83.67 o                         
   2   5   1         62.72        -10.42        45.69 o                         
   3   5   1        250.64        150.77        71.23 o                         
   4   5   1        916.12       1026.72       147.66 o                         
   5   5   1        402.88        442.53        57.51 o                         
   6   5   1         24.66         -3.50        26.03 o                         
   7   5   1         84.66        166.43        37.21 o                         
   8   5   1        364.83        364.80        62.56 o                         
   9   5   1        145.93         74.28        35.35 o                         
  10   5   1         90.12        195.70        44.32 o                         
  11   5   1          0.57         41.82        30.14 o                         
   2   0   2        129.06        120.95        14.03 o                         
   4   0   2        107.55        121.08        10.67 o                         
   6   0   2        812.12        890.38        35.80 o                         
   8   0   2       7290.60       8454.51       244.72 o                         
  10   0   2       6291.76       8046.71       235.01 o                         
  12   0   2       1546.94       1763.31        70.29 o                         
  14   0   2        457.34        386.96        35.67 o                         
  16   0   2        104.36        104.60        34.37 o                         
  18   0   2        775.17        843.74        74.14 o                         
  20   0   2         12.82         40.29        28.91 o                         
   1   1   2        347.83        259.70        33.01 o                         
   2   1   2       1209.91       1422.28        45.34 o                         
   3   1   2      11520.02      10380.25       383.29 o                         
   4   1   2       6656.14       6516.47       185.00 o                         
   5   1   2       4748.10       3903.27       117.16 o                         
   6   1   2       6535.64       8436.46       187.10 o                         
   7   1   2        388.71        305.28        18.36 o                         
   8   1   2        170.83        190.86        14.69 o                         
   9   1   2         28.82         29.11         8.80 o                         
  10   1   2         77.48        101.53        13.47 o                         
  11   1   2        613.77        470.12        27.69 o                         
  12   1   2        426.21        364.90        29.18 o                         
  13   1   2        243.19        207.67        22.76 o                         
  14   1   2        392.83        447.14        34.09 o                         
  15   1   2       1520.90       1675.94        65.58 o                         
  16   1   2         68.78         31.43        15.34 o                         
  17   1   2        451.24        474.90        39.29 o                         
  18   1   2        195.62        295.66        46.37 o                         
  19   1   2        879.41        916.37        82.82 o                         
  20   1   2         67.17        113.39        47.88 o                         
  21   1   2         18.48        110.95        54.17 o                         
   1   2   2        547.25        394.39        28.48 o                         
   2   2   2       2424.23       3019.90        80.29 o                         
   3   2   2        875.83        858.90        57.27 o                         
   4   2   2       3845.70       4928.46       168.04 o                         
   5   2   2       1094.63       1178.73        78.34 o                         
   6   2   2        722.76        748.80        43.53 o                         
   7   2   2       1858.33       1811.31        75.54 o                         
   8   2   2        348.32        264.97        17.45 o                         
   9   2   2       1371.41       1088.68        39.14 o                         
  10   2   2       1073.71       1165.54        41.29 o                         
  11   2   2        193.99        176.38        21.30 o                         
  12   2   2        272.72        300.34        32.54 o                         
  13   2   2       2832.40       3054.57       113.42 o                         
  14   2   2       4000.43       4564.90       206.18 o                         
  15   2   2         35.63         32.72        21.03 o                         
  16   2   2        536.28        503.89        63.64 o                         
  17   2   2        271.01        297.81        50.37 o                         
  18   2   2        127.70        180.17        57.83 o                         
  19   2   2        102.43         91.67        38.89 o                         
  20   2   2        215.75        430.34        64.97 o                         
   1   3   2        831.66        747.81        49.26 o                         
   2   3   2       1399.85       1697.85        56.63 o                         
   3   3   2       1560.77       1410.50        58.53 o                         
   4   3   2        410.46        403.74        31.44 o                         
   5   3   2         56.85         57.06        13.72 o                         
   6   3   2         24.37         61.11        19.57 o                         
   7   3   2        148.97        173.62        27.06 o                         
   8   3   2        605.84        625.19        53.63 o                         
   9   3   2        499.10        393.61        64.50 o                         
  10   3   2        443.60        428.93        47.39 o                         
  11   3   2        824.11        830.81        65.31 o                         
  12   3   2       3234.81       3704.64       148.85 o                         
  13   3   2        121.81        121.92        29.93 o                         
  14   3   2        222.00        177.10        39.54 o                         
  15   3   2         31.97         28.25        26.46 o                         
  16   3   2        616.70        510.97        69.18 o                         
  17   3   2         51.15         62.62        31.09 o                         
  18   3   2        884.65       1031.67       173.86 o                         
   1   4   2       1248.99       1228.74        51.61 o                         
   2   4   2       1003.29        889.50        66.05 o                         
   3   4   2        453.23        333.70        76.68 o                         
   4   4   2         66.24         69.55        43.84 o                         
   5   4   2        489.83        369.31        82.14 o                         
   6   4   2        871.45       1080.73       127.25 o                         
   7   4   2        214.92        216.87        67.28 o                         
   8   4   2        467.61        454.16        65.58 o                         
   9   4   2        205.30        147.77        35.39 o                         
  10   4   2        119.90        113.09        33.39 o                         
  11   4   2        218.09        228.61        41.12 o                         
  12   4   2         49.69         18.40        22.49 o                         
  13   4   2         96.72         99.39        28.30 o                         
  14   4   2        179.50        137.94        36.35 o                         
  15   4   2        459.08        462.96        67.61 o                         
  16   4   2        420.03        529.48        77.69 o                         
   1   5   2        471.12        406.85        67.97 o                         
   2   5   2        417.14        636.11        83.49 o                         
   3   5   2        283.80        281.71        85.50 o                         
   4   5   2       1928.50       2814.07       223.33 o                         
   5   5   2        121.22        130.44        60.05 o                         
   6   5   2          0.71          6.22        30.61 o                         
   7   5   2         71.04         49.37        30.66 o                         
   8   5   2         81.25         83.85        39.50 o                         
   9   5   2         15.22         -0.52        26.71 o                         
  10   5   2         29.58         33.39        30.28 o                         
  11   5   2          4.89         26.81        30.50 o                         
   2   0   3      12047.97      14735.40       702.26 o                         
   4   0   3       1972.70       2355.44        90.00 o                         
   6   0   3      15875.48      19436.27       475.13 o                         
   8   0   3        500.83        425.23        59.19 o                         
  10   0   3       1316.07       1690.26        84.16 o                         
  12   0   3         46.88         40.33        14.43 o                         
  14   0   3         17.74         38.38        15.69 o                         
  16   0   3        297.79        345.03        39.22 o                         
  18   0   3        404.38        425.92        50.36 o                         
  20   0   3        612.66        795.41       110.70 o                         
   0   1   3      24823.99      32304.95      1457.60 o                         
   1   1   3       2302.66       1809.33        74.64 o                         
   2   1   3      36148.99      43110.12      1952.82 o                         
   3   1   3      16404.84      14036.00       747.53 o                         
   4   1   3        317.95        268.77        20.92 o                         
   5   1   3       6986.00       6624.44       201.95 o                         
   6   1   3         63.36         12.00        12.95 o                         
   7   1   3       1592.68       1267.83        40.10 o                         
   8   1   3        565.07        669.52        29.84 o                         
   9   1   3        871.36        720.07        30.22 o                         
  10   1   3        111.70        157.18        18.71 o                         
  11   1   3        145.17        139.14        17.11 o                         
  12   1   3        949.88       1037.20        39.72 o                         
  13   1   3        143.40        127.10        16.57 o                         
  14   1   3        442.53        509.65        32.51 o                         
  15   1   3        753.16        765.09        44.49 o                         
  16   1   3         72.06         92.23        21.16 o                         
  17   1   3        346.54        410.28        41.05 o                         
  18   1   3        925.91        972.93        83.38 o                         
  19   1   3         23.08         72.17        25.84 o                         
  20   1   3        203.16        208.12        42.49 o                         
  21   1   3        404.18        368.31        84.83 o                         
   1   2   3        365.52        253.61        23.96 o                         
   2   2   3        540.46        389.31        22.90 o                         
   3   2   3        487.02        420.25        38.79 o                         
   4   2   3       8781.34      10434.94       301.63 o                         
   5   2   3        840.72        797.54        50.12 o                         
   6   2   3        373.78        493.91        25.33 o                         
   7   2   3       1019.75        995.13        38.91 o                         
   8   2   3        569.13        612.92        35.23 o                         
   9   2   3        300.41        293.97        18.23 o                         
  10   2   3         25.92         27.12         8.90 o                         
  11   2   3         80.85         62.02        14.12 o                         
  12   2   3        536.86        635.39        38.55 o                         
  13   2   3        996.47       1129.88        78.60 o                         
  14   2   3        199.62        210.04        38.60 o                         
  15   2   3        185.60        193.64        39.62 o                         
  16   2   3        233.37        166.82        38.67 o                         
  17   2   3         25.36         12.50        23.73 o                         
  18   2   3         78.11         55.62        26.32 o                         
  19   2   3         24.41         14.06        34.52 o                         
  20   2   3          0.98         32.99        39.35 o                         
   0   3   3        424.46        465.48        52.66 o                         
   1   3   3        493.92        473.49        59.09 o                         
   2   3   3       2138.75       2130.80        95.92 o                         
   3   3   3       1858.26       1621.19        63.94 o                         
   4   3   3        140.77        153.09        18.80 o                         
   5   3   3         30.41         58.13        21.58 o                         
   6   3   3         25.16         18.26        14.01 o                         
   7   3   3        562.14        537.72        86.43 o                         
   8   3   3         65.39         93.32        43.17 o                         
   9   3   3        197.60        139.82        30.13 o                         
  10   3   3       1181.98       1231.54        71.36 o                         
  11   3   3          6.09         22.07        19.91 o                         
  12   3   3        360.01        383.97        51.05 o                         
  13   3   3        301.88        248.21        35.11 o                         
  14   3   3        387.17        511.65        54.93 o                         
  15   3   3         71.24         38.60        29.30 o                         
  16   3   3        406.80        395.07        61.51 o                         
  17   3   3        115.15        148.22        51.28 o                         
  18   3   3        214.81        235.94        47.80 o                         
   1   4   3       1384.26       1292.44        94.51 o                         
   2   4   3        132.63        223.33        66.52 o                         
   3   4   3        467.38        450.87        85.17 o                         
   4   4   3         53.24         26.63        34.60 o                         
   5   4   3        180.95        145.73        56.27 o                         
   6   4   3        418.96        448.35        89.79 o                         
   7   4   3        115.30        146.23        57.62 o                         
   8   4   3        305.97        480.27        98.27 o                         
   9   4   3         34.33         37.34        25.48 o                         
  10   4   3        182.35        123.28        32.82 o                         
  11   4   3         21.31         -6.41        24.44 o                         
  12   4   3         30.12         31.89        23.83 o                         
  13   4   3         66.09        102.72        29.94 o                         
  14   4   3         54.21         46.02        26.41 o                         
  15   4   3         77.10         84.18        34.91 o                         
  16   4   3         38.19         -3.88        37.92 o                         
   0   5   3         93.68        123.64        65.77 o                         
   1   5   3         25.77         38.84        38.70 o                         
   2   5   3       1374.49       1735.31       198.56 o                         
   3   5   3        527.32        425.08        99.53 o                         
   4   5   3        154.40        164.96        62.24 o                         
   5   5   3        170.89        212.67        71.23 o                         
   6   5   3         52.54         42.58        46.87 o                         
   7   5   3        134.57        123.61        55.20 o                         
   8   5   3         65.35         95.32        34.71 o                         
   9   5   3         41.31         55.38        31.75 o                         
  10   5   3         11.53          9.22        27.15 o                         
  11   5   3          2.80         20.79        29.90 o                         
   4   0   4        572.65        614.74        43.26 o                         
   6   0   4        140.71        124.39        12.71 o                         
   8   0   4       9328.77      11244.16       320.64 o                         
  10   0   4        263.38        255.76        24.65 o                         
  12   0   4        371.20        438.42        53.55 o                         
  14   0   4        164.78        168.65        24.13 o                         
  16   0   4       2587.29       2821.29       107.55 o                         
  18   0   4        260.24        293.50        46.10 o                         
  20   0   4        516.63        760.72       103.90 o                         
   1   1   4       2609.87       1923.16        80.48 o                         
   2   1   4       4727.62       6426.22       211.22 o                         
   3   1   4         15.53         -3.11        19.15 o                         
   4   1   4        551.10       1052.96        45.10 o                         
   5   1   4       3674.37       3127.02       124.76 o                         
   6   1   4       1935.70       2168.49        70.87 o                         
   7   1   4         57.04         42.48        10.68 o                         
   8   1   4        241.19        259.06        17.53 o                         
   9   1   4        632.71        593.12        27.70 o                         
  10   1   4       1638.83       1794.96        55.46 o                         
  11   1   4        495.22        475.63        27.17 o                         
  12   1   4         12.19          7.14        11.34 o                         
  13   1   4        989.32        992.84        45.45 o                         
  14   1   4         13.09         14.57        11.78 o                         
  15   1   4        893.08        836.01        68.19 o                         
  16   1   4        433.13        488.97        44.33 o                         
  17   1   4        136.30        173.85        43.72 o                         
  18   1   4         31.84         55.95        26.34 o                         
  19   1   4        160.45        109.28        34.79 o                         
  20   1   4         38.37         61.51        28.35 o                         
  21   1   4         75.78         45.10        44.68 o                         
   0   2   4         49.25         14.11        17.47 o                         
   1   2   4         61.96         70.27        16.63 o                         
   2   2   4        472.48        444.76        23.33 o                         
   3   2   4        550.50        546.96        33.70 o                         
   4   2   4       2469.30       3310.23       151.19 o                         
   5   2   4        722.31        681.43        40.00 o                         
   6   2   4         85.86         96.04        16.15 o                         
   7   2   4        286.43        261.77        26.64 o                         
   8   2   4       1483.87       1418.80        76.83 o                         
   9   2   4        636.98        654.79        27.86 o                         
  10   2   4        335.97        329.19        48.12 o                         
  11   2   4          2.35         -1.16        11.88 o                         
  12   2   4       4543.19       5037.56       173.56 o                         
  13   2   4        460.80        494.17        48.50 o                         
  14   2   4        116.96         99.24        29.42 o                         
  15   2   4       1309.01       1317.38        90.94 o                         
  16   2   4        203.73        209.72        41.03 o                         
  17   2   4         11.52         26.27        24.18 o                         
  18   2   4         52.21         41.61        25.79 o                         
  19   2   4         78.14         98.69        35.74 o                         
  20   2   4         12.24         33.66        29.99 o                         
   1   3   4        251.96        211.11        23.24 o                         
   2   3   4         23.89         17.43        11.33 o                         
   3   3   4        835.01        780.97        45.20 o                         
   4   3   4         78.52         54.51        13.02 o                         
   5   3   4        417.88        367.53        57.03 o                         
   6   3   4        455.26        599.45        88.11 o                         
   7   3   4        315.22        309.09        68.12 o                         
   8   3   4        138.29        224.34        62.83 o                         
   9   3   4         94.93        141.44        52.58 o                         
  10   3   4        230.72        196.79        33.00 o                         
  11   3   4        296.02        303.95        41.24 o                         
  12   3   4        684.52        702.47        61.54 o                         
  13   3   4         45.52         42.93        30.23 o                         
  14   3   4        345.50        328.59        65.68 o                         
  15   3   4        283.07        180.53        46.03 o                         
  16   3   4         33.44         31.40        32.38 o                         
  17   3   4         47.21         61.86        32.27 o                         
  18   3   4         94.21        116.66        38.03 o                         
   0   4   4        695.39        889.31       107.17 o                         
   1   4   4        729.94        615.02        67.24 o                         
   2   4   4         29.42         -2.04        21.09 o                         
   3   4   4        418.27        367.55        78.62 o                         
   4   4   4        777.18        827.91       110.70 o                         
   5   4   4         24.51         22.09        35.53 o                         
   6   4   4        378.60        460.19        91.97 o                         
   7   4   4        113.03         59.13        44.85 o                         
   8   4   4        295.25        458.09        93.90 o                         
   9   4   4        706.06        740.00        66.93 o                         
  10   4   4        850.00        817.00        72.11 o                         
  11   4   4         10.44         30.99        25.48 o                         
  12   4   4         57.55         23.35        24.13 o                         
  13   4   4         22.67         -4.13        24.39 o                         
  14   4   4        571.38        600.75        64.44 o                         
  15   4   4        641.27        625.81        69.39 o                         
  16   4   4        320.03        302.88        86.09 o                         
   1   5   4        134.05        103.58        41.78 o                         
   2   5   4       1619.52       2497.08       192.34 o                         
   3   5   4        336.23        375.78        89.96 o                         
   4   5   4        257.85        430.04       101.13 o                         
   5   5   4        164.09        178.23        69.38 o                         
   6   5   4        935.74        951.29       143.88 o                         
   7   5   4        104.55         88.78        54.68 o                         
   8   5   4        357.79        345.51        54.42 o                         
   9   5   4        107.16        137.78        38.62 o                         
  10   5   4          2.52         -5.34        28.50 o                         
  11   5   4         26.50         17.08        32.70 o                         
   4   0   5       3694.87       4230.43       204.94 o                         
   6   0   5       3737.10       3906.56       202.76 o                         
   8   0   5       1587.65       1883.71        75.05 o                         
  10   0   5       3256.47       3946.88       126.74 o                         
  12   0   5        424.24        514.04        37.46 o                         
  14   0   5        355.75        420.50        68.68 o                         
  16   0   5         23.29         30.12        17.29 o                         
  18   0   5        547.42        585.09        62.49 o                         
   0   1   5        535.28        770.29        52.33 o                         
   1   1   5        508.47        382.36        26.44 o                         
   2   1   5         22.58          7.06         8.54 o                         
   3   1   5       8217.20       6836.12       366.12 o                         
   4   1   5       2722.10       3528.26       189.74 o                         
   5   1   5         41.13         22.08        21.25 o                         
   6   1   5        448.35        382.01        29.93 o                         
   7   1   5       2237.61       2095.52        72.43 o                         
   8   1   5       3805.14       5045.43       152.06 o                         
   9   1   5        223.54        234.27        18.47 o                         
  10   1   5        123.17        157.90        16.69 o                         
  11   1   5        445.49        447.40        26.69 o                         
  12   1   5         64.31         47.30        12.82 o                         
  13   1   5       2133.75       2127.07        73.08 o                         
  14   1   5        272.95        266.82        26.82 o                         
  15   1   5        916.89        918.28        53.03 o                         
  16   1   5       1109.60       1103.85        76.81 o                         
  17   1   5         41.34         26.09        26.04 o                         
  18   1   5        118.01         99.00        28.33 o                         
  19   1   5        136.63        144.41        36.17 o                         
  20   1   5          9.10         18.21        23.85 o                         
  21   1   5         34.15         73.91        49.89 o                         
   1   2   5        263.16        178.52        25.21 o                         
   2   2   5        490.29        402.13        34.79 o                         
   3   2   5       3272.39       3021.42        97.50 o                         
   4   2   5       2120.18       2728.51       178.86 o                         
   5   2   5        454.67        435.45        29.99 o                         
   6   2   5      11915.87      14407.31       487.57 o                         
   7   2   5        885.49        788.05        46.55 o                         
   8   2   5        208.72        186.32        33.76 o                         
   9   2   5        336.13        338.17        30.95 o                         
  10   2   5        243.48        201.18        29.23 o                         
  11   2   5        294.54        267.28        36.01 o                         
  12   2   5       1932.09       2085.43        92.32 o                         
  13   2   5        350.17        283.98        36.29 o                         
  14   2   5       2573.51       2841.11       119.17 o                         
  15   2   5        410.25        396.53        56.39 o                         
  16   2   5        159.21        114.07        31.52 o                         
  17   2   5         58.29         72.58        29.86 o                         
  18   2   5         83.48        185.63        41.90 o                         
  19   2   5         18.44         16.25        27.31 o                         
  20   2   5         15.47         17.66        31.20 o                         
   0   3   5         73.82        122.63        36.79 o                         
   1   3   5        182.35        168.26        29.33 o                         
   2   3   5         92.41        137.28        18.88 o                         
   3   3   5         99.95         90.72        12.64 o                         
   4   3   5       2047.33       2512.94       260.92 o                         
   5   3   5        287.79        316.31        62.99 o                         
   6   3   5         22.94         28.98        33.01 o                         
   7   3   5        172.60        131.11        48.88 o                         
   8   3   5        196.05        159.25        51.32 o                         
   9   3   5        122.06         67.78        42.92 o                         
  10   3   5       1536.97       1709.40        85.55 o                         
  11   3   5       1806.60       1660.63        87.23 o                         
  12   3   5        829.41        945.92        68.70 o                         
  13   3   5        265.42        198.12        34.17 o                         
  14   3   5        290.29        339.88        44.33 o                         
  15   3   5        529.81        414.37        49.75 o                         
  16   3   5         18.94         75.02        32.26 o                         
  17   3   5        297.60        292.47        52.94 o                         
  18   3   5         74.30        125.74        68.79 o                         
   1   4   5        732.33        601.17        65.12 o                         
   2   4   5       1062.61       1315.30        84.72 o                         
   3   4   5        475.21        343.30        50.21 o                         
   4   4   5          7.41         32.59        38.30 o                         
   5   4   5        246.04        208.38        62.83 o                         
   6   4   5         70.49         77.69        45.19 o                         
   7   4   5        539.29        344.70        80.97 o                         
   8   4   5         55.57         49.30        45.52 o                         
   9   4   5       1088.84       1023.36       137.75 o                         
  10   4   5         97.89        118.41        42.14 o                         
  11   4   5         10.05          7.05        24.83 o                         
  12   4   5         86.28         97.08        31.86 o                         
  13   4   5         18.58         38.80        22.12 o                         
  14   4   5        175.77        197.85        54.29 o                         
  15   4   5         99.38         89.58        33.55 o                         
   0   5   5        785.81        814.47       123.72 o                         
   1   5   5        210.74        200.50        70.81 o                         
   2   5   5        787.66       1140.28       142.95 o                         
   3   5   5        115.84        130.27        66.19 o                         
   4   5   5        177.43        320.85        84.50 o                         
   5   5   5          5.87         18.56        43.93 o                         
   6   5   5        188.61         97.77        59.80 o                         
   7   5   5          9.17        -53.67        35.78 o                         
   8   5   5        123.26         41.16        51.82 o                         
   9   5   5         23.11         38.79        60.09 o                         
  10   5   5        390.75        608.72        68.93 o                         
  11   5   5         24.32         39.84        31.27 o                         
   6   0   6        125.91        124.90        26.12 o                         
   8   0   6         78.75        105.65        16.72 o                         
  10   0   6         67.93         85.26        15.82 o                         
  12   0   6       3574.06       4374.68       140.51 o                         
  14   0   6        841.54        819.00        64.52 o                         
  16   0   6        246.74        209.80        38.45 o                         
  18   0   6        927.08        927.52       114.48 o                         
   1   1   6       2023.24       1728.80        74.08 o                         
   2   1   6       6444.04       9225.93       285.43 o                         
   3   1   6      11545.84       9770.63       519.91 o                         
   4   1   6       4429.42       6568.43       328.41 o                         
   5   1   6       1725.90       1263.41        98.10 o                         
   6   1   6         53.73         65.53         9.65 o                         
   7   1   6       1328.93       1323.28        51.47 o                         
   8   1   6        307.36        267.93        20.69 o                         
   9   1   6       1923.60       1879.78        61.37 o                         
  10   1   6         59.64         81.43        13.12 o                         
  11   1   6         55.97         60.88        12.61 o                         
  12   1   6        293.00        331.41        36.39 o                         
  13   1   6        728.27        641.01        33.21 o                         
  14   1   6        132.10        171.66        24.47 o                         
  15   1   6         66.82         45.21        22.36 o                         
  16   1   6        142.94        130.59        30.49 o                         
  17   1   6        226.64        192.79        43.21 o                         
  18   1   6       1681.07       1727.33       105.97 o                         
  19   1   6         78.77         61.28        34.10 o                         
  20   1   6         59.53         80.28        31.85 o                         
  21   1   6        174.12        211.11        44.40 o                         
   0   2   6      14361.18      16329.99       769.79 o                         
   1   2   6        519.66        473.17        38.73 o                         
   2   2   6        287.54        359.60        32.42 o                         
   3   2   6       2823.51       2780.19       160.00 o                         
   4   2   6         58.45         28.77        16.21 o                         
   5   2   6         79.26         79.37        17.80 o                         
   6   2   6        610.60        691.42        83.07 o                         
   7   2   6       1433.96       1406.64        65.43 o                         
   8   2   6       1624.34       1582.20        74.15 o                         
   9   2   6        109.30        113.47        40.99 o                         
  10   2   6        217.76        194.36        48.04 o                         
  11   2   6        188.13        154.63        25.90 o                         
  12   2   6         64.46         65.28        18.45 o                         
  13   2   6        691.95        676.27        86.94 o                         
  14   2   6        642.81        746.18        59.74 o                         
  15   2   6        171.50        122.33        33.33 o                         
  16   2   6        248.45        255.86        46.27 o                         
  17   2   6        238.58        257.72        50.06 o                         
  18   2   6        245.87        275.61        47.38 o                         
  19   2   6         42.65          2.40        25.94 o                         
  20   2   6        382.79        514.83        70.71 o                         
   1   3   6        804.71        818.18        56.55 o                         
   2   3   6       2515.15       3130.68       116.06 o                         
   3   3   6        191.23        219.21        23.99 o                         
   4   3   6         12.04          6.73        23.48 o                         
   5   3   6         28.91         28.13        17.26 o                         
   6   3   6        120.69        165.04        53.84 o                         
   7   3   6         49.36         53.92        34.94 o                         
   8   3   6        268.63        462.12        81.47 o                         
   9   3   6        230.73        234.84        67.19 o                         
  10   3   6        104.21         20.91        35.19 o                         
  11   3   6       2750.71       2686.22       117.07 o                         
  12   3   6        102.50         73.29        21.02 o                         
  13   3   6        266.68        298.01        39.90 o                         
  14   3   6        135.55        139.12        29.14 o                         
  15   3   6        114.95         91.72        27.07 o                         
  16   3   6         45.77         38.97        35.93 o                         
  17   3   6        350.66        388.03        60.89 o                         
  18   3   6         36.70          6.47        33.89 o                         
   0   4   6          0.88         -8.65        31.75 o                         
   1   4   6        333.45        344.72        48.39 o                         
   2   4   6         20.10         57.89        33.22 o                         
   3   4   6        169.12         91.50        30.49 o                         
   4   4   6        603.79        597.94        97.77 o                         
   5   4   6        708.99        599.62       100.87 o                         
   6   4   6         60.53         40.82        41.24 o                         
   7   4   6        698.78        602.64       103.90 o                         
   8   4   6        145.06        133.72        56.95 o                         
   9   4   6        999.50        982.20       130.86 o                         
  10   4   6        529.79        555.94       104.32 o                         
  11   4   6         10.92         22.29        25.72 o                         
  12   4   6         14.71         -4.58        22.88 o                         
  13   4   6         53.37         55.50        27.56 o                         
  14   4   6         64.05         98.01        29.07 o                         
  15   4   6         20.16         32.14        44.15 o                         
   1   5   6        115.26        145.22        66.86 o                         
   2   5   6         61.58        108.35        59.38 o                         
   3   5   6        523.60        477.50       102.89 o                         
   4   5   6          3.67         32.67        52.08 o                         
   5   5   6         49.10         51.99        47.37 o                         
   6   5   6        244.89        254.50        76.01 o                         
   7   5   6         39.74        -39.98        38.30 o                         
   8   5   6         10.15        -22.34        40.23 o                         
   9   5   6          4.54         32.84        45.61 o                         
  10   5   6         17.25         27.85        29.92 o                         
  11   5   6          3.37         22.47        29.61 o                         
   6   0   7       1432.09       1328.17        85.25 o                         
   8   0   7      18035.30      22385.23      1099.20 o                         
  10   0   7        391.30        372.63        31.22 o                         
  12   0   7        942.85       1032.82        67.74 o                         
  14   0   7       1594.87       1863.54        98.23 o                         
  16   0   7         85.63        135.14        39.06 o                         
   0   1   7        883.11        861.84        59.47 o                         
   1   1   7       2113.17       1944.45        82.96 o                         
   2   1   7       3017.74       2875.34       106.13 o                         
   3   1   7       7958.01       7445.18       388.59 o                         
   4   1   7       1272.05       1576.28       106.08 o                         
   5   1   7       1278.49       1058.47        85.76 o                         
   6   1   7       3663.24       4281.58       232.32 o                         
   7   1   7       2607.46       2427.46       114.72 o                         
   8   1   7        555.40        577.19        29.94 o                         
   9   1   7       3858.36       3668.95       141.67 o                         
  10   1   7        194.88        150.50        25.52 o                         
  11   1   7        446.18        423.87        41.39 o                         
  12   1   7        441.20        508.13        28.82 o                         
  13   1   7         68.15         67.86        14.76 o                         
  14   1   7        176.41        143.79        31.83 o                         
  15   1   7        264.13        293.32        55.94 o                         
  16   1   7        449.88        496.77        76.52 o                         
  17   1   7         90.42         55.24        26.13 o                         
  18   1   7        259.95        246.61        41.56 o                         
  19   1   7        143.39         89.99        32.14 o                         
  20   1   7        132.70        108.82        32.85 o                         
  21   1   7        105.20         91.51        33.86 o                         
   1   2   7        334.81        320.04        47.54 o                         
   2   2   7       1075.66       1056.93        55.45 o                         
   3   2   7        958.11        857.58        66.44 o                         
   4   2   7        463.37        405.34        42.50 o                         
   5   2   7       1067.88        967.27        53.33 o                         
   6   2   7        171.40        116.08        36.28 o                         
   7   2   7        975.80        968.43        94.07 o                         
   8   2   7         66.67        125.82        39.90 o                         
   9   2   7        783.66        665.30        91.13 o                         
  10   2   7        303.73        318.41        61.57 o                         
  11   2   7        302.40        262.39        34.29 o                         
  12   2   7        267.91        301.80        65.25 o                         
  13   2   7       1912.04       1929.51        90.97 o                         
  14   2   7         20.98          5.87        22.18 o                         
  15   2   7        110.76        152.06        27.25 o                         
  16   2   7       1182.25       1212.31        93.69 o                         
  17   2   7         46.88         45.89        26.82 o                         
  18   2   7        412.62        415.73        62.15 o                         
  19   2   7        330.62        390.27        59.97 o                         
  20   2   7         90.47        110.43        60.56 o                         
   0   3   7       4940.95       5772.94       309.76 o                         
   1   3   7        263.63        301.47        38.09 o                         
   2   3   7        274.31        372.29        29.99 o                         
   3   3   7        462.81        519.24        47.49 o                         
   4   3   7         57.54         89.34        22.12 o                         
   5   3   7        549.39        501.11        47.22 o                         
   6   3   7        425.19        482.87        79.88 o                         
   7   3   7        103.28         56.02        36.20 o                         
   8   3   7         18.79         24.95        34.44 o                         
   9   3   7         25.41         49.81        38.89 o                         
  10   3   7       2118.72       2505.99       188.06 o                         
  11   3   7        274.28        320.18        75.34 o                         
  12   3   7        114.56        123.69        26.89 o                         
  13   3   7        376.06        392.50        46.41 o                         
  14   3   7        237.85        225.79        35.94 o                         
  15   3   7         67.78         43.80        22.90 o                         
  16   3   7         47.77         45.65        21.88 o                         
  17   3   7        223.75        236.74        48.50 o                         
  18   3   7        107.58        178.47        39.85 o                         
   1   4   7        474.03        386.37        51.41 o                         
   2   4   7        436.43        492.39        56.77 o                         
   3   4   7        297.76        282.24        44.56 o                         
   4   4   7          9.53         -3.11        30.74 o                         
   5   4   7        229.53        179.49        61.48 o                         
   6   4   7         45.29         58.79        43.76 o                         
   7   4   7        341.23        232.66        68.96 o                         
   8   4   7        492.23        477.33        95.00 o                         
   9   4   7        158.75        116.67        60.05 o                         
  10   4   7         40.52         60.05        51.74 o                         
  11   4   7          3.99        -30.26        22.07 o                         
  12   4   7         44.91         41.22        27.55 o                         
  13   4   7         20.79         54.07        30.34 o                         
  14   4   7         92.61        130.85        32.70 o                         
  15   4   7         29.12         34.21        44.91 o                         
   0   5   7         61.64        118.68        62.07 o                         
   1   5   7        184.38        188.39        69.97 o                         
   2   5   7         71.12        114.48        66.77 o                         
   3   5   7        386.06        314.55        80.88 o                         
   4   5   7        124.19        107.17        56.86 o                         
   5   5   7        129.43        192.68        68.45 o                         
   6   5   7        491.99        585.76       113.39 o                         
   7   5   7        172.25        142.62        59.38 o                         
   8   5   7         16.29        -13.44        36.87 o                         
   9   5   7         62.85         59.05        54.34 o                         
  10   5   7        553.62        824.66        80.04 o                         
  11   5   7         36.97         30.94        36.34 o                         
   8   0   8       5040.66       6486.46       332.86 o                         
  10   0   8       9409.48      11560.67       565.10 o                         
  12   0   8        137.75        156.64        28.27 o                         
  14   0   8        938.97        964.73       101.71 o                         
  16   0   8        310.40        292.71        66.61 o                         
   1   1   8       1255.64        934.97        46.52 o                         
   2   1   8       1015.14       1304.73        55.69 o                         
   3   1   8       8435.67       7481.26       403.33 o                         
   4   1   8      11930.67      14788.91       664.38 o                         
   5   1   8        925.38        699.82        69.04 o                         
   6   1   8       2539.38       3209.09       190.33 o                         
   7   1   8       4665.19       4579.11       174.07 o                         
   8   1   8       1684.94       2056.89        97.60 o                         
   9   1   8        993.86        883.39        53.54 o                         
  10   1   8        135.70        122.41        20.38 o                         
  11   1   8        786.21        824.70        34.99 o                         
  12   1   8       1179.94       1313.34        51.95 o                         
  13   1   8         11.48         21.59        22.75 o                         
  14   1   8        120.15         53.92        18.45 o                         
  15   1   8         20.18         30.44        19.42 o                         
  16   1   8        575.84        479.47        66.90 o                         
  17   1   8         10.44         60.81        28.98 o                         
  18   1   8        659.30        777.99        75.75 o                         
  19   1   8        164.10         84.95        30.39 o                         
  20   1   8         54.52        115.67        34.74 o                         
  21   1   8         13.67         18.48        31.83 o                         
   0   2   8        487.64        777.60        66.94 o                         
   1   2   8        169.54        132.77        22.68 o                         
   2   2   8        760.17        859.02        55.43 o                         
   3   2   8        283.49        240.30        64.76 o                         
   4   2   8       1489.18       1762.70        78.18 o                         
   5   2   8       1808.70       1632.23        83.11 o                         
   6   2   8       5393.67       6775.98       369.15 o                         
   7   2   8        851.93        712.00        89.12 o                         
   8   2   8          3.96         64.59        31.41 o                         
   9   2   8         15.48         16.63        29.31 o                         
  10   2   8         54.38        125.74        41.32 o                         
  11   2   8        403.96        258.28        57.20 o                         
  12   2   8        131.75         89.68        21.40 o                         
  13   2   8        370.90        336.76        39.14 o                         
  14   2   8        441.27        526.76        51.51 o                         
  15   2   8        328.77        390.56        43.77 o                         
  16   2   8         66.31         61.95        22.87 o                         
  17   2   8        141.70        127.81        37.06 o                         
  18   2   8          9.17         32.57        23.72 o                         
  19   2   8        178.74        106.27        34.39 o                         
  20   2   8         22.61         68.30        31.34 o                         
   1   3   8        673.23        633.22        87.98 o                         
   2   3   8         14.76         -8.52        13.76 o                         
   3   3   8        237.61        229.12        32.79 o                         
   4   3   8       1528.66       1681.58        84.97 o                         
   5   3   8        105.48        161.85        48.80 o                         
   6   3   8        670.72        810.52       101.21 o                         
   7   3   8         46.64         29.73        33.68 o                         
   8   3   8         73.02        126.32        49.81 o                         
   9   3   8        144.85         88.95        45.36 o                         
  10   3   8       1049.69       1429.97       133.88 o                         
  11   3   8        310.58        162.36        57.11 o                         
  12   3   8        375.10        357.47        45.04 o                         
  13   3   8         55.51         18.38        16.89 o                         
  14   3   8        776.40        837.02        69.61 o                         
  15   3   8         81.98         63.78        23.55 o                         
  16   3   8          7.05         31.73        29.52 o                         
  17   3   8        156.73        255.36        42.63 o                         
  18   3   8         21.65         31.20        28.04 o                         
   0   4   8       1871.59       2508.42       177.22 o                         
   1   4   8        445.54        394.44        70.43 o                         
   2   4   8         28.96         11.14        20.84 o                         
   3   4   8         87.90         77.61        45.10 o                         
   4   4   8         79.42         76.35        48.30 o                         
   5   4   8          8.88          4.28        37.71 o                         
   6   4   8         34.11         85.92        45.61 o                         
   7   4   8        270.28        189.99        66.10 o                         
   8   4   8        188.51        112.72        54.51 o                         
   9   4   8        133.34        134.56        61.48 o                         
  10   4   8         34.91         43.09        45.27 o                         
  11   4   8         19.99         67.53        48.88 o                         
  12   4   8         90.49         64.94        30.38 o                         
  13   4   8          4.31          4.98        23.70 o                         
  14   4   8         22.17          4.24        21.93 o                         
  15   4   8         37.03         30.29        30.42 o                         
   1   5   8        402.18        405.35        92.39 o                         
   2   5   8        134.58        289.69        79.46 o                         
   3   5   8         64.81         46.70        55.18 o                         
   4   5   8        237.41        326.39        91.55 o                         
   5   5   8        163.16         56.61        54.34 o                         
   6   5   8          4.97        -47.88        32.76 o                         
   7   5   8         10.89         21.00        47.04 o                         
   8   5   8          1.90        -13.94        39.64 o                         
   9   5   8         13.21         11.59        47.46 o                         
  10   5   8          9.25        -12.09        49.39 o                         
  12   0   9        374.42        282.07        37.86 o                         
  14   0   9        555.07        533.35        80.04 o                         
  16   0   9         63.65        150.01        45.94 o                         
   0   1   9        188.64        153.37        25.70 o                         
   1   1   9        224.78        153.41        23.98 o                         
   2   1   9         48.48        114.10        14.86 o                         
   3   1   9       4017.15       3394.79       195.03 o                         
   4   1   9        592.31        553.00        56.02 o                         
   5   1   9         34.34        -11.93        15.20 o                         
   6   1   9        984.88       1031.42        84.58 o                         
   7   1   9        268.31        216.46        30.85 o                         
   8   1   9       1807.68       2373.94        98.30 o                         
   9   1   9        464.82        457.44        55.01 o                         
  10   1   9        518.86        455.18        44.26 o                         
  11   1   9         33.91         22.71        12.81 o                         
  12   1   9        149.00        138.10        25.16 o                         
  13   1   9        373.33        327.94        35.76 o                         
  14   1   9        203.13        228.22        31.15 o                         
  15   1   9         59.66         80.44        25.70 o                         
  16   1   9        130.42        158.82        57.87 o                         
  17   1   9        236.16        248.69        41.19 o                         
  18   1   9          5.85         40.74        24.84 o                         
  19   1   9         53.28         56.57        26.16 o                         
  20   1   9        109.28         95.36        30.80 o                         
   1   2   9        529.46        483.42        39.24 o                         
   2   2   9         25.21         79.67        42.29 o                         
   3   2   9        235.18        226.26        25.51 o                         
   4   2   9       1556.76       2002.54        91.34 o                         
   5   2   9        485.97        325.64        59.97 o                         
   6   2   9       2308.34       3242.93       210.57 o                         
   7   2   9        499.35        397.62        68.87 o                         
   8   2   9         10.18          6.13        22.93 o                         
   9   2   9        168.92        112.30        44.10 o                         
  10   2   9        104.00        139.26        42.42 o                         
  11   2   9        833.02        846.47       103.31 o                         
  12   2   9        118.47         82.87        43.17 o                         
  13   2   9        555.98        551.04        51.59 o                         
  14   2   9         44.31         41.88        18.21 o                         
  15   2   9        308.12        355.05        42.35 o                         
  16   2   9         45.19         49.36        22.36 o                         
  17   2   9         32.39         66.09        36.03 o                         
  18   2   9        230.66        313.97        53.02 o                         
  19   2   9        116.72         53.96        30.98 o                         
   0   3   9         65.74        107.76        33.85 o                         
   1   3   9        722.11        528.72        50.19 o                         
   2   3   9       2183.46       2486.40       110.17 o                         
   3   3   9          9.62         -7.10        13.66 o                         
   4   3   9         39.17         31.92        27.63 o                         
   5   3   9        106.01         24.86        32.59 o                         
   6   3   9          8.09         38.55        32.08 o                         
   7   3   9         76.62         75.51        41.58 o                         
   8   3   9         31.95         -6.64        30.91 o                         
   9   3   9         54.97         54.09        40.74 o                         
  10   3   9       1598.81       1610.04       147.66 o                         
  11   3   9        179.45        115.24        51.15 o                         
  12   3   9        539.19        632.80       102.97 o                         
  13   3   9         24.44         37.12        21.20 o                         
  14   3   9        143.74         92.73        26.17 o                         
  15   3   9         75.82         98.45        26.55 o                         
  16   3   9        101.31         49.32        25.54 o                         
  17   3   9        237.35        259.76        39.77 o                         
  18   3   9        101.67        214.15        42.81 o                         
   1   4   9        323.92        368.68        51.40 o                         
   2   4   9        449.38        473.66        55.55 o                         
   3   4   9        126.58         77.69        41.41 o                         
   4   4   9         50.56         45.61        39.31 o                         
   5   4   9         77.33         53.59        40.90 o                         
   6   4   9         29.78         25.79        40.74 o                         
   7   4   9         15.84         67.53        43.42 o                         
   8   4   9        217.10        175.88        61.06 o                         
   9   4   9        200.91        146.48        61.31 o                         
  10   4   9          8.01         -3.11        35.95 o                         
  11   4   9        116.15        133.46        61.57 o                         
  12   4   9         11.46         20.94        32.56 o                         
  13   4   9         12.55        -15.53        23.67 o                         
  14   4   9         60.72         18.62        24.10 o                         
  15   4   9         39.22         -5.97        23.34 o                         
   1   5   9        312.37        195.70        67.95 o                         
   2   5   9         19.85         33.93        50.82 o                         
   3   5   9         14.97          0.08        41.24 o                         
   4   5   9         52.39         88.61        52.41 o                         
   5   5   9         48.35         67.61        57.45 o                         
   6   5   9         35.92         79.71        52.24 o                         
   7   5   9        106.47        172.69        60.89 o                         
   8   5   9         45.08        152.78        63.33 o                         
   9   5   9        140.60        166.14        68.29 o                         
  10   5   9         50.50         94.49        62.99 o                         
  12   0  10        232.08         70.11        42.46 o                         
  14   0  10         10.51         13.02        35.70 o                         
   1   1  10        884.44        808.27        60.64 o                         
   2   1  10        120.80         85.17        23.94 o                         
   3   1  10        605.18        429.45        51.74 o                         
   4   1  10       1569.16       1381.00       100.29 o                         
   5   1  10        578.19        549.48        61.40 o                         
   6   1  10       1411.25       1524.79       111.21 o                         
   7   1  10         96.41         59.21        11.54 o                         
   8   1  10         11.47          1.09        12.30 o                         
   9   1  10        210.71        242.23        31.96 o                         
  10   1  10        298.82        390.57        55.48 o                         
  11   1  10         96.71        175.96        43.34 o                         
  12   1  10        179.50        196.57        29.20 o                         
  13   1  10        171.64        121.01        29.55 o                         
  14   1  10         31.97         21.24        15.11 o                         
  15   1  10        207.98        154.36        25.03 o                         
  16   1  10         44.07         85.20        36.79 o                         
  17   1  10        509.35        525.56        63.55 o                         
  18   1  10          7.76          6.07        23.65 o                         
  19   1  10         18.96         -8.22        22.16 o                         
  20   1  10         18.63         18.23        31.83 o                         
   0   2  10        897.29        719.64        63.67 o                         
   1   2  10         84.34         90.16        19.43 o                         
   2   2  10         22.22          5.63        11.53 o                         
   3   2  10        703.27        594.83        42.93 o                         
   4   2  10        183.14        213.96        24.20 o                         
   5   2  10        265.89        221.57        49.47 o                         
   6   2  10        703.11        787.59        90.96 o                         
   7   2  10        672.85        417.61        70.89 o                         
   8   2  10       1435.27       1535.12       127.92 o                         
   9   2  10        121.59         79.04        40.32 o                         
  10   2  10        384.00        492.36        80.21 o                         
  11   2  10        486.16        373.34        71.98 o                         
  12   2  10        104.88        134.56        42.75 o                         
  13   2  10       1110.99       1073.82        65.52 o                         
  14   2  10         43.60         57.75        19.45 o                         
  15   2  10         69.95         64.28        21.68 o                         
  16   2  10        200.39        278.82        38.90 o                         
  17   2  10         30.99         36.11        20.29 o                         
  18   2  10         55.46         66.22        32.01 o                         
  19   2  10         68.05         70.35        36.70 o                         
   1   3  10        392.24        333.51        59.42 o                         
   2   3  10        275.00        285.50        36.86 o                         
   3   3  10        228.62        185.24        53.92 o                         
   4   3  10        236.50        284.73        57.45 o                         
   5   3  10         47.36         15.20        31.67 o                         
   6   3  10         11.38         10.08        33.26 o                         
   7   3  10         64.96         60.22        42.00 o                         
   8   3  10         43.69        118.43        49.39 o                         
   9   3  10        282.62        238.96        67.11 o                         
  10   3  10        345.93        537.05        95.25 o                         
  11   3  10         84.73         52.66        45.52 o                         
  12   3  10         74.46        174.87        63.33 o                         
  13   3  10         91.62         76.41        23.16 o                         
  14   3  10        178.01        235.51        36.26 o                         
  15   3  10        179.29        209.20        35.60 o                         
  16   3  10         14.33         12.39        20.90 o                         
  17   3  10         20.93         78.60        24.04 o                         
   0   4  10       2225.51       2874.63       192.01 o                         
   1   4  10        798.09        730.69        74.46 o                         
   2   4  10        450.55        507.98        87.18 o                         
   3   4  10        435.86        280.87        67.28 o                         
   4   4  10        248.59        226.19        63.41 o                         
   5   4  10         54.36         18.14        38.55 o                         
   6   4  10          2.76         24.36        39.64 o                         
   7   4  10        124.07        111.63        56.27 o                         
   8   4  10        674.10        632.88       112.05 o                         
   9   4  10        244.87        272.22        76.18 o                         
  10   4  10          9.14         50.31        49.47 o                         
  11   4  10        104.81         43.84        47.54 o                         
  12   4  10        306.02        422.06        98.69 o                         
  13   4  10         21.23         19.04        25.26 o                         
  14   4  10         13.37         29.03        23.76 o                         
  15   4  10         19.91        -18.84        41.09 o                         
   2   5  10        101.98        124.56        59.89 o                         
   3   5  10        148.12        121.12        56.02 o                         
   4   5  10        131.41        129.60        68.87 o                         
   5   5  10          6.68         11.25        48.38 o                         
   6   5  10        621.23        899.81       133.88 o                         
   7   5  10         66.70         31.58        48.97 o                         
   8   5  10        143.80        131.45        65.35 o                         
   9   5  10         88.91        142.03        72.91 o                         
  10   5  10        365.58        240.13        84.24 o                         
  12   0  11        135.17         -7.39        21.33 o                         
   0   1  11         45.30         41.16        17.05 o                         
   1   1  11        600.74        482.11        45.44 o                         
   2   1  11       1973.46       2759.64       152.03 o                         
   3   1  11        322.94        340.17        46.62 o                         
   4   1  11         51.57         43.42        23.69 o                         
   5   1  11        725.49        720.99        66.02 o                         
   6   1  11       1500.92       2032.52       135.31 o                         
   7   1  11        416.69        349.32        55.27 o                         
   8   1  11        177.45        119.91        16.19 o                         
   9   1  11        364.19        333.23        38.64 o                         
  10   1  11        213.11        320.77        57.70 o                         
  11   1  11         53.28         45.44        22.68 o                         
  12   1  11         34.91         34.61        32.80 o                         
  13   1  11         81.53         45.41        18.82 o                         
  14   1  11          8.16         14.05        17.83 o                         
  15   1  11        617.09        507.46        55.31 o                         
  16   1  11        193.79        176.76        35.67 o                         
  17   1  11         93.46        134.87        31.58 o                         
  18   1  11         16.14         12.15        22.81 o                         
  19   1  11        117.19        140.56        37.63 o                         
  20   1  11         87.46         70.72        38.05 o                         
   1   2  11        451.47        387.23        45.48 o                         
   2   2  11       3325.31       4076.36       152.49 o                         
   3   2  11        668.17        608.87        62.20 o                         
   4   2  11         57.54         26.68        12.61 o                         
   5   2  11       1315.77       1096.18       102.13 o                         
   6   2  11       1186.33       1168.58       101.55 o                         
   7   2  11       1106.77        906.44       103.98 o                         
   8   2  11         58.37         59.30        36.87 o                         
   9   2  11        236.90        154.88        53.17 o                         
  10   2  11         30.68        -36.96        26.21 o                         
  11   2  11        190.68        213.09        53.92 o                         
  12   2  11        397.13        541.66        87.86 o                         
  13   2  11        516.01        604.05        66.32 o                         
  14   2  11        140.93         99.14        25.34 o                         
  15   2  11         39.63         61.24        20.73 o                         
  16   2  11        111.36        111.06        25.70 o                         
  17   2  11         64.70         25.89        42.38 o                         
  18   2  11         57.32          3.05        53.12 o                         
  19   2  11         32.45         41.77        27.03 o                         
   0   3  11       1453.78       1615.76       119.77 o                         
   1   3  11         39.58         50.21        19.94 o                         
   2   3  11         11.25         27.07        15.55 o                         
   3   3  11        377.82        323.56        38.97 o                         
   4   3  11          5.58         13.02        23.01 o                         
   5   3  11        138.62        117.50        44.85 o                         
   6   3  11          1.21         11.34        27.55 o                         
   7   3  11        339.82        180.08        55.10 o                         
   8   3  11         53.28         52.58        43.09 o                         
   9   3  11        545.91        503.45        92.81 o                         
  10   3  11          5.67          9.24        38.30 o                         
  11   3  11        319.76        280.37        73.49 o                         
  12   3  11        232.43        219.89        67.45 o                         
  13   3  11        165.81        127.67        48.21 o                         
  14   3  11          6.88         15.12        22.59 o                         
  15   3  11        347.11        339.78        44.32 o                         
  16   3  11         87.43        154.60        32.85 o                         
  17   3  11         60.67         45.14        23.67 o                         
   1   4  11       1108.64        938.57        77.64 o                         
   2   4  11        173.95        172.77        54.26 o                         
   3   4  11        121.84         89.12        46.70 o                         
   4   4  11         62.54         82.48        48.46 o                         
   5   4  11        147.82         80.63        49.98 o                         
   6   4  11        389.49        539.15        96.51 o                         
   7   4  11        373.44        419.04        87.60 o                         
   8   4  11        393.05        451.12        95.08 o                         
   9   4  11        114.25         79.46        53.59 o                         
  10   4  11         38.82         -3.95        39.06 o                         
  11   4  11        176.38        207.12        73.41 o                         
  12   4  11         67.19         40.90        52.75 o                         
  13   4  11         79.79        150.58        66.10 o                         
  14   4  11        160.33        133.77        33.02 o                         
   2   5  11        155.16         77.10        54.26 o                         
   3   5  11         99.27         74.42        55.10 o                         
   4   5  11        303.33        483.46       101.80 o                         
   5   5  11         18.14          2.77        43.00 o                         
   6   5  11         45.03         75.93        54.68 o                         
   7   5  11          9.61         20.75        40.57 o                         
   8   5  11         73.36        150.60        75.68 o                         
   9   5  11          9.08        -41.58        43.00 o                         
  12   0  12        251.79         19.08        47.33 o                         
   1   1  12        427.46        364.44        43.42 o                         
   2   1  12         14.98         16.38        15.96 o                         
   3   1  12        117.22        120.02        30.41 o                         
   4   1  12       4215.47       4516.25       243.49 o                         
   5   1  12        667.90        616.17        62.41 o                         
   6   1  12       1093.82       1235.10        96.34 o                         
   7   1  12       1260.85       1227.21        99.53 o                         
   8   1  12        173.18        186.74        20.10 o                         
   9   1  12        437.34        330.27        33.56 o                         
  10   1  12         35.36          6.55        17.81 o                         
  11   1  12        221.45        191.75        47.04 o                         
  12   1  12        364.24        392.58        65.43 o                         
  13   1  12        228.05        239.84        29.94 o                         
  14   1  12        106.98         56.46        18.17 o                         
  15   1  12        143.03        148.94        24.87 o                         
  16   1  12         45.97         66.47        21.13 o                         
  17   1  12         23.65         13.08        37.04 o                         
  18   1  12         43.93         51.05        26.41 o                         
  19   1  12        157.84        209.64        55.94 o                         
   0   2  12         32.46         29.65        23.43 o                         
   1   2  12       1071.97       1022.67        58.29 o                         
   2   2  12        104.10        115.65        22.76 o                         
   3   2  12       1527.37       1472.18        70.79 o                         
   4   2  12        185.33        224.93        30.66 o                         
   5   2  12        932.54        728.38        87.44 o                         
   6   2  12        680.22        697.97        87.86 o                         
   7   2  12       1456.91       1245.01       118.26 o                         
   8   2  12         39.86         51.32        37.29 o                         
   9   2  12        181.15        159.33        51.40 o                         
  10   2  12        353.49        396.53        77.61 o                         
  11   2  12         13.30          7.56        26.37 o                         
  12   2  12        475.63        523.77        90.46 o                         
  13   2  12        273.49        264.16        61.23 o                         
  14   2  12       1204.66       1191.48        70.12 o                         
  15   2  12        107.43        117.26        26.34 o                         
  16   2  12         93.70         97.39        25.53 o                         
  17   2  12         77.63         52.72        29.66 o                         
  18   2  12        248.07        288.02        41.69 o                         
  19   2  12          9.40         21.54        24.62 o                         
   1   3  12        162.17        122.18        32.34 o                         
   2   3  12        606.77        693.87        52.05 o                         
   3   3  12        865.20       1026.55        96.42 o                         
   4   3  12         22.18         35.53        35.11 o                         
   5   3  12        156.84        165.38        53.33 o                         
   6   3  12        100.56         89.45        45.36 o                         
   7   3  12        170.38        147.66        53.84 o                         
   8   3  12         24.04         27.38        35.70 o                         
   9   3  12        732.82        854.70       114.99 o                         
  10   3  12        164.17        217.88        68.71 o                         
  11   3  12         90.02         92.90        55.43 o                         
  12   3  12        210.57        124.39        59.89 o                         
  13   3  12         56.98         30.66        49.72 o                         
  14   3  12          8.14         28.35        20.59 o                         
  15   3  12        318.55        308.13        42.82 o                         
  16   3  12         31.58         13.62        20.51 o                         
  17   3  12          5.24         -0.50        18.09 o                         
   0   4  12       1781.10       2367.82       167.56 o                         
   1   4  12       1282.73       1208.14       121.03 o                         
   2   4  12        125.86        129.26        48.97 o                         
   3   4  12         77.96        150.60        54.59 o                         
   4   4  12        115.17        126.07        52.41 o                         
   5   4  12        278.47        262.22        71.31 o                         
   6   4  12        116.71        112.55        55.35 o                         
   7   4  12        919.70        843.03       121.20 o                         
   8   4  12        358.30        515.21       100.62 o                         
   9   4  12        246.80        163.95        63.50 o                         
  10   4  12        507.71        327.99        83.91 o                         
  11   4  12        213.45        167.14        64.84 o                         
  12   4  12         28.19        103.81        60.73 o                         
  13   4  12         26.79         49.47        54.17 o                         
  14   4  12         26.25         20.23        21.85 o                         
   3   5  12         22.60         17.39        47.29 o                         
   4   5  12         26.12         -7.31        41.41 o                         
   5   5  12         23.50         39.90        50.31 o                         
   6   5  12         55.97         86.51        61.40 o                         
   7   5  12         64.54         14.11        47.62 o                         
   8   5  12        131.87        127.67        65.18 o                         
   9   5  12         13.39        -43.84        43.68 o                         
  12   0  13        523.77        308.08        63.88 o                         
   2   1  13       3266.42       3421.92       188.81 o                         
   3   1  13        525.90        513.95        53.25 o                         
   4   1  13        349.18        236.02        43.84 o                         
   5   1  13       1465.45       1280.29       100.71 o                         
   6   1  13         37.74         65.09        26.79 o                         
   7   1  13        319.27        257.18        49.81 o                         
   8   1  13        852.00        885.28        83.99 o                         
   9   1  13         25.60        -17.89        20.41 o                         
  10   1  13       1024.49        946.59        88.95 o                         
  11   1  13       1413.43       1257.11       108.60 o                         
  12   1  13        698.86        761.81        93.06 o                         
  13   1  13        399.42        370.76        55.74 o                         
  14   1  13        276.82        228.17        30.66 o                         
  15   1  13         58.23         26.71        21.78 o                         
  16   1  13        334.01        331.25        54.40 o                         
  17   1  13         12.01        -15.78        20.15 o                         
  18   1  13        829.59        875.71       199.48 o                         
   1   2  13        770.01        652.64        44.87 o                         
   2   2  13          4.28         28.13        13.19 o                         
   3   2  13       1903.76       1864.20        84.07 o                         
   4   2  13       4819.95       5876.76       312.11 o                         
   5   2  13        408.08        228.63        50.90 o                         
   6   2  13          0.23        -20.07        17.89 o                         
   7   2  13        253.00        150.51        54.76 o                         
   8   2  13        751.49        937.94       105.75 o                         
   9   2  13        216.62        170.67        55.77 o                         
  10   2  13         59.68         69.38        43.00 o                         
  11   2  13         66.24         54.43        42.84 o                         
  12   2  13        973.07       1141.45       113.05 o                         
  13   2  13          9.90         36.28        29.82 o                         
  14   2  13        291.52        211.93        31.64 o                         
  15   2  13        550.81        529.42        51.19 o                         
  16   2  13        120.96        134.86        26.95 o                         
  17   2  13         71.08         19.65        23.00 o                         
  18   2  13         61.92         64.36        22.74 o                         
  19   2  13         24.40        -32.80        21.87 o                         
   0   3  13        133.05        145.14        38.47 o                         
   1   3  13         94.30        127.28        26.87 o                         
   2   3  13       1976.50       2269.25       135.44 o                         
   3   3  13        212.81        133.04        43.00 o                         
   4   3  13        409.36        365.87        71.31 o                         
   5   3  13         42.85         -9.49        31.83 o                         
   6   3  13          5.96         -5.38        28.64 o                         
   7   3  13         46.56         11.59        34.77 o                         
   8   3  13        360.45        248.70        63.83 o                         
   9   3  13        656.48        556.28        99.45 o                         
  10   3  13        294.29        350.42        83.91 o                         
  11   3  13        126.26        114.82        51.24 o                         
  12   3  13        386.45        425.42        96.84 o                         
  13   3  13        337.72        282.21        82.56 o                         
  14   3  13        132.33        181.93        60.56 o                         
  15   3  13         88.52         65.82        23.49 o                         
  16   3  13        173.96        166.64        42.96 o                         
  17   3  13         88.31         90.94        35.82 o                         
   1   4  13        645.76        706.29        99.36 o                         
   2   4  13         73.05         88.28        48.97 o                         
   3   4  13         96.75        133.55        53.67 o                         
   4   4  13        176.88        130.02        54.43 o                         
   5   4  13        281.53        176.55        60.56 o                         
   6   4  13        190.82        171.34        61.06 o                         
   7   4  13        404.21        292.12        78.03 o                         
   8   4  13        376.52        363.77        84.66 o                         
   9   4  13        157.78        143.79        64.76 o                         
  10   4  13         85.19         42.50        49.89 o                         
  11   4  13        155.47         78.53        51.57 o                         
  12   4  13        166.48        106.33        62.91 o                         
  13   4  13         68.33        182.01        74.67 o                         
  14   4  13          1.03         30.92        26.11 o                         
   3   5  13          4.05         45.94        53.08 o                         
   4   5  13         85.39        170.17        67.61 o                         
   5   5  13        133.48        141.78        66.35 o                         
   6   5  13         75.96         67.95        51.66 o                         
   7   5  13        126.52        174.96        69.29 o                         
   8   5  13         88.10        231.40        81.81 o                         
  12   0  14       2466.17       2381.51       117.29 o                         
   3   1  14       1139.38       1062.50        82.65 o                         
   4   1  14       7449.87       8432.05       410.05 o                         
   5   1  14       1419.71       1183.62        99.28 o                         
   6   1  14         93.41         76.94        28.56 o                         
   7   1  14         64.65         32.67        25.11 o                         
   8   1  14         30.75        -28.47        19.32 o                         
   9   1  14        217.55        128.59        41.16 o                         
  10   1  14         85.15        112.21        35.95 o                         
  11   1  14        748.33        606.84        83.49 o                         
  12   1  14        359.01        279.27        55.69 o                         
  13   1  14         57.28         24.95        25.95 o                         
  14   1  14         57.01         28.72        22.05 o                         
  15   1  14         32.88         42.86        26.67 o                         
  16   1  14       1677.74       1604.64        80.22 o                         
  17   1  14         70.46         41.79        19.21 o                         
   0   2  14         57.77         23.94        21.50 o                         
   1   2  14        346.72        279.11        31.25 o                         
   2   2  14         61.51         49.17        21.38 o                         
   3   2  14        914.52        911.35        52.73 o                         
   4   2  14       1223.12       1417.70       109.27 o                         
   5   2  14        391.41        195.11        45.86 o                         
   6   2  14        324.66        493.87        74.17 o                         
   7   2  14        102.75         89.87        39.98 o                         
   8   2  14        258.01        336.81        69.29 o                         
   9   2  14         31.85        -33.68        24.78 o                         
  10   2  14        119.03        120.95        51.91 o                         
  11   2  14        221.11        250.21        64.59 o                         
  12   2  14        686.10        741.40       104.15 o                         
  13   2  14         51.77         71.23        35.02 o                         
  14   2  14         72.00         67.53        37.96 o                         
  15   2  14        328.01        265.29        34.97 o                         
  16   2  14        228.38        194.73        31.68 o                         
  17   2  14        264.70        155.47        30.39 o                         
  18   2  14        174.05        228.16        38.25 o                         
   1   3  14        116.49        107.98        24.29 o                         
   2   3  14        624.16        664.88        84.50 o                         
   3   3  14         86.51         75.59        36.87 o                         
   4   3  14         12.43         15.45        33.18 o                         
   5   3  14        610.03        429.79        77.86 o                         
   6   3  14        392.59        532.59        88.95 o                         
   7   3  14        137.38        107.68        49.56 o                         
   8   3  14        189.72        121.37        50.56 o                         
   9   3  14        187.16        181.59        64.67 o                         
  10   3  14        193.62        108.18        53.25 o                         
  11   3  14        130.89        150.93        62.99 o                         
  12   3  14        124.23        163.28        63.33 o                         
  13   3  14        342.73        202.84        68.87 o                         
  14   3  14        145.60        155.22        66.19 o                         
  15   3  14        186.76        195.31        34.64 o                         
  16   3  14         35.99         50.03        22.44 o                         
   1   4  14         29.99         27.13        38.30 o                         
   2   4  14        204.85        192.26        57.79 o                         
   3   4  14         13.45          5.88        36.96 o                         
   4   4  14         38.08         69.29        48.30 o                         
   5   4  14        211.11        117.59        56.95 o                         
   6   4  14         26.85        -21.59        38.97 o                         
   7   4  14        173.38        169.50        59.97 o                         
   8   4  14        257.50        455.66        90.12 o                         
   9   4  14         90.10         66.27        52.66 o                         
  10   4  14         28.72        145.22        59.55 o                         
  11   4  14          4.69         13.10        44.60 o                         
  12   4  14        283.28        223.67        74.58 o                         
  13   4  14         26.31         11.67        48.21 o                         
   4   5  14         11.29         11.67        49.14 o                         
   5   5  14         61.16        158.83        68.79 o                         
   6   5  14        160.98        342.94        90.04 o                         
   7   5  14        230.60        173.36        70.30 o                         
   8   5  14         37.29         98.61        64.00 o                         
  12   0  15        247.80        300.69        62.74 o                         
   4   1  15        131.46        124.81        32.42 o                         
   5   1  15       1576.16       1484.39       110.53 o                         
   6   1  15         79.84         63.33        32.42 o                         
   7   1  15         43.39         16.46        24.11 o                         
   8   1  15       1384.15       1383.52       113.73 o                         
   9   1  15        837.02        562.91        82.90 o                         
  10   1  15       2330.26       2338.68       172.44 o                         
  11   1  15        533.75        400.98        67.70 o                         
  12   1  15        487.32        426.93        70.30 o                         
  13   1  15          2.14          5.96        23.60 o                         
  14   1  15          3.07         20.05        16.88 o                         
  15   1  15        222.09        207.39        29.56 o                         
  16   1  15        285.20        290.57        36.39 o                         
  17   1  15          8.84         12.74        21.27 o                         
   1   2  15         89.51         59.00        18.48 o                         
   2   2  15        422.65        467.63        36.91 o                         
   3   2  15        474.16        462.63        64.84 o                         
   4   2  15        400.46        377.63        62.15 o                         
   5   2  15       1082.21       1018.91        95.00 o                         
   6   2  15        798.99        909.05        91.47 o                         
   7   2  15         14.55          6.05        29.90 o                         
   8   2  15       1785.25       2041.85       155.13 o                         
   9   2  15          3.74         12.51        31.83 o                         
  10   2  15         83.98         73.83        43.34 o                         
  11   2  15        604.67        531.00        92.64 o                         
  12   2  15        363.02        354.11        77.69 o                         
  13   2  15        101.55         53.50        30.32 o                         
  14   2  15        146.04        103.65        44.60 o                         
  15   2  15        163.04        156.41        30.34 o                         
  16   2  15        119.45        108.20        25.19 o                         
  17   2  15         39.86         35.34        20.04 o                         
  18   2  15         67.20         85.92        26.70 o                         
   0   3  15       2724.81       3459.80       203.85 o                         
   1   3  15         44.93         48.24        19.12 o                         
   2   3  15        978.69       1146.49        99.28 o                         
   3   3  15        531.25        420.21        76.18 o                         
   4   3  15        154.02        128.51        45.86 o                         
   5   3  15        823.77        706.63        98.44 o                         
   6   3  15         86.22         55.01        40.99 o                         
   7   3  15         62.83         48.63        42.92 o                         
   8   3  15       1025.43        976.32       123.05 o                         
   9   3  15        346.07        296.74        76.43 o                         
  10   3  15        201.89        285.74        77.94 o                         
  11   3  15          2.63         34.94        47.04 o                         
  12   3  15       1217.50        873.35       131.28 o                         
  13   3  15         63.82         24.61        44.01 o                         
  14   3  15         64.11         90.63        62.15 o                         
  15   3  15         43.58         66.05        22.79 o                         
  16   3  15         25.53         10.67        17.86 o                         
   1   4  15         51.84         29.82        40.15 o                         
   2   4  15        580.59        718.30       101.97 o                         
   3   4  15        163.01        132.04        57.11 o                         
   4   4  15        479.36        488.67        90.46 o                         
   5   4  15        149.71        148.33        59.80 o                         
   6   4  15         13.95         82.06        49.22 o                         
   7   4  15        139.49        134.05        55.85 o                         
   8   4  15        102.77         51.74        49.30 o                         
   9   4  15        123.39         76.85        51.49 o                         
  10   4  15         12.44         10.92        40.74 o                         
  11   4  15          7.96          8.82        43.51 o                         
  12   4  15         41.01        100.29        60.31 o                         
  13   4  15         23.47         25.11        54.09 o                         
   4   5  15         18.44          2.35        50.31 o                         
   5   5  15        386.34        398.88        92.56 o                         
   6   5  15         36.72         20.07        56.61 o                         
   7   5  15         48.69         74.17        60.22 o                         
   6   1  16       2931.43       3297.78       194.19 o                         
   7   1  16        470.64        353.02        58.63 o                         
   8   1  16        150.03         94.66        36.12 o                         
   9   1  16        682.06        560.90        79.12 o                         
  10   1  16         78.48         37.12        34.10 o                         
  11   1  16        281.45        196.96        45.69 o                         
  12   1  16        325.57        382.75        69.71 o                         
  13   1  16         36.24         75.76        31.16 o                         
  14   1  16          2.49          6.99        34.90 o                         
  15   1  16        668.44        574.11        61.10 o                         
  16   1  16         40.19         81.32        47.25 o                         
   0   2  16        225.54        217.88        40.82 o                         
   1   2  16        244.56        218.60        28.75 o                         
   2   2  16         51.04         50.88        15.41 o                         
   3   2  16        384.36        328.24        56.86 o                         
   4   2  16       1853.57       1976.33       140.43 o                         
   5   2  16        341.74        291.79        57.37 o                         
   6   2  16       1125.80       1239.72       112.55 o                         
   7   2  16         35.74         61.40        37.21 o                         
   8   2  16         87.83         81.89        41.24 o                         
   9   2  16        239.05        204.69        56.78 o                         
  10   2  16         33.18         22.34        34.27 o                         
  11   2  16        600.78        557.20        94.91 o                         
  12   2  16         20.69        120.28        51.91 o                         
  13   2  16         79.38         11.51        32.34 o                         
  14   2  16        593.65        508.15        89.79 o                         
  15   2  16         15.92          8.79        23.47 o                         
  16   2  16        285.56        249.03        34.36 o                         
  17   2  16         94.95         68.90        33.13 o                         
  18   2  16          1.86         24.07        19.89 o                         
   1   3  16         74.44        112.17        24.94 o                         
   2   3  16        577.00        785.16        90.80 o                         
   3   3  16       1270.97       1038.90       107.85 o                         
   4   3  16          2.26        -19.32        27.63 o                         
   5   3  16        526.93        491.10        85.42 o                         
   6   3  16         25.73         13.61        34.94 o                         
   7   3  16        161.94         86.51        47.04 o                         
   8   3  16         46.09         29.06        42.08 o                         
   9   3  16        523.49        440.54        91.80 o                         
  10   3  16         51.21         50.56        42.33 o                         
  11   3  16         27.35         36.12        37.71 o                         
  12   3  16        381.57        283.89        78.20 o                         
  13   3  16         47.70         60.98        51.24 o                         
  14   3  16         30.20         62.49        50.82 o                         
  15   3  16         17.99         24.61        49.98 o                         
  16   3  16          5.30         -1.97        17.07 o                         
   2   4  16        180.46        163.45        57.87 o                         
   3   4  16        168.59        159.08        58.54 o                         
   4   4  16        342.31        372.25        82.82 o                         
   5   4  16         93.12         79.20        48.72 o                         
   6   4  16         21.30        -10.16        41.91 o                         
   7   4  16         71.87         77.94        52.41 o                         
   8   4  16         12.93         36.12        46.36 o                         
   9   4  16        293.22        365.03        87.35 o                         
  10   4  16          5.30         28.64        44.85 o                         
  11   4  16         14.32        -18.65        39.64 o                         
  12   4  16         12.86         12.85        51.74 o                         
   5   5  16         70.53        133.13        64.42 o                         
   6   5  16        277.31        302.04        82.06 o                         
  15   1  17        292.07        298.33        47.11 o                         
   1   2  17        487.99        460.03        40.24 o                         
   2   2  17        144.59        115.49        34.18 o                         
   3   2  17         53.16         45.36        25.53 o                         
   4   2  17        117.61        149.84        42.16 o                         
   5   2  17        298.82        325.97        63.16 o                         
   6   2  17        872.34        749.04        93.99 o                         
   7   2  17        134.16        125.90        47.12 o                         
   8   2  17         79.79        170.34        53.17 o                         
   9   2  17        719.03        628.26        96.84 o                         
  10   2  17         12.55         -2.52        34.44 o                         
  11   2  17        465.29        357.47        78.70 o                         
  12   2  17         58.84         12.43        38.05 o                         
  13   2  17          5.45         40.99        42.58 o                         
  14   2  17        118.20        148.33        48.21 o                         
  15   2  17        127.83        180.00        53.08 o                         
  16   2  17        234.16        209.15        31.89 o                         
  17   2  17         60.65         74.64        21.06 o                         
   0   3  17        110.01        115.32        36.37 o                         
   1   3  17         16.78         28.56        27.80 o                         
   2   3  17       1355.13       1374.36       117.42 o                         
   3   3  17        738.44        573.67        86.43 o                         
   4   3  17         16.29         -8.74        32.34 o                         
   5   3  17        431.47        261.80        65.26 o                         
   6   3  17        481.60        455.99        83.74 o                         
   7   3  17        269.22        327.91        74.08 o                         
   8   3  17        458.61        530.66        94.24 o                         
   9   3  17        220.21         86.76        53.50 o                         
  10   3  17         88.34        135.06        57.87 o                         
  11   3  17         30.59         79.04        51.82 o                         
  12   3  17         86.05        136.40        58.37 o                         
  13   3  17         96.03         89.62        60.56 o                         
  14   3  17        320.98        397.03        93.15 o                         
  15   3  17         35.71         62.49        57.95 o                         
   2   4  17        338.84        310.77        70.22 o                         
   3   4  17        160.89        151.69        58.79 o                         
   4   4  17         63.31         35.11        47.62 o                         
   5   4  17        175.32        142.79        64.09 o                         
   6   4  17       1120.92       1041.92       135.48 o                         
   7   4  17        188.92        234.25        73.83 o                         
   8   4  17         16.12        -14.70        46.53 o                         
   9   4  17        101.93         69.71        55.77 o                         
  10   4  17        444.74        446.00        98.52 o                         
  11   4  17          4.11         -1.76        49.89 o                         
  12   4  17          6.21        -58.37        42.58 o                         
   5   5  17         30.14        -11.93        49.39 o                         
  15   1  18         77.19         75.69        28.20 o                         
   0   2  18        604.21        696.21        62.99 o                         
   1   2  18         79.64         57.70        27.55 o                         
   2   2  18         18.83          9.66        23.60 o                         
   3   2  18        244.83        215.27        45.44 o                         
   4   2  18        790.25        823.29        83.82 o                         
   5   2  18       1306.67       1363.61       115.24 o                         
   6   2  18        549.60        508.57        79.79 o                         
   7   2  18        123.76         56.11        38.13 o                         
   8   2  18        137.20        100.03        44.60 o                         
   9   2  18        398.02        388.88        77.69 o                         
  10   2  18        759.09        753.58       103.56 o                         
  11   2  18         14.98         49.22        39.14 o                         
  12   2  18       1381.09       1411.32       138.50 o                         
  13   2  18          4.02         -6.05        41.83 o                         
  14   2  18         17.48          3.36        33.26 o                         
  15   2  18         75.95         23.10        32.84 o                         
  16   2  18         75.74         41.45        35.61 o                         
  17   2  18         46.58         56.36        20.44 o                         
   1   3  18        116.68        111.63        36.45 o                         
   2   3  18          3.85          9.24        31.83 o                         
   3   3  18         19.13         13.19        33.34 o                         
   4   3  18        883.93        841.52       105.49 o                         
   5   3  18        855.66        566.53        90.54 o                         
   6   3  18        619.98        702.85       100.96 o                         
   7   3  18        239.12        297.08        72.57 o                         
   8   3  18        797.87        615.07       101.38 o                         
   9   3  18        107.44        148.16        60.14 o                         
  10   3  18        507.35        421.64        86.26 o                         
  11   3  18         67.32         41.24        49.05 o                         
  12   3  18         18.60         39.22        48.04 o                         
  13   3  18        185.54         46.03        48.97 o                         
  14   3  18         46.74         66.10        53.92 o                         
  15   3  18         77.36         89.20        68.45 o                         
   3   4  18        821.19        696.88       106.00 o                         
   4   4  18        354.86        483.96        95.50 o                         
   5   4  18         32.86        -10.42        42.50 o                         
   6   4  18        519.99        537.80       100.29 o                         
   7   4  18        352.09        302.96        79.20 o                         
   8   4  18        370.19        152.70        66.44 o                         
   9   4  18         13.54        -15.79        44.52 o                         
  10   4  18         46.23          0.76        49.56 o                         
  11   4  18         19.77          4.79        46.78 o                         
   2   2  19          1.47          2.27        22.01 o                         
   3   2  19        177.70        171.43        43.42 o                         
   4   2  19       1299.78       1596.86       120.36 o                         
   5   2  19       1827.59       1749.05       139.93 o                         
   6   2  19       2369.93       2609.13       186.46 o                         
   7   2  19        252.24        116.33        47.54 o                         
   8   2  19         50.64         77.44        43.17 o                         
   9   2  19        581.89        417.86        80.13 o                         
  10   2  19        294.46        244.08        65.18 o                         
  11   2  19         41.84         73.83        48.46 o                         
  12   2  19        562.52        403.25        88.02 o                         
  13   2  19         37.45         12.18        43.59 o                         
  14   2  19        278.72        197.30        69.63 o                         
  15   2  19         48.03        -11.17        26.96 o                         
  16   2  19         25.76         40.74        26.51 o                         
   1   3  19         42.06         85.92        40.99 o                         
   2   3  19       1016.49       1219.99       106.84 o                         
   3   3  19         55.89         84.58        44.85 o                         
   4   3  19       2468.23       3023.46       203.18 o                         
   5   3  19        428.90        353.44        72.74 o                         
   6   3  19         90.90         76.60        44.85 o                         
   7   3  19         73.79         90.46        51.57 o                         
   8   3  19        355.00        239.13        67.45 o                         
   9   3  19        133.55        111.12        55.69 o                         
  10   3  19         26.21         13.61        37.46 o                         
  11   3  19        278.04        181.84        64.34 o                         
  12   3  19        155.17        147.41        60.39 o                         
  13   3  19         57.33         43.17        50.90 o                         
  14   3  19         22.72         27.47        48.13 o                         
   3   4  19        572.01        420.21        85.92 o                         
   4   4  19         35.96         32.59        52.58 o                         
   5   4  19         74.85         43.09        48.30 o                         
   6   4  19        194.79        155.30        70.13 o                         
   7   4  19        477.31        352.51        84.08 o                         
   8   4  19        502.76        517.22       102.13 o                         
   9   4  19        107.94         20.66        40.90 o                         
  10   4  19          3.07         28.47        51.49 o                         
  11   4  19         27.93         63.92        57.03 o                         
   3   2  20        294.05        244.16        52.75 o                         
   4   2  20        302.02        264.58        57.95 o                         
   5   2  20        378.36        346.89        68.87 o                         
   6   2  20       1393.28       1455.67       127.33 o                         
   7   2  20        601.76        522.68        85.84 o                         
   8   2  20         66.88         47.37        40.57 o                         
   9   2  20         88.09         82.82        48.72 o                         
  10   2  20        238.99        296.83        72.82 o                         
  11   2  20        125.00         84.24        50.82 o                         
  12   2  20        114.54        153.37        64.34 o                         
  13   2  20         91.39         17.22        41.16 o                         
  14   2  20          0.25         21.17        47.37 o                         
  15   2  20        121.63        140.10        50.40 o                         
  16   2  20         32.03         44.18        30.49 o                         
   1   3  20        750.85        834.46        92.81 o                         
   2   3  20        212.59        240.47        58.88 o                         
   3   3  20        123.36         91.22        45.27 o                         
   4   3  20        819.52        697.39        96.67 o                         
   5   3  20         51.39         30.41        38.38 o                         
   6   3  20        102.81         89.12        50.90 o                         
   7   3  20        293.38        153.54        61.40 o                         
   8   3  20        128.33         64.67        49.22 o                         
   9   3  20         83.04         95.33        49.89 o                         
  10   3  20        243.23        160.84        62.91 o                         
  11   3  20        351.07        347.31        82.48 o                         
  12   3  20        204.62        207.80        74.58 o                         
  13   3  20          1.85         -3.95        40.32 o                         
  14   3  20          9.58         49.81        53.33 o                         
   4   4  20        894.25        838.07       115.91 o                         
   5   4  20        369.57        400.22        82.56 o                         
   6   4  20        458.70        645.40       108.01 o                         
   7   4  20        247.30        177.39        65.01 o                         
   8   4  20         41.51         37.29        46.53 o                         
   9   4  20        230.59        147.24        61.23 o                         
  10   4  20        125.24        195.28        71.81 o                         
   5   2  21         13.49         33.26        37.71 o                         
   6   2  21        116.51         62.24        40.32 o                         
   7   2  21       1032.03        791.29       104.82 o                         
   8   2  21        238.86        284.48        67.87 o                         
   9   2  21         78.31         67.87        43.84 o                         
  10   2  21        368.26        357.13        77.36 o                         
  11   2  21        137.86        152.70        53.67 o                         
  12   2  21        119.04        129.18        57.62 o                         
  13   2  21        177.86         27.38        45.78 o                         
  14   2  21          3.60         -3.02        39.06 o                         
  15   2  21         42.19         44.43        51.24 o                         
   2   3  21        131.59        117.76        49.64 o                         
   3   3  21        214.70        131.62        51.40 o                         
   4   3  21         19.19         -4.70        36.03 o                         
   5   3  21        467.26        427.60        80.21 o                         
   6   3  21        791.81        619.69        98.44 o                         
   7   3  21        684.06        557.29        94.07 o                         
   8   3  21         92.83         52.83        43.34 o                         
   9   3  21        182.67        203.43        66.10 o                         
  10   3  21        263.57        123.55        56.19 o                         
  11   3  21         15.89         94.16        53.25 o                         
  12   3  21        301.62        173.44        62.24 o                         
  13   3  21         13.61         46.87        45.10 o                         
   5   4  21         24.70         23.43        40.48 o                         
   6   4  21        124.71        106.92        59.05 o                         
   7   4  21          1.95         -4.12        46.87 o                         
   8   4  21          5.16         15.62        44.60 o                         
   9   4  21        348.75        224.43        74.25 o                         
   8   2  22        189.01        110.37        47.37 o                         
   9   2  22         77.65         54.26        43.17 o                         
  10   2  22          5.93         17.22        34.52 o                         
  11   2  22         49.80          8.23        41.07 o                         
  12   2  22         19.68          7.48        37.46 o                         
   2   3  22       1375.49       1853.45       141.78 o                         
   3   3  22         34.57          7.73        37.88 o                         
   4   3  22         23.48        -22.59        35.44 o                         
   5   3  22        359.38        164.79        56.69 o                         
   6   3  22         12.09          8.23        40.23 o                         
   7   3  22        318.38        261.55        69.21 o                         
   8   3  22        108.41        139.17        56.86 o                         
   9   3  22        177.52         83.82        49.14 o                         
  10   3  22        106.88        163.53        63.67 o                         
  11   3  22         26.53          2.52        44.35 o                         
  12   3  22         35.79        -34.27        39.14 o                         
  13   3  22         80.05         83.07        55.69 o                         
   5   4  22        182.17         90.29        50.31 o                         
   6   4  22         86.29         45.52        52.33 o                         
   7   4  22        169.15        140.43        65.01 o                         
   8   4  22        342.00        280.62        79.71 o                         
   3   3  23        271.54        351.93        74.25 o                         
   4   3  23        588.13        543.34        90.88 o                         
   5   3  23         53.75         22.51        39.73 o                         
   6   3  23          3.35         -2.52        40.65 o                         
   7   3  23        319.47        171.18        61.82 o                         
   8   3  23         33.94         86.34        49.81 o                         
   9   3  23        191.88        160.09        59.55 o                         
  10   3  23         59.02          6.55        41.83 o                         
  11   3  23         37.09         38.22        49.89 o                         
  12   3  23         76.95         61.23        56.69 o                         
   6   4  23         88.94         61.23        52.08 o                         
   7   4  23         58.35         26.12        47.62 o                         
   3   3  24        126.06         98.10        50.40 o                         
   4   3  24         66.50         99.87        50.48 o                         
   5   3  24        163.60        135.65        55.27 o                         
   6   3  24        256.05        265.83        68.87 o                         
   7   3  24        194.13         71.14        47.04 o                         
   8   3  24         59.04         58.21        47.37 o                         
   9   3  24        234.74        143.63        61.31 o                         
  10   3  24        238.72        174.54        66.52 o                         
  11   3  24        125.91         50.48        53.25 o                         
   6   4  24         15.33         51.24        53.67 o                         
   5   3  25        150.26        121.96        54.26 o                         
   6   3  25        402.27        359.99        78.62 o                         
   7   3  25         84.73         48.30        43.68 o                         
   8   3  25          1.16         45.27        46.36 o                         
   9   3  25         60.41         42.08        47.62 o                         
  10   3  25        230.71        188.23        65.68 o                         
                                                                                
